# Supplementary material for: The Genetic Regulation of Alternative Splicing in Populus deltoides
Source: Front Plant Sci. 2020 Jun 5;11:590. doi: 10.3389/fpls.2020.00590 (PMC7291814; doi:10.3389/fpls.2020.00590)
Supplement: TABLE S2 — Protein domains affected by AS relative to the longest and most expressed isoforms. Additionally, those domains overlapping between these two sets. [file Table_2.XLSX]

## Sheet: in
gene	isoform	num_present	median_isofrac
Potri.001G000400	TCONS_00017404	6	0.0397488
Potri.001G000400	TCONS_00017410	10	0
Potri.001G000400	TCONS_00017416	12	0
Potri.001G000400	TCONS_00017417	25	0.0142174
Potri.001G000400	TCONS_00017418	8	0
Potri.001G000400	TCONS_00017420	268	0.882128
Potri.001G000700	TCONS_00017430	64	0.0591998
Potri.001G000700	TCONS_00017437	268	0.9408
Potri.001G000900	TCONS_00017444	2	0
Potri.001G000900	TCONS_00017448	7	0
Potri.001G000900	TCONS_00017449	17	0
Potri.001G000900	TCONS_00017462	248	0.157727
Potri.001G000900	TCONS_00017463	225	0.255539
Potri.001G000900	TCONS_00017464	33	0.0198883
Potri.001G000900	TCONS_00017465	245	0.261697
Potri.001G000900	TCONS_00017466	268	0.225185
Potri.001G000900	TCONS_00017467	129	0.0363336
Potri.001G001300	TCONS_00017470	113	0.0837287
Potri.001G001300	TCONS_00017471	190	0.128414
Potri.001G001300	TCONS_00017473	52	0.219873
Potri.001G001300	TCONS_00017475	223	0.575511
Potri.001G001400	TCONS_00000020	136	0.572874
Potri.001G001400	TCONS_00000028	53	0.427126
Potri.001G001500	TCONS_00000029	3	0.0564914
Potri.001G001500	TCONS_00000030	268	0.853596
Potri.001G001500	TCONS_00000031	34	0.0846711
Potri.001G001600	TCONS_00017478	249	0.313685
Potri.001G001600	TCONS_00017482	266	0.686315
Potri.001G002000	TCONS_00017498	242	0.185535
Potri.001G002000	TCONS_00017499	6	0
Potri.001G002000	TCONS_00017500	60	0.0270637
Potri.001G002000	TCONS_00017504	11	0
Potri.001G002000	TCONS_00017505	268	0.779203
Potri.001G002300	TCONS_00000059	1	0.0444256
Potri.001G002300	TCONS_00000072	14	0.0363607
Potri.001G002300	TCONS_00000073	20	0.0501918
Potri.001G002300	TCONS_00000076	115	0.115519
Potri.001G002300	TCONS_00000081	127	0.139293
Potri.001G002300	TCONS_00000082	242	0.278261
Potri.001G002300	TCONS_00000086	22	0.0442331
Potri.001G002300	TCONS_00000087	204	0.160252
Potri.001G002300	TCONS_00000089	45	0.0583358
Potri.001G002500	TCONS_00000095	268	1
Potri.001G002500	TCONS_00000096	15	0
Potri.001G002500	TCONS_00000099	18	0
Potri.001G003400	TCONS_00017538	21	0.20129
Potri.001G003400	TCONS_00017541	19	0.0683356
Potri.001G003400	TCONS_00017542	266	0.715365
Potri.001G003500	TCONS_00000133	257	0.673477
Potri.001G003500	TCONS_00000134	160	0.326523
Potri.001G003800	TCONS_00000157	268	0.885887
Potri.001G003800	TCONS_00000158	151	0.114113
Potri.001G004000	TCONS_00017564	23	0.23977
Potri.001G004000	TCONS_00017565	25	0.334758
Potri.001G004000	TCONS_00017566	45	0.366938
Potri.001G004500	TCONS_00017599	268	0.541636
Potri.001G004500	TCONS_00017601	7	0
Potri.001G004500	TCONS_00017602	267	0.451391
Potri.001G004600	TCONS_00000211	268	0.545638
Potri.001G004600	TCONS_00000218	265	0.454362
Potri.001G004800	TCONS_00017607	48	0.154435
Potri.001G004800	TCONS_00017611	200	0.404768
Potri.001G004800	TCONS_00017613	148	0.390254
Potri.001G005000	TCONS_00000238	198	0.674207
Potri.001G005000	TCONS_00000240	47	0.325793
Potri.001G005500	TCONS_00017635	14	0
Potri.001G005500	TCONS_00017636	77	0.0565038
Potri.001G005500	TCONS_00017639	221	0.231583
Potri.001G005500	TCONS_00017640	241	0.280861
Potri.001G005500	TCONS_00017641	264	0.377904
Potri.001G006300	TCONS_00017665	1	0.144587
Potri.001G006300	TCONS_00017668	11	0.0972849
Potri.001G006300	TCONS_00017669	263	0.748404
Potri.001G006400	TCONS_00000264	268	0.945045
Potri.001G006400	TCONS_00000266	6	0
Potri.001G006400	TCONS_00000292	120	0.0384225
Potri.001G006400	TCONS_00000303	19	0
Potri.001G006700	TCONS_00000314	247	0.727152
Potri.001G006700	TCONS_00000318	35	0
Potri.001G006700	TCONS_00000328	7	0.0146661
Potri.001G006700	TCONS_00000336	71	0.114458
Potri.001G007000	TCONS_00000343	190	0.635074
Potri.001G007000	TCONS_00000344	96	0.364926
Potri.001G007800	TCONS_00017710	10	0
Potri.001G007800	TCONS_00017713	1	0
Potri.001G007800	TCONS_00017717	266	0.898439
Potri.001G007800	TCONS_00017718	55	0.0618383
Potri.001G007900	TCONS_00000360	17	0.0769793
Potri.001G007900	TCONS_00000362	267	0.782927
Potri.001G007900	TCONS_00000365	52	0.0864518
Potri.001G007900	TCONS_00000366	14	0.0402576
Potri.001G008400	TCONS_00017724	5	0
Potri.001G008400	TCONS_00017728	268	1
Potri.001G008400	TCONS_00017729	3	0
Potri.001G008500	TCONS_00017733	178	0.0562807
Potri.001G008500	TCONS_00017734	268	0.91969
Potri.001G008500	TCONS_00017735	67	0.0149386
Potri.001G008700	TCONS_00000374	14	0.171584
Potri.001G008700	TCONS_00000382	19	0.220861
Potri.001G008700	TCONS_00000383	205	0.576296
Potri.001G008800	TCONS_00017759	267	0.595914
Potri.001G008800	TCONS_00017760	259	0.404086
Potri.001G009100	TCONS_00000386	268	0.619104
Potri.001G009100	TCONS_00000387	258	0.380896
Potri.001G009500	TCONS_00000394	268	0.812545
Potri.001G009500	TCONS_00000395	185	0.187455
Potri.001G011000	TCONS_00017825	7	0.553384
Potri.001G011000	TCONS_00017827	12	0.424903
Potri.001G011800	TCONS_00017858	190	0.440102
Potri.001G011800	TCONS_00017862	259	0.559898
Potri.001G011900	TCONS_00017865	268	0.880214
Potri.001G011900	TCONS_00017882	265	0.119786
Potri.001G012800	TCONS_00000488	21	0.298371
Potri.001G012800	TCONS_00000490	5	0.098635
Potri.001G012800	TCONS_00000491	46	0.548786
Potri.001G013200	TCONS_00017914	22	0.0340239
Potri.001G013200	TCONS_00017915	8	0
Potri.001G013200	TCONS_00017916	256	0.605503
Potri.001G013200	TCONS_00017918	222	0.288317
Potri.001G013400	TCONS_00017925	24	0.00421161
Potri.001G013400	TCONS_00017926	4	0
Potri.001G013400	TCONS_00017928	62	0.02101
Potri.001G013400	TCONS_00017935	189	0.0581369
Potri.001G013400	TCONS_00017937	268	0.877503
Potri.001G013500	TCONS_00000503	122	0.253441
Potri.001G013500	TCONS_00000504	162	0.367638
Potri.001G013500	TCONS_00000505	20	0.12011
Potri.001G013500	TCONS_00000508	86	0.214253
Potri.001G013800	TCONS_00017980	268	0.51838
Potri.001G013800	TCONS_00017984	255	0.48162
Potri.001G013900	TCONS_00000516	266	0.934688
Potri.001G013900	TCONS_00000517	19	0.0653122
Potri.001G015900	TCONS_00000566	211	0.623996
Potri.001G015900	TCONS_00000573	54	0.376004
Potri.001G017300	TCONS_00018043	68	0.181645
Potri.001G017300	TCONS_00018044	141	0.273478
Potri.001G017300	TCONS_00018051	75	0.20661
Potri.001G017300	TCONS_00018055	121	0.247641
Potri.001G017300	TCONS_00018056	4	0.0499094
Potri.001G017600	TCONS_00018069	64	0.878378
Potri.001G017600	TCONS_00018070	7	0.121622
Potri.001G018000	TCONS_00018083	28	0
Potri.001G018000	TCONS_00018084	12	0
Potri.001G018000	TCONS_00018088	14	0.129431
Potri.001G018100	TCONS_00000613	243	0.584278
Potri.001G018100	TCONS_00000615	133	0.322392
Potri.001G018100	TCONS_00000617	4	0
Potri.001G018100	TCONS_00000618	4	0
Potri.001G018200	TCONS_00018097	268	0.37717
Potri.001G018200	TCONS_00018098	16	0
Potri.001G018200	TCONS_00018112	211	0.0524402
Potri.001G018200	TCONS_00018119	268	0.558193
Potri.001G018500	TCONS_00000625	262	0.593084
Potri.001G018500	TCONS_00000626	234	0.218335
Potri.001G018500	TCONS_00000629	139	0.158653
Potri.001G018600	TCONS_00018126	54	0.0226145
Potri.001G018600	TCONS_00018127	268	0.977385
Potri.001G018700	TCONS_00000634	28	0.187443
Potri.001G018700	TCONS_00000637	115	0.476067
Potri.001G018700	TCONS_00000642	52	0.280934
Potri.001G019000	TCONS_00018131	56	0.214968
Potri.001G019000	TCONS_00018135	79	0.238894
Potri.001G019000	TCONS_00018143	12	0.122598
Potri.001G019000	TCONS_00018148	179	0.404212
Potri.001G019100	TCONS_00000651	130	0.343364
Potri.001G019100	TCONS_00000660	4	0
Potri.001G019100	TCONS_00000664	225	0.606764
Potri.001G019600	TCONS_00000676	3	0.115098
Potri.001G019600	TCONS_00000683	243	0.884902
Potri.001G020200	TCONS_00000703	266	0.890641
Potri.001G020200	TCONS_00000705	8	0.109359
Potri.001G020300	TCONS_00000718	55	0.0760484
Potri.001G020300	TCONS_00000719	221	0.410968
Potri.001G020300	TCONS_00000720	18	0.0321586
Potri.001G020300	TCONS_00000721	102	0.0950678
Potri.001G020300	TCONS_00000724	83	0.0938625
Potri.001G020300	TCONS_00000726	134	0.239193
Potri.001G021500	TCONS_00000768	61	0.306378
Potri.001G021500	TCONS_00000769	5	0.0675582
Potri.001G021500	TCONS_00000771	242	0.599822
Potri.001G021600	TCONS_00000775	150	0.732677
Potri.001G021600	TCONS_00000776	26	0.267323
Potri.001G022500	TCONS_00018241	127	0.224788
Potri.001G022500	TCONS_00018243	268	0.775212
Potri.001G022600	TCONS_00018245	64	1
Potri.001G022600	TCONS_00018246	4	0
Potri.001G022700	TCONS_00018249	29	0.0211118
Potri.001G022700	TCONS_00018250	197	0.15251
Potri.001G022700	TCONS_00018257	23	0.0230016
Potri.001G022700	TCONS_00018258	192	0.0862737
Potri.001G022700	TCONS_00018261	22	0.00471584
Potri.001G022700	TCONS_00018264	34	0
Potri.001G022700	TCONS_00018266	46	0.0274816
Potri.001G022700	TCONS_00018268	261	0.607064
Potri.001G023000	TCONS_00018282	268	0.844675
Potri.001G023000	TCONS_00018284	18	0
Potri.001G023000	TCONS_00018285	31	0
Potri.001G023100	TCONS_00018286	268	0.609462
Potri.001G023100	TCONS_00018289	268	0.390538
Potri.001G023800	TCONS_00018296	64	0.234775
Potri.001G023800	TCONS_00018297	235	0.765225
Potri.001G024100	TCONS_00018304	21	0.0429143
Potri.001G024100	TCONS_00018305	268	0.957086
Potri.001G024200	TCONS_00018309	58	0.406522
Potri.001G024200	TCONS_00018310	6	0.0854226
Potri.001G024200	TCONS_00018316	94	0.478929
Potri.001G024300	TCONS_00018318	3	0.0763365
Potri.001G024300	TCONS_00018319	10	0.0341947
Potri.001G024300	TCONS_00018320	267	0.866645
Potri.001G024500	TCONS_00018322	14	0.26718
Potri.001G024500	TCONS_00018326	141	0.73282
Potri.001G025100	TCONS_00000860	21	0
Potri.001G025100	TCONS_00000865	175	0.111629
Potri.001G025100	TCONS_00000866	15	0
Potri.001G025100	TCONS_00000868	3	0
Potri.001G025100	TCONS_00000872	2	0
Potri.001G025100	TCONS_00000873	39	0.0319559
Potri.001G025100	TCONS_00000875	10	0
Potri.001G025100	TCONS_00000879	246	0.281849
Potri.001G025100	TCONS_00000880	268	0.500332
Potri.001G026100	TCONS_00018357	4	0
Potri.001G026100	TCONS_00018360	264	1
Potri.001G027000	TCONS_00018395	5	0.0382733
Potri.001G027000	TCONS_00018396	267	0.961727
Potri.001G027100	TCONS_00018397	76	0.0208581
Potri.001G027100	TCONS_00018398	203	0.189159
Potri.001G027100	TCONS_00018409	90	0.0239328
Potri.001G027100	TCONS_00018412	255	0.186901
Potri.001G027100	TCONS_00018413	268	0.564031
Potri.001G027400	TCONS_00000943	191	0.23097
Potri.001G027400	TCONS_00000944	268	0.76903
Potri.001G027600	TCONS_00000950	205	0.446713
Potri.001G027600	TCONS_00000951	91	0.211289
Potri.001G027600	TCONS_00000954	108	0.242474
Potri.001G027600	TCONS_00000955	6	0
Potri.001G028000	TCONS_00018432	57	0.00826919
Potri.001G028000	TCONS_00018435	268	0.991731
Potri.001G028100	TCONS_00000977	99	0.528842
Potri.001G028100	TCONS_00000988	69	0.471158
Potri.001G028200	TCONS_00000992	268	1
Potri.001G028200	TCONS_00000996	2	0
Potri.001G028400	TCONS_00001003	77	0.0660181
Potri.001G028400	TCONS_00001004	268	0.737163
Potri.001G028400	TCONS_00001005	229	0.196479
Potri.001G028800	TCONS_00001015	70	0.462539
Potri.001G028800	TCONS_00001016	110	0.537461
Potri.001G029600	TCONS_00018463	171	0.579736
Potri.001G029600	TCONS_00018464	111	0.420264
Potri.001G029800	TCONS_00001057	162	0.146921
Potri.001G029800	TCONS_00001061	195	0.168534
Potri.001G029800	TCONS_00001064	268	0.657178
Potri.001G029900	TCONS_00018470	19	0
Potri.001G029900	TCONS_00018472	268	1
Potri.001G030000	TCONS_00018480	61	0.0469166
Potri.001G030000	TCONS_00018481	2	0.0254032
Potri.001G030000	TCONS_00018486	268	0.929377
Potri.001G030100	TCONS_00018489	268	0.75198
Potri.001G030100	TCONS_00018491	72	0.0577697
Potri.001G030100	TCONS_00018497	187	0.0952723
Potri.001G030100	TCONS_00018500	40	0.0421465
Potri.001G030100	TCONS_00018504	75	0.0486569
Potri.001G030700	TCONS_00018519	267	0.809503
Potri.001G030700	TCONS_00018527	33	0.190497
Potri.001G030900	TCONS_00001085	25	0.00615961
Potri.001G030900	TCONS_00001090	268	0.816769
Potri.001G030900	TCONS_00001091	123	0.104898
Potri.001G030900	TCONS_00001094	79	0.0415258
Potri.001G031400	TCONS_00018547	241	0.783911
Potri.001G031400	TCONS_00018548	3	0.216089
Potri.001G031500	TCONS_00001098	3	0.0490471
Potri.001G031500	TCONS_00001100	20	0.214023
Potri.001G031500	TCONS_00001103	180	0.660383
Potri.001G031700	TCONS_00001110	264	0.399527
Potri.001G031700	TCONS_00001137	267	0.600473
Potri.001G031800	TCONS_00001141	84	0.0616784
Potri.001G031800	TCONS_00001160	243	0.491639
Potri.001G031800	TCONS_00001163	73	0.0655867
Potri.001G031800	TCONS_00001165	59	0.0630811
Potri.001G031800	TCONS_00001168	216	0.240899
Potri.001G031800	TCONS_00001169	30	0.0141975
Potri.001G032000	TCONS_00001173	11	0.117689
Potri.001G032000	TCONS_00001184	62	0.118461
Potri.001G032000	TCONS_00001209	98	0.199335
Potri.001G032000	TCONS_00001210	254	0.524906
Potri.001G032500	TCONS_00001218	118	0.0262513
Potri.001G032500	TCONS_00001219	268	0.920967
Potri.001G032500	TCONS_00001221	118	0.0476965
Potri.001G032800	TCONS_00001224	268	0.891706
Potri.001G032800	TCONS_00001230	63	0.108294
Potri.001G032900	TCONS_00001235	202	0.200377
Potri.001G032900	TCONS_00001237	26	0.0235037
Potri.001G032900	TCONS_00001238	119	0.108119
Potri.001G032900	TCONS_00001239	52	0.0627789
Potri.001G032900	TCONS_00001241	265	0.54951
Potri.001G033200	TCONS_00018571	29	0
Potri.001G033200	TCONS_00018573	264	1
Potri.001G033600	TCONS_00001285	42	0.136816
Potri.001G033600	TCONS_00001290	267	0.863184
Potri.001G033900	TCONS_00018581	12	0.185661
Potri.001G033900	TCONS_00018596	85	0.396059
Potri.001G033900	TCONS_00018598	27	0.209541
Potri.001G033900	TCONS_00018599	12	0.157456
Potri.001G035500	TCONS_00018654	79	0.291225
Potri.001G035500	TCONS_00018657	146	0.395767
Potri.001G035500	TCONS_00018658	97	0.309102
Potri.001G035700	TCONS_00001321	215	0.457507
Potri.001G035700	TCONS_00001322	243	0.542493
Potri.001G036400	TCONS_00018674	90	0.195029
Potri.001G036400	TCONS_00018675	4	0
Potri.001G036400	TCONS_00018676	7	0
Potri.001G036400	TCONS_00018677	243	0.718114
Potri.001G036800	TCONS_00001348	69	0.142812
Potri.001G036800	TCONS_00001349	103	0.193476
Potri.001G036800	TCONS_00001353	249	0.637723
Potri.001G036900	TCONS_00018689	146	0.0251137
Potri.001G036900	TCONS_00018690	268	0.949323
Potri.001G036900	TCONS_00018691	75	0.0167625
Potri.001G037200	TCONS_00001362	3	0
Potri.001G037200	TCONS_00001363	267	1
Potri.001G037400	TCONS_00001406	31	0.00940851
Potri.001G037400	TCONS_00001409	268	0.990591
Potri.001G037700	TCONS_00018714	3	0.167996
Potri.001G037700	TCONS_00018715	98	0.832004
Potri.001G038000	TCONS_00001420	5	0
Potri.001G038000	TCONS_00001427	262	1
Potri.001G038000	TCONS_00001428	5	0
Potri.001G038100	TCONS_00018730	264	0.440841
Potri.001G038100	TCONS_00018738	267	0.535564
Potri.001G038100	TCONS_00018739	112	0.0304714
Potri.001G041800	TCONS_00001512	46	0.314104
Potri.001G041800	TCONS_00001513	16	0.270747
Potri.001G041800	TCONS_00001519	106	0.411926
Potri.001G042500	TCONS_00001527	51	0.684795
Potri.001G042500	TCONS_00001528	5	0.315205
Potri.001G042800	TCONS_00001534	135	0.834158
Potri.001G042800	TCONS_00001535	4	0.162451
Potri.001G042900	TCONS_00018847	19	0.00652995
Potri.001G042900	TCONS_00018851	268	0.99347
Potri.001G043000	TCONS_00001539	254	0.760004
Potri.001G043000	TCONS_00001540	78	0.131184
Potri.001G043000	TCONS_00001553	33	0.02903
Potri.001G043100	TCONS_00001556	5	0.0511663
Potri.001G043100	TCONS_00001557	264	0.948834
Potri.001G043200	TCONS_00001569	74	0.182766
Potri.001G043200	TCONS_00001570	32	0.136219
Potri.001G043200	TCONS_00001573	265	0.652095
Potri.001G043300	TCONS_00018857	121	0.44462
Potri.001G043300	TCONS_00018863	226	0.55538
Potri.001G043400	TCONS_00001584	218	0.21264
Potri.001G043400	TCONS_00001585	20	0.0639797
Potri.001G043400	TCONS_00001586	268	0.716515
Potri.001G044000	TCONS_00018871	70	0.32791
Potri.001G044000	TCONS_00018873	24	0.262814
Potri.001G044000	TCONS_00018886	99	0.391137
Potri.001G044200	TCONS_00001615	268	0.918239
Potri.001G044200	TCONS_00001616	4	0.0817609
Potri.001G044700	TCONS_00018918	54	0.584754
Potri.001G044700	TCONS_00018919	27	0.415246
Potri.001G044900	TCONS_00001628	268	0.484512
Potri.001G044900	TCONS_00001630	222	0.181073
Potri.001G044900	TCONS_00001631	29	0.0120113
Potri.001G044900	TCONS_00001633	223	0.252395
Potri.001G044900	TCONS_00001635	56	0.0251956
Potri.001G044900	TCONS_00001641	19	0
Potri.001G046600	TCONS_00018989	14	0
Potri.001G046600	TCONS_00018994	268	0.941199
Potri.001G046600	TCONS_00018995	99	0.0439661
Potri.001G046800	TCONS_00001677	143	0.468725
Potri.001G046800	TCONS_00001680	162	0.531275
Potri.001G047200	TCONS_00019020	247	0.615906
Potri.001G047200	TCONS_00019027	128	0.384094
Potri.001G047600	TCONS_00019046	2	0
Potri.001G047600	TCONS_00019049	228	1
Potri.001G047900	TCONS_00019062	264	0.278043
Potri.001G047900	TCONS_00019065	210	0.199791
Potri.001G047900	TCONS_00019066	261	0.498843
Potri.001G047900	TCONS_00019067	10	0
Potri.001G048100	TCONS_00001697	28	0.135449
Potri.001G048100	TCONS_00001700	258	0.864551
Potri.001G049100	TCONS_00019086	7	0
Potri.001G049100	TCONS_00019089	24	0.116291
Potri.001G049100	TCONS_00019094	8	0
Potri.001G049100	TCONS_00019097	195	0.648656
Potri.001G049100	TCONS_00019101	20	0
Potri.001G049200	TCONS_00019105	31	0.0910343
Potri.001G049200	TCONS_00019118	15	0.125394
Potri.001G049200	TCONS_00019139	77	0.165774
Potri.001G049200	TCONS_00019142	17	0.0714209
Potri.001G049200	TCONS_00019149	8	0.144785
Potri.001G049200	TCONS_00019151	23	0.0888797
Potri.001G049200	TCONS_00019154	14	0
Potri.001G049200	TCONS_00019155	5	0
Potri.001G049400	TCONS_00019164	261	0.381788
Potri.001G049400	TCONS_00019166	98	0.162205
Potri.001G049400	TCONS_00019187	196	0.316134
Potri.001G049400	TCONS_00019188	47	0.0889397
Potri.001G049800	TCONS_00001733	188	0.160745
Potri.001G049800	TCONS_00001735	222	0.338905
Potri.001G049800	TCONS_00001736	20	0
Potri.001G049800	TCONS_00001742	78	0.07371
Potri.001G049800	TCONS_00001744	130	0.0918844
Potri.001G049800	TCONS_00001745	228	0.266717
Potri.001G049900	TCONS_00001752	30	1
Potri.001G050000	TCONS_00019200	6	0.0887565
Potri.001G050000	TCONS_00019230	67	0.121052
Potri.001G050000	TCONS_00019232	264	0.780484
Potri.001G050400	TCONS_00001768	30	0.0452084
Potri.001G050400	TCONS_00001770	25	0.0301865
Potri.001G050400	TCONS_00001773	259	0.777061
Potri.001G050400	TCONS_00001774	32	0.0628059
Potri.001G050400	TCONS_00001775	4	0.0397478
Potri.001G050700	TCONS_00001789	22	0.0849054
Potri.001G050700	TCONS_00001792	268	0.915095
Potri.001G051200	TCONS_00019259	268	0.77591
Potri.001G051200	TCONS_00019267	111	0.22409
Potri.001G051300	TCONS_00001808	15	0.396807
Potri.001G051300	TCONS_00001815	65	0.603193
Potri.001G051400	TCONS_00019269	9	0.192573
Potri.001G051400	TCONS_00019273	32	0
Potri.001G051400	TCONS_00019274	199	0.763082
Potri.001G051500	TCONS_00019276	41	0.624854
Potri.001G051500	TCONS_00019277	20	0.372835
Potri.001G051600	TCONS_00019279	6	0.0136409
Potri.001G051600	TCONS_00019280	88	0.227207
Potri.001G051600	TCONS_00019281	188	0.733164
Potri.001G051700	TCONS_00019282	140	0.469371
Potri.001G051700	TCONS_00019285	153	0.530629
Potri.001G051800	TCONS_00019300	82	0.330202
Potri.001G051800	TCONS_00019306	197	0.665108
Potri.001G052100	TCONS_00019316	203	0.185421
Potri.001G052100	TCONS_00019317	16	0
Potri.001G052100	TCONS_00019319	268	0.792841
Potri.001G052400	TCONS_00019326	180	0.295244
Potri.001G052400	TCONS_00019327	14	0.0365857
Potri.001G052400	TCONS_00019332	21	0.133035
Potri.001G052400	TCONS_00019333	248	0.488799
Potri.001G053400	TCONS_00019358	10	0.0534076
Potri.001G053400	TCONS_00019360	268	0.909739
Potri.001G053400	TCONS_00019361	21	0.0335753
Potri.001G053600	TCONS_00001850	9	0.109377
Potri.001G053600	TCONS_00001866	149	0.337212
Potri.001G053600	TCONS_00001869	247	0.559034
Potri.001G053700	TCONS_00001872	12	0.2307
Potri.001G053700	TCONS_00001873	5	0.168627
Potri.001G053700	TCONS_00001876	8	0.209661
Potri.001G053700	TCONS_00001880	10	0.154388
Potri.001G053700	TCONS_00001881	1	0.190066
Potri.001G054400	TCONS_00019388	21	0.0840955
Potri.001G054400	TCONS_00019389	81	0.179729
Potri.001G054400	TCONS_00019398	5	0.0166855
Potri.001G054400	TCONS_00019400	254	0.696028
Potri.001G054500	TCONS_00001902	23	0
Potri.001G054500	TCONS_00001903	108	0.0316562
Potri.001G054500	TCONS_00001905	268	0.946081
Potri.001G054900	TCONS_00019420	40	0.0608209
Potri.001G054900	TCONS_00019423	268	0.820026
Potri.001G054900	TCONS_00019424	45	0.0810153
Potri.001G055100	TCONS_00019425	9	0
Potri.001G055100	TCONS_00019427	231	0.277014
Potri.001G055100	TCONS_00019428	41	0.0529861
Potri.001G055100	TCONS_00019429	27	0.0684676
Potri.001G055100	TCONS_00019433	258	0.563459
Potri.001G055900	TCONS_00001932	207	0.308503
Potri.001G055900	TCONS_00001938	9	0.155115
Potri.001G055900	TCONS_00001949	255	0.5
Potri.001G056000	TCONS_00019453	59	0.0581463
Potri.001G056000	TCONS_00019457	29	0.0606537
Potri.001G056000	TCONS_00019459	11	0.0291333
Potri.001G056000	TCONS_00019462	3	0.0380136
Potri.001G056000	TCONS_00019467	18	0.0165395
Potri.001G056000	TCONS_00019468	107	0.101909
Potri.001G056000	TCONS_00019474	267	0.490723
Potri.001G056000	TCONS_00019475	234	0.158421
Potri.001G056100	TCONS_00001954	3	0
Potri.001G056100	TCONS_00001955	90	0.102862
Potri.001G056100	TCONS_00001957	191	0.241895
Potri.001G056100	TCONS_00001958	70	0.106759
Potri.001G056100	TCONS_00001960	210	0.282609
Potri.001G056100	TCONS_00001961	5	0.029606
Potri.001G056100	TCONS_00001962	2	0
Potri.001G056100	TCONS_00001963	15	0.0298574
Potri.001G056100	TCONS_00001966	44	0.0709914
Potri.001G056700	TCONS_00019501	30	0.233871
Potri.001G056700	TCONS_00019504	37	0.578981
Potri.001G056700	TCONS_00019505	7	0
Potri.001G057100	TCONS_00001984	240	0.716916
Potri.001G057100	TCONS_00001985	31	0.283084
Potri.001G057200	TCONS_00019522	99	0.434225
Potri.001G057200	TCONS_00019523	148	0.565775
Potri.001G057300	TCONS_00019527	151	0.0795987
Potri.001G057300	TCONS_00019530	268	0.920401
Potri.001G057500	TCONS_00002005	268	0.967141
Potri.001G057500	TCONS_00002007	266	0.0328594
Potri.001G057800	TCONS_00019535	3	0
Potri.001G057800	TCONS_00019536	10	0
Potri.001G057800	TCONS_00019537	263	0.468661
Potri.001G057800	TCONS_00019551	13	0.0222765
Potri.001G057800	TCONS_00019553	247	0.432612
Potri.001G058700	TCONS_00019575	121	0.357648
Potri.001G058700	TCONS_00019578	78	0.302039
Potri.001G058700	TCONS_00019586	98	0.306141
Potri.001G059400	TCONS_00019600	253	0.233037
Potri.001G059400	TCONS_00019601	268	0.766963
Potri.001G059700	TCONS_00002075	27	0.060834
Potri.001G059700	TCONS_00002076	267	0.939166
Potri.001G059900	TCONS_00002079	26	0.0492693
Potri.001G059900	TCONS_00002082	40	0.0452044
Potri.001G059900	TCONS_00002086	10	0.0458048
Potri.001G059900	TCONS_00002088	85	0.11469
Potri.001G059900	TCONS_00002089	7	0
Potri.001G059900	TCONS_00002090	8	0.0165504
Potri.001G059900	TCONS_00002092	267	0.540339
Potri.001G059900	TCONS_00002093	82	0.0983694
Potri.001G060200	TCONS_00019615	21	0.0873458
Potri.001G060200	TCONS_00019618	268	0.613785
Potri.001G060200	TCONS_00019619	137	0.156456
Potri.001G060200	TCONS_00019620	130	0.133883
Potri.001G060800	TCONS_00002113	168	0.337396
Potri.001G060800	TCONS_00002116	265	0.662604
Potri.001G061100	TCONS_00002121	10	0.108685
Potri.001G061100	TCONS_00002123	10	0.120719
Potri.001G061100	TCONS_00002124	169	0.749944
Potri.001G061200	TCONS_00002127	267	0.761169
Potri.001G061200	TCONS_00002129	39	0.0263673
Potri.001G061200	TCONS_00002130	234	0.121088
Potri.001G061200	TCONS_00002131	31	0.025809
Potri.001G061200	TCONS_00002133	53	0.0431326
Potri.001G061400	TCONS_00002152	205	0.268612
Potri.001G061400	TCONS_00002153	168	0.213807
Potri.001G061400	TCONS_00002154	210	0.24544
Potri.001G061400	TCONS_00002155	85	0.104301
Potri.001G061400	TCONS_00002156	82	0.0960599
Potri.001G061900	TCONS_00019738	161	0.28341
Potri.001G061900	TCONS_00019740	262	0.71659
Potri.001G062000	TCONS_00002173	268	1
Potri.001G062000	TCONS_00002174	6	0
Potri.001G062100	TCONS_00002177	206	0.787123
Potri.001G062100	TCONS_00002179	28	0.212877
Potri.001G062800	TCONS_00019751	17	0.21072
Potri.001G062800	TCONS_00019754	268	0.78928
Potri.001G065600	TCONS_00002259	103	0.544919
Potri.001G065600	TCONS_00002261	47	0.455081
Potri.001G065800	TCONS_00002267	120	0.684172
Potri.001G065800	TCONS_00002278	9	0.315828
Potri.001G065900	TCONS_00002279	6	0.683655
Potri.001G065900	TCONS_00002280	3	0.316345
Potri.001G066000	TCONS_00019831	127	0.439518
Potri.001G066000	TCONS_00019834	76	0.323905
Potri.001G066000	TCONS_00019837	39	0.216299
Potri.001G066200	TCONS_00019868	247	0.235497
Potri.001G066200	TCONS_00019869	267	0.363448
Potri.001G066200	TCONS_00019884	138	0.129277
Potri.001G066200	TCONS_00019887	32	0.0731995
Potri.001G066200	TCONS_00019888	129	0.109125
Potri.001G066200	TCONS_00019890	64	0.0784083
Potri.001G066400	TCONS_00019893	266	1
Potri.001G066400	TCONS_00019894	6	0
Potri.001G066800	TCONS_00019902	268	0.65595
Potri.001G066800	TCONS_00019908	244	0.34405
Potri.001G066900	TCONS_00019912	63	0.152513
Potri.001G066900	TCONS_00019913	62	0.138311
Potri.001G066900	TCONS_00019915	2	0
Potri.001G066900	TCONS_00019917	268	0.683638
Potri.001G067300	TCONS_00002303	229	0.743072
Potri.001G067300	TCONS_00002304	73	0.256928
Potri.001G067400	TCONS_00019941	120	0.213765
Potri.001G067400	TCONS_00019946	268	0.786235
Potri.001G067800	TCONS_00002312	267	0.763231
Potri.001G067800	TCONS_00002313	235	0.236769
Potri.001G067900	TCONS_00002321	268	1
Potri.001G067900	TCONS_00002324	6	0
Potri.001G068000	TCONS_00019957	19	0
Potri.001G068000	TCONS_00019975	250	0.535621
Potri.001G068000	TCONS_00019977	57	0.209929
Potri.001G068000	TCONS_00019978	43	0.180949
Potri.001G068100	TCONS_00002326	263	0.265736
Potri.001G068100	TCONS_00002341	259	0.439162
Potri.001G068100	TCONS_00002342	194	0.140522
Potri.001G068100	TCONS_00002343	230	0.124191
Potri.001G068100	TCONS_00002349	57	0.0137333
Potri.001G068200	TCONS_00002353	2	0
Potri.001G068200	TCONS_00002356	56	0.0392663
Potri.001G068200	TCONS_00002357	263	0.490584
Potri.001G068200	TCONS_00002358	266	0.455436
Potri.001G068500	TCONS_00019987	69	0.260116
Potri.001G068500	TCONS_00019991	244	0.739884
Potri.001G068700	TCONS_00020005	244	0.54266
Potri.001G068700	TCONS_00020006	219	0.45734
Potri.001G068800	TCONS_00020010	263	0.772086
Potri.001G068800	TCONS_00020011	163	0.227914
Potri.001G068900	TCONS_00020012	260	0.648381
Potri.001G068900	TCONS_00020014	6	0.0309045
Potri.001G068900	TCONS_00020015	75	0.281117
Potri.001G071000	TCONS_00002423	110	0.75943
Potri.001G071000	TCONS_00002425	12	0.24057
Potri.001G072000	TCONS_00002437	3	0
Potri.001G072000	TCONS_00002438	45	0.0786569
Potri.001G072000	TCONS_00002439	267	0.909867
Potri.001G072100	TCONS_00020065	20	0.0628702
Potri.001G072100	TCONS_00020067	3	0.0263814
Potri.001G072100	TCONS_00020070	262	0.86898
Potri.001G072200	TCONS_00002445	251	0.381401
Potri.001G072200	TCONS_00002448	267	0.618599
Potri.001G072300	TCONS_00002452	268	0.846408
Potri.001G072300	TCONS_00002455	146	0.153592
Potri.001G072700	TCONS_00002460	171	0.579117
Potri.001G072700	TCONS_00002461	81	0.420883
Potri.001G073300	TCONS_00002496	67	0.253852
Potri.001G073300	TCONS_00002506	235	0.538435
Potri.001G073300	TCONS_00002508	26	0.189533
Potri.001G073400	TCONS_00020113	30	0.0529783
Potri.001G073400	TCONS_00020115	2	0.0300721
Potri.001G073400	TCONS_00020122	1	0.0141986
Potri.001G073400	TCONS_00020130	254	0.230951
Potri.001G073400	TCONS_00020132	268	0.439324
Potri.001G073400	TCONS_00020134	203	0.192489
Potri.001G073500	TCONS_00020139	192	0.414252
Potri.001G073500	TCONS_00020142	15	0.103979
Potri.001G073500	TCONS_00020143	229	0.462455
Potri.001G073700	TCONS_00002515	14	0.108547
Potri.001G073700	TCONS_00002518	42	0.109389
Potri.001G073700	TCONS_00002522	6	0.0592808
Potri.001G073700	TCONS_00002525	263	0.66917
Potri.001G073800	TCONS_00020146	192	0.531268
Potri.001G073800	TCONS_00020158	30	0.213326
Potri.001G073800	TCONS_00020160	15	0.226028
Potri.001G073900	TCONS_00020170	259	0.126173
Potri.001G073900	TCONS_00020172	268	0.868175
Potri.001G073900	TCONS_00020174	23	0
Potri.001G074200	TCONS_00002532	244	0.511003
Potri.001G074200	TCONS_00002533	138	0.333245
Potri.001G074200	TCONS_00002536	24	0.147149
Potri.001G074900	TCONS_00002548	267	0.289134
Potri.001G074900	TCONS_00002549	257	0.710866
Potri.001G075600	TCONS_00002559	241	0.235764
Potri.001G075600	TCONS_00002560	89	0.0540143
Potri.001G075600	TCONS_00002565	268	0.680635
Potri.001G075600	TCONS_00002566	2	0
Potri.001G075700	TCONS_00002571	34	0.154067
Potri.001G075700	TCONS_00002587	268	0.845933
Potri.001G076400	TCONS_00020236	3	0
Potri.001G076400	TCONS_00020237	29	0
Potri.001G076400	TCONS_00020238	16	0
Potri.001G076400	TCONS_00020239	15	0
Potri.001G076400	TCONS_00020252	117	0.0659193
Potri.001G076400	TCONS_00020253	66	0.0179126
Potri.001G076400	TCONS_00020255	16	0
Potri.001G076400	TCONS_00020258	20	0
Potri.001G076400	TCONS_00020265	11	0
Potri.001G076400	TCONS_00020266	21	0
Potri.001G076400	TCONS_00020267	210	0.202273
Potri.001G076400	TCONS_00020270	140	0.112773
Potri.001G076400	TCONS_00020271	92	0.0318423
Potri.001G076400	TCONS_00020272	259	0.364097
Potri.001G077100	TCONS_00002610	138	0.266045
Potri.001G077100	TCONS_00002613	3	0.0460646
Potri.001G077100	TCONS_00002615	44	0.0952056
Potri.001G077100	TCONS_00002616	33	0.166304
Potri.001G077100	TCONS_00002618	4	0.0491197
Potri.001G077100	TCONS_00002620	11	0.0717347
Potri.001G077100	TCONS_00002625	113	0.213775
Potri.001G077400	TCONS_00020323	182	0.0941352
Potri.001G077400	TCONS_00020325	265	0.521239
Potri.001G077400	TCONS_00020326	261	0.185998
Potri.001G077400	TCONS_00020327	233	0.178165
Potri.001G077600	TCONS_00020338	29	0
Potri.001G077600	TCONS_00020339	266	0.729646
Potri.001G077600	TCONS_00020341	267	0.254984
Potri.001G078500	TCONS_00002644	225	0.811111
Potri.001G078500	TCONS_00002650	10	0.188889
Potri.001G078700	TCONS_00002664	78	0.151098
Potri.001G078700	TCONS_00002666	104	0.175775
Potri.001G078700	TCONS_00002668	2	0
Potri.001G078700	TCONS_00002671	255	0.639686
Potri.001G078900	TCONS_00020372	5	0
Potri.001G078900	TCONS_00020373	264	1
Potri.001G079000	TCONS_00020374	10	0.0416063
Potri.001G079000	TCONS_00020378	109	0.273516
Potri.001G079000	TCONS_00020379	234	0.54616
Potri.001G079000	TCONS_00020380	18	0.0966466
Potri.001G079400	TCONS_00002697	8	0.0700252
Potri.001G079400	TCONS_00002699	17	0.0979405
Potri.001G079400	TCONS_00002700	220	0.39335
Potri.001G079400	TCONS_00002702	254	0.44431
Potri.001G079500	TCONS_00002705	27	0.0855297
Potri.001G079500	TCONS_00002727	236	0.31662
Potri.001G079500	TCONS_00002739	183	0.330521
Potri.001G079500	TCONS_00002740	137	0.154438
Potri.001G079500	TCONS_00002745	15	0
Potri.001G080400	TCONS_00020486	2	0
Potri.001G080400	TCONS_00020487	265	0.261453
Potri.001G080400	TCONS_00020488	268	0.732002
Potri.001G081300	TCONS_00002764	261	0.838186
Potri.001G081300	TCONS_00002765	56	0.161814
Potri.001G081500	TCONS_00020496	3	0
Potri.001G081500	TCONS_00020497	179	0.0387046
Potri.001G081500	TCONS_00020499	268	0.955224
Potri.001G081600	TCONS_00020504	16	0.0467192
Potri.001G081600	TCONS_00020505	27	0.067566
Potri.001G081600	TCONS_00020506	134	0.245635
Potri.001G081600	TCONS_00020515	15	0.0928323
Potri.001G081600	TCONS_00020518	42	0.142146
Potri.001G081600	TCONS_00020532	187	0.329348
Potri.001G082000	TCONS_00002773	268	0.889047
Potri.001G082000	TCONS_00002781	86	0.110953
Potri.001G082100	TCONS_00002786	264	0.597251
Potri.001G082100	TCONS_00002788	17	0.023002
Potri.001G082100	TCONS_00002789	15	0.0287279
Potri.001G082100	TCONS_00002791	79	0.124402
Potri.001G082100	TCONS_00002792	41	0.0910219
Potri.001G082100	TCONS_00002793	5	0.0448022
Potri.001G083800	TCONS_00020593	22	0.0230588
Potri.001G083800	TCONS_00020595	9	0
Potri.001G083800	TCONS_00020599	245	0.135477
Potri.001G083800	TCONS_00020601	267	0.817552
Potri.001G084300	TCONS_00002846	252	0.617986
Potri.001G084300	TCONS_00002847	18	0
Potri.001G084300	TCONS_00002856	166	0.290125
Potri.001G084400	TCONS_00020610	4	0.152584
Potri.001G084400	TCONS_00020615	78	0.847416
Potri.001G084500	TCONS_00002858	49	0.600303
Potri.001G084500	TCONS_00002860	7	0.399697
Potri.001G084700	TCONS_00020632	268	0.658274
Potri.001G084700	TCONS_00020663	3	0.0207455
Potri.001G084700	TCONS_00020664	242	0.31638
Potri.001G085200	TCONS_00020670	7	0.1629
Potri.001G085200	TCONS_00020672	18	0.210991
Potri.001G085200	TCONS_00020674	196	0.619072
Potri.001G085400	TCONS_00002882	258	0.34833
Potri.001G085400	TCONS_00002889	233	0.111143
Potri.001G085400	TCONS_00002890	247	0.380697
Potri.001G085400	TCONS_00002891	107	0.108247
Potri.001G085500	TCONS_00020676	263	0.53129
Potri.001G085500	TCONS_00020685	162	0.262322
Potri.001G085500	TCONS_00020686	124	0.196739
Potri.001G085600	TCONS_00020688	48	0.0948765
Potri.001G085600	TCONS_00020693	265	0.905124
Potri.001G086100	TCONS_00002899	158	0.27972
Potri.001G086100	TCONS_00002900	268	0.72028
Potri.001G086600	TCONS_00002916	244	0.641251
Potri.001G086600	TCONS_00002917	103	0.358749
Potri.001G086900	TCONS_00020725	6	0
Potri.001G086900	TCONS_00020729	249	1
Potri.001G087100	TCONS_00020739	264	0.909108
Potri.001G087100	TCONS_00020740	9	0.0908924
Potri.001G087300	TCONS_00020752	3	0.0347938
Potri.001G087300	TCONS_00020759	268	0.90841
Potri.001G087300	TCONS_00020761	35	0.0347622
Potri.001G087500	TCONS_00020766	7	0
Potri.001G087500	TCONS_00020767	268	0.974006
Potri.001G087500	TCONS_00020768	75	0.0202955
Potri.001G087600	TCONS_00002936	265	0.658099
Potri.001G087600	TCONS_00002945	205	0.341901
Potri.001G087700	TCONS_00002947	268	0.890299
Potri.001G087700	TCONS_00002951	247	0.0859377
Potri.001G087700	TCONS_00002952	9	0
Potri.001G087700	TCONS_00002953	9	0
Potri.001G088000	TCONS_00020787	186	0.638452
Potri.001G088000	TCONS_00020788	54	0.361548
Potri.001G088200	TCONS_00020799	77	0.0501742
Potri.001G088200	TCONS_00020802	36	0.016117
Potri.001G088200	TCONS_00020803	265	0.456519
Potri.001G088200	TCONS_00020807	247	0.459436
Potri.001G088600	TCONS_00020820	268	0.885972
Potri.001G088600	TCONS_00020823	47	0.0367352
Potri.001G088600	TCONS_00020824	96	0.0705805
Potri.001G088800	TCONS_00002979	59	0.0210141
Potri.001G088800	TCONS_00002980	268	0.978986
Potri.001G089100	TCONS_00020836	67	0.223024
Potri.001G089100	TCONS_00020838	227	0.487575
Potri.001G089100	TCONS_00020839	102	0.270442
Potri.001G089300	TCONS_00020842	233	0.370202
Potri.001G089300	TCONS_00020844	262	0.485734
Potri.001G089300	TCONS_00020846	52	0.113163
Potri.001G089300	TCONS_00020847	11	0
Potri.001G089500	TCONS_00020857	260	0.402207
Potri.001G089500	TCONS_00020861	261	0.564581
Potri.001G089500	TCONS_00020866	6	0
Potri.001G089700	TCONS_00020873	3	0.442871
Potri.001G089700	TCONS_00020875	7	0.557129
Potri.001G089800	TCONS_00020881	13	0.392236
Potri.001G089800	TCONS_00020888	103	0.607764
Potri.001G090300	TCONS_00003048	232	0.56763
Potri.001G090300	TCONS_00003049	215	0.43237
Potri.001G090500	TCONS_00020905	40	0.0963497
Potri.001G090500	TCONS_00020906	63	0.13307
Potri.001G090500	TCONS_00020907	267	0.762777
Potri.001G090600	TCONS_00020908	15	0
Potri.001G090600	TCONS_00020917	21	0.0201019
Potri.001G090600	TCONS_00020921	13	0
Potri.001G090600	TCONS_00020922	12	0
Potri.001G090600	TCONS_00020925	202	0.0892271
Potri.001G090600	TCONS_00020926	39	0
Potri.001G090600	TCONS_00020927	268	0.814862
Potri.001G090700	TCONS_00020929	41	0
Potri.001G090700	TCONS_00020940	265	0.192201
Potri.001G090700	TCONS_00020942	268	0.764946
Potri.001G090700	TCONS_00020943	20	0.0156096
Potri.001G090900	TCONS_00020972	51	0.034683
Potri.001G090900	TCONS_00020978	214	0.141837
Potri.001G090900	TCONS_00020979	268	0.572448
Potri.001G090900	TCONS_00020980	15	0
Potri.001G090900	TCONS_00020982	192	0.175331
Potri.001G091000	TCONS_00020984	265	1
Potri.001G091000	TCONS_00020985	7	0
Potri.001G091100	TCONS_00021008	14	0.0742548
Potri.001G091100	TCONS_00021010	10	0
Potri.001G091100	TCONS_00021014	13	0
Potri.001G091100	TCONS_00021064	40	0.0311372
Potri.001G091100	TCONS_00021065	53	0.057736
Potri.001G091100	TCONS_00021066	21	0.0423685
Potri.001G091100	TCONS_00021069	136	0.199787
Potri.001G091100	TCONS_00021072	55	0.0766937
Potri.001G091100	TCONS_00021076	24	0.0785802
Potri.001G091100	TCONS_00021079	112	0.160078
Potri.001G091800	TCONS_00003071	243	0.750625
Potri.001G091800	TCONS_00003081	22	0.249375
Potri.001G091900	TCONS_00003082	41	0.058618
Potri.001G091900	TCONS_00003083	259	0.66741
Potri.001G091900	TCONS_00003084	167	0.132145
Potri.001G091900	TCONS_00003085	38	0.0679733
Potri.001G091900	TCONS_00003087	31	0.0428146
Potri.001G092000	TCONS_00021106	63	0.237284
Potri.001G092000	TCONS_00021109	4	0.087744
Potri.001G092000	TCONS_00021111	125	0.337465
Potri.001G092000	TCONS_00021113	61	0.30277
Potri.001G092300	TCONS_00021119	229	0.591181
Potri.001G092300	TCONS_00021125	191	0.408819
Potri.001G092700	TCONS_00003107	83	0.723082
Potri.001G092700	TCONS_00003108	7	0.276918
Potri.001G093000	TCONS_00021139	61	0.754304
Potri.001G093000	TCONS_00021141	20	0.245696
Potri.001G093600	TCONS_00021149	30	0.165418
Potri.001G093600	TCONS_00021151	6	0.052131
Potri.001G093600	TCONS_00021152	4	0.112293
Potri.001G093600	TCONS_00021154	153	0.607125
Potri.001G093800	TCONS_00021156	27	0.192086
Potri.001G093800	TCONS_00021159	237	0.807914
Potri.001G094100	TCONS_00003129	264	0.964174
Potri.001G094100	TCONS_00003130	18	0
Potri.001G094100	TCONS_00003131	2	0
Potri.001G094400	TCONS_00021177	132	0.30177
Potri.001G094400	TCONS_00021181	253	0.69823
Potri.001G094500	TCONS_00003151	5	0.0953581
Potri.001G094500	TCONS_00003153	3	0.0731205
Potri.001G094500	TCONS_00003154	10	0.0494813
Potri.001G094500	TCONS_00003156	178	0.526784
Potri.001G094500	TCONS_00003160	12	0.125291
Potri.001G094900	TCONS_00021191	36	0.0217347
Potri.001G094900	TCONS_00021193	78	0.0164866
Potri.001G094900	TCONS_00021194	198	0.118443
Potri.001G094900	TCONS_00021201	268	0.843197
Potri.001G095600	TCONS_00003193	95	0.514548
Potri.001G095600	TCONS_00003195	81	0.485452
Potri.001G096100	TCONS_00021221	5	0.0766739
Potri.001G096100	TCONS_00021229	126	0.408362
Potri.001G096100	TCONS_00021230	132	0.471604
Potri.001G096200	TCONS_00021232	20	0.395047
Potri.001G096200	TCONS_00021233	14	0.228509
Potri.001G096200	TCONS_00021234	22	0.342694
Potri.001G096400	TCONS_00003210	98	0.317362
Potri.001G096400	TCONS_00003211	229	0.682638
Potri.001G097100	TCONS_00003233	63	0.320504
Potri.001G097100	TCONS_00003237	155	0.48649
Potri.001G097100	TCONS_00003240	9	0.174876
Potri.001G097200	TCONS_00003259	262	0.510694
Potri.001G097200	TCONS_00003260	9	0
Potri.001G097200	TCONS_00003261	263	0.45559
Potri.001G097500	TCONS_00003295	70	0.10623
Potri.001G097500	TCONS_00003297	262	0.670618
Potri.001G097500	TCONS_00003298	80	0.103498
Potri.001G097500	TCONS_00003300	37	0.0604467
Potri.001G097700	TCONS_00021249	66	0.0212559
Potri.001G097700	TCONS_00021250	268	0.978744
Potri.001G097800	TCONS_00003316	18	0.233275
Potri.001G097800	TCONS_00003319	264	0.766725
Potri.001G098500	TCONS_00021261	104	0.245365
Potri.001G098500	TCONS_00021262	138	0.285167
Potri.001G098500	TCONS_00021279	53	0.163439
Potri.001G098500	TCONS_00021280	129	0.266773
Potri.001G098600	TCONS_00003327	42	0.0441244
Potri.001G098600	TCONS_00003331	5	0.0210956
Potri.001G098600	TCONS_00003341	255	0.267589
Potri.001G098600	TCONS_00003342	268	0.667988
Potri.001G099200	TCONS_00003364	268	0.888089
Potri.001G099200	TCONS_00003370	95	0.111911
Potri.001G099400	TCONS_00003382	3	0.0611871
Potri.001G099400	TCONS_00003383	36	0.423536
Potri.001G099400	TCONS_00003387	45	0.478012
Potri.001G099600	TCONS_00021305	213	0.633772
Potri.001G099600	TCONS_00021307	113	0.366228
Potri.001G099700	TCONS_00021311	9	0.0165287
Potri.001G099700	TCONS_00021313	255	0.983471
Potri.001G099800	TCONS_00003389	94	0.0700887
Potri.001G099800	TCONS_00003391	205	0.152618
Potri.001G099800	TCONS_00003392	267	0.76686
Potri.001G099900	TCONS_00003395	28	0.17643
Potri.001G099900	TCONS_00003398	13	0.252521
Potri.001G099900	TCONS_00003400	88	0.521644
Potri.001G100300	TCONS_00021336	3	0
Potri.001G100300	TCONS_00021338	4	0
Potri.001G100300	TCONS_00021339	252	0.958056
Potri.001G100700	TCONS_00003412	82	0.636476
Potri.001G100700	TCONS_00003413	14	0.363524
Potri.001G101100	TCONS_00021359	79	0.0469491
Potri.001G101100	TCONS_00021363	263	0.435608
Potri.001G101100	TCONS_00021365	267	0.449868
Potri.001G101300	TCONS_00021372	188	0.308595
Potri.001G101300	TCONS_00021377	80	0.180327
Potri.001G101300	TCONS_00021378	201	0.471785
Potri.001G101400	TCONS_00003420	13	0
Potri.001G101400	TCONS_00003421	265	0.456342
Potri.001G101400	TCONS_00003424	252	0.501915
Potri.001G101600	TCONS_00003429	255	0.600457
Potri.001G101600	TCONS_00003430	199	0.399543
Potri.001G101700	TCONS_00003442	154	0.204396
Potri.001G101700	TCONS_00003462	267	0.680536
Potri.001G101700	TCONS_00003463	40	0.116416
Potri.001G101900	TCONS_00003473	9	0
Potri.001G101900	TCONS_00003474	267	0.342561
Potri.001G101900	TCONS_00003483	268	0.644667
Potri.001G102000	TCONS_00003492	266	0.556781
Potri.001G102000	TCONS_00003500	194	0.250873
Potri.001G102000	TCONS_00003509	18	0
Potri.001G102000	TCONS_00003516	31	0
Potri.001G102000	TCONS_00003526	54	0.060584
Potri.001G102100	TCONS_00003531	13	0
Potri.001G102100	TCONS_00003532	268	1
Potri.001G102200	TCONS_00003538	31	0.151604
Potri.001G102200	TCONS_00003541	37	0.149934
Potri.001G102200	TCONS_00003542	226	0.636803
Potri.001G102900	TCONS_00003569	83	0.143169
Potri.001G102900	TCONS_00003572	268	0.856831
Potri.001G103600	TCONS_00021408	268	0.891222
Potri.001G103600	TCONS_00021410	59	0.108778
Potri.001G103800	TCONS_00021416	8	0.0437755
Potri.001G103800	TCONS_00021418	268	0.956225
Potri.001G104300	TCONS_00021432	3	0.189738
Potri.001G104300	TCONS_00021439	268	0.810262
Potri.001G104500	TCONS_00003634	258	0.83348
Potri.001G104500	TCONS_00003635	60	0.16652
Potri.001G104700	TCONS_00021444	4	0
Potri.001G104700	TCONS_00021455	89	0.165697
Potri.001G104700	TCONS_00021465	229	0.590039
Potri.001G104700	TCONS_00021466	70	0.156751
Potri.001G104900	TCONS_00003680	9	0.0338438
Potri.001G104900	TCONS_00003707	186	0.53407
Potri.001G104900	TCONS_00003708	77	0.286404
Potri.001G104900	TCONS_00003709	1	0.0600256
Potri.001G105800	TCONS_00021488	42	0.0408188
Potri.001G105800	TCONS_00021490	264	0.523022
Potri.001G105800	TCONS_00021491	4	0.0137119
Potri.001G105800	TCONS_00021492	130	0.138425
Potri.001G105800	TCONS_00021493	4	0
Potri.001G105800	TCONS_00021494	5	0
Potri.001G105800	TCONS_00021496	207	0.217481
Potri.001G105900	TCONS_00003730	49	0.0356902
Potri.001G105900	TCONS_00003732	39	0.0264828
Potri.001G105900	TCONS_00003734	257	0.168866
Potri.001G105900	TCONS_00003735	268	0.761817
Potri.001G106000	TCONS_00003746	15	0.0948585
Potri.001G106000	TCONS_00003752	266	0.905141
Potri.001G106100	TCONS_00021499	197	0.128858
Potri.001G106100	TCONS_00021501	261	0.362838
Potri.001G106100	TCONS_00021502	19	0
Potri.001G106100	TCONS_00021507	267	0.439319
Potri.001G106600	TCONS_00003760	90	0.30573
Potri.001G106600	TCONS_00003766	234	0.594312
Potri.001G106600	TCONS_00003767	6	0.0218624
Potri.001G107000	TCONS_00003771	268	0.729409
Potri.001G107000	TCONS_00003772	3	0
Potri.001G107000	TCONS_00003773	108	0.0354773
Potri.001G107000	TCONS_00003774	13	0
Potri.001G107000	TCONS_00003775	263	0.192212
Potri.001G107000	TCONS_00003777	25	0
Potri.001G107000	TCONS_00003778	3	0
Potri.001G107200	TCONS_00003793	256	0.485989
Potri.001G107200	TCONS_00003794	263	0.514011
Potri.001G107500	TCONS_00021517	207	0.114274
Potri.001G107500	TCONS_00021518	50	0.0538612
Potri.001G107500	TCONS_00021520	11	0.0457178
Potri.001G107500	TCONS_00021522	13	0
Potri.001G107500	TCONS_00021523	122	0.089113
Potri.001G107500	TCONS_00021524	33	0.0427658
Potri.001G107500	TCONS_00021526	267	0.609732
Potri.001G108100	TCONS_00003809	256	0.349352
Potri.001G108100	TCONS_00003816	225	0.290408
Potri.001G108100	TCONS_00003817	245	0.336412
Potri.001G108400	TCONS_00021538	16	0.142854
Potri.001G108400	TCONS_00021540	142	0.429148
Potri.001G108400	TCONS_00021577	122	0.411356
Potri.001G108700	TCONS_00003830	247	0.375787
Potri.001G108700	TCONS_00003836	266	0.506549
Potri.001G108700	TCONS_00003840	7	0
Potri.001G108700	TCONS_00003841	115	0.0757398
Potri.001G108700	TCONS_00003844	5	0
Potri.001G108800	TCONS_00021582	7	0.181759
Potri.001G108800	TCONS_00021584	224	0.818241
Potri.001G109200	TCONS_00021592	183	0.19817
Potri.001G109200	TCONS_00021604	267	0.80183
Potri.001G109300	TCONS_00003853	9	0.136664
Potri.001G109300	TCONS_00003854	180	0.863336
Potri.001G109500	TCONS_00021613	268	0.534514
Potri.001G109500	TCONS_00021627	46	0.0647479
Potri.001G109500	TCONS_00021629	268	0.393363
Potri.001G109800	TCONS_00003882	249	0.508232
Potri.001G109800	TCONS_00003884	99	0.119367
Potri.001G109800	TCONS_00003885	193	0.236687
Potri.001G109800	TCONS_00003888	14	0.0624501
Potri.001G109800	TCONS_00003891	4	0
Potri.001G110000	TCONS_00021634	36	0.0198628
Potri.001G110000	TCONS_00021635	15	0
Potri.001G110000	TCONS_00021640	23	0.0464764
Potri.001G110000	TCONS_00021641	22	0.042363
Potri.001G110000	TCONS_00021644	6	0
Potri.001G110000	TCONS_00021645	3	0
Potri.001G110000	TCONS_00021646	268	0.801225
Potri.001G110100	TCONS_00003893	265	0.689106
Potri.001G110100	TCONS_00003896	189	0.220112
Potri.001G110100	TCONS_00003898	55	0.0694089
Potri.001G111000	TCONS_00003929	264	0.397232
Potri.001G111000	TCONS_00003941	231	0.335778
Potri.001G111000	TCONS_00003942	190	0.225486
Potri.001G111000	TCONS_00003943	3	0
Potri.001G111100	TCONS_00003950	224	0.462038
Potri.001G111100	TCONS_00003952	158	0.32454
Potri.001G111100	TCONS_00003954	61	0.207913
Potri.001G111400	TCONS_00003970	43	0.148448
Potri.001G111400	TCONS_00003976	248	0.689709
Potri.001G111400	TCONS_00003978	57	0.145694
Potri.001G111700	TCONS_00003992	6	0
Potri.001G111700	TCONS_00004002	268	1
Potri.001G112200	TCONS_00021674	7	0
Potri.001G112200	TCONS_00021675	9	0
Potri.001G112200	TCONS_00021681	268	0.982654
Potri.001G112300	TCONS_00021704	267	0.623035
Potri.001G112300	TCONS_00021705	170	0.376965
Potri.001G112400	TCONS_00004017	155	0.515506
Potri.001G112400	TCONS_00004022	35	0.227577
Potri.001G112400	TCONS_00004023	37	0.23698
Potri.001G112700	TCONS_00021709	232	0.489605
Potri.001G112700	TCONS_00021729	230	0.510395
Potri.001G113500	TCONS_00004047	151	0.414764
Potri.001G113500	TCONS_00004048	2	0.134536
Potri.001G113500	TCONS_00004050	38	0.197806
Potri.001G113500	TCONS_00004072	13	0.202185
Potri.001G113600	TCONS_00021755	262	0.728575
Potri.001G113600	TCONS_00021760	105	0.271425
Potri.001G113800	TCONS_00004075	9	0.0632276
Potri.001G113800	TCONS_00004076	51	0.135663
Potri.001G113800	TCONS_00004077	92	0.19781
Potri.001G113800	TCONS_00004079	123	0.208266
Potri.001G113800	TCONS_00004080	142	0.268511
Potri.001G113800	TCONS_00004082	3	0.0149718
Potri.001G114600	TCONS_00021785	94	0.107568
Potri.001G114600	TCONS_00021787	46	0.0426714
Potri.001G114600	TCONS_00021792	265	0.846052
Potri.001G114800	TCONS_00004101	268	0.799696
Potri.001G114800	TCONS_00004102	12	0.115237
Potri.001G114800	TCONS_00004103	4	0.0645152
Potri.001G115000	TCONS_00004114	162	0.0428906
Potri.001G115000	TCONS_00004117	268	0.895359
Potri.001G115000	TCONS_00004118	177	0.0508078
Potri.001G115100	TCONS_00004135	152	0.331187
Potri.001G115100	TCONS_00004137	263	0.668813
Potri.001G115800	TCONS_00004146	14	0.187128
Potri.001G115800	TCONS_00004148	268	0.812872
Potri.001G115900	TCONS_00021824	264	0.447084
Potri.001G115900	TCONS_00021825	268	0.552916
Potri.001G116000	TCONS_00021826	18	0.0400093
Potri.001G116000	TCONS_00021836	174	0.192694
Potri.001G116000	TCONS_00021837	221	0.159199
Potri.001G116000	TCONS_00021838	267	0.496439
Potri.001G116000	TCONS_00021839	93	0.0774316
Potri.001G116100	TCONS_00021850	268	1
Potri.001G116100	TCONS_00021851	3	0
Potri.001G116500	TCONS_00004153	187	0.854505
Potri.001G116500	TCONS_00004157	7	0.145495
Potri.001G116900	TCONS_00021872	105	0.587121
Potri.001G116900	TCONS_00021887	28	0.412879
Potri.001G117100	TCONS_00004196	70	0.271118
Potri.001G117100	TCONS_00004198	23	0.156019
Potri.001G117100	TCONS_00004200	3	0.0681294
Potri.001G117100	TCONS_00004201	73	0.296924
Potri.001G117100	TCONS_00004202	12	0.136226
Potri.001G117200	TCONS_00021892	253	0.571098
Potri.001G117200	TCONS_00021893	77	0.157304
Potri.001G117200	TCONS_00021913	159	0.255306
Potri.001G117400	TCONS_00004206	268	0.966079
Potri.001G117400	TCONS_00004208	1	0
Potri.001G117400	TCONS_00004211	14	0.0280803
Potri.001G117700	TCONS_00004223	2	0.180571
Potri.001G117700	TCONS_00004224	267	0.819429
Potri.001G118000	TCONS_00004236	4	0.0195884
Potri.001G118000	TCONS_00004237	144	0.117229
Potri.001G118000	TCONS_00004240	174	0.134192
Potri.001G118000	TCONS_00004242	205	0.114461
Potri.001G118000	TCONS_00004246	4	0
Potri.001G118000	TCONS_00004247	34	0.0302222
Potri.001G118000	TCONS_00004248	2	0
Potri.001G118000	TCONS_00004250	267	0.52326
Potri.001G118100	TCONS_00021936	10	0
Potri.001G118100	TCONS_00021938	17	0.0115133
Potri.001G118100	TCONS_00021939	268	0.8043
Potri.001G118100	TCONS_00021940	254	0.162649
Potri.001G118300	TCONS_00004260	204	0.146877
Potri.001G118300	TCONS_00004261	268	0.645301
Potri.001G118300	TCONS_00004268	26	0
Potri.001G118300	TCONS_00004271	256	0.16852
Potri.001G118300	TCONS_00004272	12	0
Potri.001G118700	TCONS_00021956	25	0.0596071
Potri.001G118700	TCONS_00021957	254	0.253167
Potri.001G118700	TCONS_00021958	37	0.0631032
Potri.001G118700	TCONS_00021959	266	0.552513
Potri.001G118700	TCONS_00021960	19	0.0326239
Potri.001G118800	TCONS_00021961	268	0.537794
Potri.001G118800	TCONS_00021962	266	0.462206
Potri.001G118900	TCONS_00021963	4	0
Potri.001G118900	TCONS_00021965	244	0.227308
Potri.001G118900	TCONS_00021967	11	0
Potri.001G118900	TCONS_00021968	268	0.704864
Potri.001G118900	TCONS_00021969	4	0
Potri.001G119000	TCONS_00021970	249	0.801238
Potri.001G119000	TCONS_00021971	49	0.198762
Potri.001G119500	TCONS_00021979	268	0.982199
Potri.001G119500	TCONS_00021980	28	0.0178006
Potri.001G119700	TCONS_00004321	192	0.519436
Potri.001G119700	TCONS_00004323	54	0.282764
Potri.001G119700	TCONS_00004325	20	0.143767
Potri.001G119800	TCONS_00004328	187	0.061912
Potri.001G119800	TCONS_00004329	72	0.0214313
Potri.001G119800	TCONS_00004331	33	0
Potri.001G119800	TCONS_00004332	249	0.168605
Potri.001G119800	TCONS_00004335	11	0
Potri.001G119800	TCONS_00004337	268	0.71282
Potri.001G120300	TCONS_00022002	267	0.860162
Potri.001G120300	TCONS_00022009	113	0.139838
Potri.001G120400	TCONS_00022012	252	0.478353
Potri.001G120400	TCONS_00022013	30	0.0550292
Potri.001G120400	TCONS_00022014	57	0.069026
Potri.001G120400	TCONS_00022019	4	0
Potri.001G120400	TCONS_00022021	177	0.295913
Potri.001G121100	TCONS_00022049	69	0.0817974
Potri.001G121100	TCONS_00022052	268	0.918203
Potri.001G121200	TCONS_00004366	2	0.280217
Potri.001G121200	TCONS_00004368	236	0.719783
Potri.001G121400	TCONS_00004376	7	0
Potri.001G121400	TCONS_00004379	52	0.0115811
Potri.001G121400	TCONS_00004384	268	0.781751
Potri.001G121400	TCONS_00004389	44	0.0100346
Potri.001G121400	TCONS_00004400	24	0
Potri.001G121400	TCONS_00004404	41	0.0103965
Potri.001G121400	TCONS_00004417	119	0.0546129
Potri.001G121400	TCONS_00004418	242	0.096151
Potri.001G121700	TCONS_00004465	29	0.181815
Potri.001G121700	TCONS_00004467	268	0.818185
Potri.001G122200	TCONS_00022071	5	0
Potri.001G122200	TCONS_00022074	29	0
Potri.001G122200	TCONS_00022077	4	0
Potri.001G122200	TCONS_00022078	4	0
Potri.001G122200	TCONS_00022080	268	0.978177
Potri.001G122700	TCONS_00022103	268	0.954098
Potri.001G122700	TCONS_00022104	44	0.0459019
Potri.001G123200	TCONS_00004496	63	0.222076
Potri.001G123200	TCONS_00004499	261	0.597693
Potri.001G123200	TCONS_00004504	26	0.158299
Potri.001G123500	TCONS_00004509	29	0
Potri.001G123500	TCONS_00004515	90	0.0301481
Potri.001G123500	TCONS_00004520	243	0.18782
Potri.001G123500	TCONS_00004522	105	0.0371816
Potri.001G123500	TCONS_00004524	268	0.711729
Potri.001G123600	TCONS_00004529	89	0.324103
Potri.001G123600	TCONS_00004530	45	0.217815
Potri.001G123600	TCONS_00004540	38	0.240675
Potri.001G123600	TCONS_00004541	7	0.134577
Potri.001G123800	TCONS_00022132	3	0.0191626
Potri.001G123800	TCONS_00022143	164	0.148187
Potri.001G123800	TCONS_00022144	65	0.0692437
Potri.001G123800	TCONS_00022145	268	0.752787
Potri.001G124000	TCONS_00022158	268	0.802282
Potri.001G124000	TCONS_00022165	155	0.17231
Potri.001G124000	TCONS_00022166	4	0.0153263
Potri.001G124100	TCONS_00004555	5	0.0745512
Potri.001G124100	TCONS_00004556	262	0.925449
Potri.001G124200	TCONS_00022170	65	0.631784
Potri.001G124200	TCONS_00022173	21	0.368216
Potri.001G124300	TCONS_00004560	268	0.597883
Potri.001G124300	TCONS_00004561	126	0.245666
Potri.001G124300	TCONS_00004573	22	0.149665
Potri.001G124500	TCONS_00004584	8	0
Potri.001G124500	TCONS_00004588	13	0
Potri.001G124500	TCONS_00004589	11	0
Potri.001G124500	TCONS_00004592	20	0
Potri.001G124500	TCONS_00004595	233	0.312334
Potri.001G124500	TCONS_00004596	238	0.122873
Potri.001G124500	TCONS_00004597	261	0.515224
Potri.001G125700	TCONS_00022189	136	0.18899
Potri.001G125700	TCONS_00022191	82	0.119143
Potri.001G125700	TCONS_00022192	12	0.0652343
Potri.001G125700	TCONS_00022193	206	0.345872
Potri.001G125700	TCONS_00022201	78	0.13754
Potri.001G125700	TCONS_00022202	8	0.0622426
Potri.001G126100	TCONS_00022206	3	0
Potri.001G126100	TCONS_00022207	268	1
Potri.001G126300	TCONS_00004627	40	0.959046
Potri.001G126300	TCONS_00004628	2	0.0378735
Potri.001G126400	TCONS_00022245	268	0.878358
Potri.001G126400	TCONS_00022247	3	0.121642
Potri.001G126500	TCONS_00022262	86	0.465949
Potri.001G126500	TCONS_00022265	113	0.534051
Potri.001G127100	TCONS_00004654	154	0.136958
Potri.001G127100	TCONS_00004667	268	0.822964
Potri.001G127100	TCONS_00004668	18	0.0301979
Potri.001G127700	TCONS_00022281	48	0.432371
Potri.001G127700	TCONS_00022291	79	0.567629
Potri.001G128200	TCONS_00004698	11	0.126059
Potri.001G128200	TCONS_00004700	240	0.873941
Potri.001G128700	TCONS_00022316	157	0.410298
Potri.001G128700	TCONS_00022320	33	0.22831
Potri.001G128700	TCONS_00022321	159	0.363416
Potri.001G128800	TCONS_00004710	27	0.0605019
Potri.001G128800	TCONS_00004711	4	0.0449003
Potri.001G128800	TCONS_00004729	240	0.610115
Potri.001G128800	TCONS_00004730	151	0.236464
Potri.001G129000	TCONS_00022343	182	0.371961
Potri.001G129000	TCONS_00022352	247	0.628039
Potri.001G129100	TCONS_00022356	18	0.0518126
Potri.001G129100	TCONS_00022373	162	0.220267
Potri.001G129100	TCONS_00022374	254	0.728633
Potri.001G129500	TCONS_00004734	254	0.0847474
Potri.001G129500	TCONS_00004735	268	0.87248
Potri.001G129500	TCONS_00004739	83	0.0272784
Potri.001G129500	TCONS_00004747	20	0
Potri.001G129600	TCONS_00022384	268	0.692163
Potri.001G129600	TCONS_00022388	134	0.145157
Potri.001G129600	TCONS_00022399	14	0.0595644
Potri.001G129600	TCONS_00022405	63	0.0901547
Potri.001G129800	TCONS_00022411	79	0.0502792
Potri.001G129800	TCONS_00022414	268	0.949721
Potri.001G129900	TCONS_00022417	12	0.129912
Potri.001G129900	TCONS_00022418	251	0.870088
Potri.001G130200	TCONS_00022419	185	0.0901341
Potri.001G130200	TCONS_00022420	10	0
Potri.001G130200	TCONS_00022422	3	0
Potri.001G130200	TCONS_00022424	268	0.898968
Potri.001G131000	TCONS_00004797	268	0.831461
Potri.001G131000	TCONS_00004803	114	0.0714407
Potri.001G131000	TCONS_00004804	134	0.0775039
Potri.001G131300	TCONS_00022435	246	0.59579
Potri.001G131300	TCONS_00022436	54	0.100378
Potri.001G131300	TCONS_00022439	240	0.295089
Potri.001G131400	TCONS_00004810	207	0.278922
Potri.001G131400	TCONS_00004816	268	0.695186
Potri.001G131400	TCONS_00004817	1	0.0177671
Potri.001G131500	TCONS_00004823	55	0.107299
Potri.001G131500	TCONS_00004829	263	0.892701
Potri.001G132000	TCONS_00022451	55	0.312996
Potri.001G132000	TCONS_00022452	60	0.264541
Potri.001G132000	TCONS_00022453	19	0.127452
Potri.001G132000	TCONS_00022455	53	0.238474
Potri.001G132400	TCONS_00004846	268	0.898227
Potri.001G132400	TCONS_00004847	37	0.101773
Potri.001G132700	TCONS_00004860	8	0.00701677
Potri.001G132700	TCONS_00004865	268	0.254415
Potri.001G132700	TCONS_00004868	268	0.737554
Potri.001G132800	TCONS_00022477	39	0.162889
Potri.001G132800	TCONS_00022478	241	0.837111
Potri.001G132900	TCONS_00004872	10	0.0167291
Potri.001G132900	TCONS_00004879	145	0.101291
Potri.001G132900	TCONS_00004880	227	0.129914
Potri.001G132900	TCONS_00004887	147	0.119576
Potri.001G132900	TCONS_00004889	268	0.616443
Potri.001G133200	TCONS_00022483	36	0.0101936
Potri.001G133200	TCONS_00022484	7	0
Potri.001G133200	TCONS_00022486	158	0.0842107
Potri.001G133200	TCONS_00022487	268	0.86612
Potri.001G133600	TCONS_00022508	15	0.19867
Potri.001G133600	TCONS_00022519	236	0.711953
Potri.001G133600	TCONS_00022520	3	0.0357685
Potri.001G134000	TCONS_00022527	18	0.291995
Potri.001G134000	TCONS_00022528	104	0.708005
Potri.001G134100	TCONS_00022536	4	0
Potri.001G134100	TCONS_00022539	268	1
Potri.001G135000	TCONS_00004923	268	0.901722
Potri.001G135000	TCONS_00004925	1	0
Potri.001G135000	TCONS_00004926	171	0.0949563
Potri.001G135100	TCONS_00022572	267	0.583111
Potri.001G135100	TCONS_00022573	265	0.416889
Potri.001G135300	TCONS_00022577	91	0.258113
Potri.001G135300	TCONS_00022587	165	0.339916
Potri.001G135300	TCONS_00022592	158	0.37963
Potri.001G135400	TCONS_00004936	14	0.242685
Potri.001G135400	TCONS_00004937	182	0.757315
Potri.001G135500	TCONS_00022597	23	0.308401
Potri.001G135500	TCONS_00022598	97	0.691599
Potri.001G135700	TCONS_00004944	250	0.422989
Potri.001G135700	TCONS_00004959	79	0.144897
Potri.001G135700	TCONS_00004960	235	0.424177
Potri.001G135800	TCONS_00022622	7	0.296397
Potri.001G135800	TCONS_00022624	138	0.703603
Potri.001G135900	TCONS_00022627	268	0.731823
Potri.001G135900	TCONS_00022630	48	0.142516
Potri.001G135900	TCONS_00022631	24	0.113912
Potri.001G136600	TCONS_00022656	259	0.682483
Potri.001G136600	TCONS_00022659	106	0.317517
Potri.001G136800	TCONS_00022664	69	0.0898227
Potri.001G136800	TCONS_00022668	268	0.910177
Potri.001G136900	TCONS_00004987	237	0.545974
Potri.001G136900	TCONS_00004997	171	0.327997
Potri.001G136900	TCONS_00004999	25	0.100246
Potri.001G137200	TCONS_00022680	268	0.401264
Potri.001G137200	TCONS_00022697	268	0.203548
Potri.001G137200	TCONS_00022698	268	0.386809
Potri.001G137900	TCONS_00005013	264	0.898824
Potri.001G137900	TCONS_00005014	45	0.101176
Potri.001G138000	TCONS_00005016	35	0.325834
Potri.001G138000	TCONS_00005020	5	0.0698462
Potri.001G138000	TCONS_00005021	147	0.599526
Potri.001G138100	TCONS_00022731	110	0.0972158
Potri.001G138100	TCONS_00022743	268	0.902784
Potri.001G138400	TCONS_00022750	3	0
Potri.001G138400	TCONS_00022752	268	1
Potri.001G138500	TCONS_00005030	268	0.53421
Potri.001G138500	TCONS_00005031	178	0.0447051
Potri.001G138500	TCONS_00005033	268	0.418335
Potri.001G138600	TCONS_00022753	84	0.726467
Potri.001G138600	TCONS_00022754	21	0.273533
Potri.001G138700	TCONS_00005040	268	0.890868
Potri.001G138700	TCONS_00005041	44	0.0487581
Potri.001G138700	TCONS_00005042	8	0.0575481
Potri.001G138900	TCONS_00022757	10	0.280563
Potri.001G138900	TCONS_00022760	258	0.719437
Potri.001G139400	TCONS_00022775	135	0.254332
Potri.001G139400	TCONS_00022780	263	0.643737
Potri.001G139400	TCONS_00022781	19	0.0974257
Potri.001G139500	TCONS_00005063	225	0.173434
Potri.001G139500	TCONS_00005065	145	0.0631747
Potri.001G139500	TCONS_00005066	241	0.309121
Potri.001G139500	TCONS_00005067	268	0.437763
Potri.001G139800	TCONS_00005080	4	0.101005
Potri.001G139800	TCONS_00005081	254	0.898995
Potri.001G140200	TCONS_00005089	204	0.410666
Potri.001G140200	TCONS_00005091	14	0.10781
Potri.001G140200	TCONS_00005094	236	0.490439
Potri.001G140300	TCONS_00022795	254	0.419694
Potri.001G140300	TCONS_00022798	267	0.580306
Potri.001G140600	TCONS_00022801	268	0.724835
Potri.001G140600	TCONS_00022812	263	0.275165
Potri.001G141500	TCONS_00022830	13	0.0152805
Potri.001G141500	TCONS_00022834	268	0.98472
Potri.001G141600	TCONS_00005124	17	0.0982297
Potri.001G141600	TCONS_00005125	265	0.90177
Potri.001G141700	TCONS_00005127	36	0
Potri.001G141700	TCONS_00005132	89	0.013184
Potri.001G141700	TCONS_00005137	22	0
Potri.001G141700	TCONS_00005141	135	0.0227221
Potri.001G141700	TCONS_00005142	243	0.203338
Potri.001G141700	TCONS_00005144	31	0
Potri.001G141700	TCONS_00005146	18	0
Potri.001G141700	TCONS_00005154	13	0
Potri.001G141700	TCONS_00005155	6	0
Potri.001G141700	TCONS_00005157	31	0
Potri.001G141700	TCONS_00005158	23	0
Potri.001G141700	TCONS_00005170	268	0.686253
Potri.001G142100	TCONS_00022844	46	0.0273825
Potri.001G142100	TCONS_00022845	16	0
Potri.001G142100	TCONS_00022847	33	0.0204862
Potri.001G142100	TCONS_00022848	26	0.0214764
Potri.001G142100	TCONS_00022849	27	0.040922
Potri.001G142100	TCONS_00022852	37	0
Potri.001G142100	TCONS_00022853	264	0.820062
Potri.001G142300	TCONS_00022863	52	0.5528
Potri.001G142300	TCONS_00022864	22	0.4472
Potri.001G142600	TCONS_00022869	19	0.0913041
Potri.001G142600	TCONS_00022882	268	0.908696
Potri.001G143400	TCONS_00022897	268	0.882186
Potri.001G143400	TCONS_00022901	10	0.0183251
Potri.001G143400	TCONS_00022902	149	0.087328
Potri.001G143400	TCONS_00022904	5	0
Potri.001G143500	TCONS_00022909	37	0.477774
Potri.001G143500	TCONS_00022911	42	0.522226
Potri.001G144000	TCONS_00022930	13	0.080617
Potri.001G144000	TCONS_00022933	69	0.14831
Potri.001G144000	TCONS_00022934	14	0.016341
Potri.001G144000	TCONS_00022937	35	0.107106
Potri.001G144000	TCONS_00022938	243	0.556913
Potri.001G144400	TCONS_00022947	83	0.466141
Potri.001G144400	TCONS_00022948	119	0.533859
Potri.001G144500	TCONS_00005236	3	0.0441514
Potri.001G144500	TCONS_00005237	222	0.436107
Potri.001G144500	TCONS_00005240	225	0.50537
Potri.001G145100	TCONS_00022955	6	0
Potri.001G145100	TCONS_00022957	71	0.0182296
Potri.001G145100	TCONS_00022958	67	0.0250115
Potri.001G145100	TCONS_00022959	21	0
Potri.001G145100	TCONS_00022960	265	0.550922
Potri.001G145100	TCONS_00022961	262	0.346093
Potri.001G145200	TCONS_00005249	4	0.0298678
Potri.001G145200	TCONS_00005250	22	0.15654
Potri.001G145200	TCONS_00005252	141	0.748622
Potri.001G145300	TCONS_00022962	265	0.758599
Potri.001G145300	TCONS_00022968	52	0.241401
Potri.001G145400	TCONS_00005257	4	0.0456826
Potri.001G145400	TCONS_00005258	268	0.954317
Potri.001G145500	TCONS_00005262	267	0.798247
Potri.001G145500	TCONS_00005270	44	0.201753
Potri.001G145900	TCONS_00022980	11	0.0945872
Potri.001G145900	TCONS_00022993	161	0.414761
Potri.001G145900	TCONS_00022995	26	0.109707
Potri.001G145900	TCONS_00022996	114	0.320138
Potri.001G146100	TCONS_00023003	6	0
Potri.001G146100	TCONS_00023004	266	0.22542
Potri.001G146100	TCONS_00023009	201	0.0441705
Potri.001G146100	TCONS_00023027	266	0.422164
Potri.001G146100	TCONS_00023028	266	0.292172
Potri.001G146100	TCONS_00023029	1	0
Potri.001G146200	TCONS_00023033	268	0.670329
Potri.001G146200	TCONS_00023035	88	0.0542314
Potri.001G146200	TCONS_00023037	23	0
Potri.001G146200	TCONS_00023053	40	0.0366206
Potri.001G146200	TCONS_00023061	103	0.0505156
Potri.001G146200	TCONS_00023063	17	0.0200367
Potri.001G146200	TCONS_00023067	27	0.0264694
Potri.001G146200	TCONS_00023068	216	0.10907
Potri.001G146400	TCONS_00023073	42	0.200013
Potri.001G146400	TCONS_00023088	250	0.799987
Potri.001G146500	TCONS_00023089	197	0.442148
Potri.001G146500	TCONS_00023092	26	0.176203
Potri.001G146500	TCONS_00023098	170	0.383202
Potri.001G146900	TCONS_00005335	265	0.856326
Potri.001G146900	TCONS_00005344	5	0.143674
Potri.001G147000	TCONS_00023111	49	0.144601
Potri.001G147000	TCONS_00023112	268	0.855399
Potri.001G147600	TCONS_00023131	33	0.661285
Potri.001G147600	TCONS_00023133	3	0.338715
Potri.001G147900	TCONS_00005384	236	0.265713
Potri.001G147900	TCONS_00005388	10	0
Potri.001G147900	TCONS_00005390	268	0.697074
Potri.001G148000	TCONS_00005392	12	0
Potri.001G148000	TCONS_00005397	53	0.0225759
Potri.001G148000	TCONS_00005400	54	0.0286849
Potri.001G148000	TCONS_00005402	266	0.468641
Potri.001G148000	TCONS_00005404	1	0
Potri.001G148000	TCONS_00005407	266	0.452746
Potri.001G148100	TCONS_00005418	65	0.229609
Potri.001G148100	TCONS_00005420	268	0.770391
Potri.001G148300	TCONS_00005464	187	0.263474
Potri.001G148300	TCONS_00005465	268	0.736526
Potri.001G148400	TCONS_00023142	249	0.450633
Potri.001G148400	TCONS_00023144	231	0.365845
Potri.001G148400	TCONS_00023150	8	0.0984135
Potri.001G148400	TCONS_00023151	4	0.0671543
Potri.001G148600	TCONS_00005487	206	0.412999
Potri.001G148600	TCONS_00005489	246	0.587001
Potri.001G148700	TCONS_00005491	15	0.0418689
Potri.001G148700	TCONS_00005492	117	0.11773
Potri.001G148700	TCONS_00005493	268	0.840422
Potri.001G149300	TCONS_00005545	268	1
Potri.001G149300	TCONS_00005546	12	0
Potri.001G149400	TCONS_00023184	30	0.232371
Potri.001G149400	TCONS_00023186	236	0.767629
Potri.001G149600	TCONS_00023189	25	0.0811496
Potri.001G149600	TCONS_00023192	55	0.133861
Potri.001G149600	TCONS_00023195	7	0
Potri.001G149600	TCONS_00023196	6	0
Potri.001G149600	TCONS_00023200	54	0.100994
Potri.001G149600	TCONS_00023201	253	0.57735
Potri.001G150200	TCONS_00023222	17	0.0395912
Potri.001G150200	TCONS_00023226	268	0.960409
Potri.001G150300	TCONS_00005562	252	0.581541
Potri.001G150300	TCONS_00005566	26	0.164557
Potri.001G150300	TCONS_00005584	97	0.24352
Potri.001G150500	TCONS_00005603	119	0.143388
Potri.001G150500	TCONS_00005605	266	0.856612
Potri.001G150700	TCONS_00023231	18	0.371661
Potri.001G150700	TCONS_00023235	53	0.628339
Potri.001G150900	TCONS_00005636	72	0.314035
Potri.001G150900	TCONS_00005641	263	0.685965
Potri.001G151700	TCONS_00023251	18	0.0916009
Potri.001G151700	TCONS_00023266	268	0.69926
Potri.001G151700	TCONS_00023267	16	0.0794866
Potri.001G151700	TCONS_00023268	82	0.107938
Potri.001G151800	TCONS_00023275	134	0.0636654
Potri.001G151800	TCONS_00023277	268	0.839179
Potri.001G151800	TCONS_00023278	200	0.075843
Potri.001G151800	TCONS_00023279	51	0
Potri.001G152000	TCONS_00023289	16	0.037819
Potri.001G152000	TCONS_00023291	7	0
Potri.001G152000	TCONS_00023293	59	0.0576061
Potri.001G152000	TCONS_00023297	57	0.0594016
Potri.001G152000	TCONS_00023298	263	0.812874
Potri.001G152100	TCONS_00023300	268	0.375738
Potri.001G152100	TCONS_00023302	251	0.215916
Potri.001G152100	TCONS_00023309	108	0.068126
Potri.001G152100	TCONS_00023314	10	0
Potri.001G152100	TCONS_00023315	261	0.300125
Potri.001G152200	TCONS_00023318	4	0.0449803
Potri.001G152200	TCONS_00023321	268	0.843941
Potri.001G152200	TCONS_00023325	47	0.10353
Potri.001G152800	TCONS_00005671	266	0.543286
Potri.001G152800	TCONS_00005673	247	0.148384
Potri.001G152800	TCONS_00005676	27	0
Potri.001G152800	TCONS_00005677	221	0.288382
Potri.001G153000	TCONS_00023335	268	0.552684
Potri.001G153000	TCONS_00023336	30	0
Potri.001G153000	TCONS_00023337	11	0
Potri.001G153000	TCONS_00023338	219	0.0802897
Potri.001G153000	TCONS_00023339	267	0.333174
Potri.001G153400	TCONS_00023346	14	0.0701528
Potri.001G153400	TCONS_00023357	178	0.333184
Potri.001G153400	TCONS_00023358	243	0.569108
Potri.001G154400	TCONS_00005743	189	0.238703
Potri.001G154400	TCONS_00005763	21	0.0753664
Potri.001G154400	TCONS_00005768	57	0.109602
Potri.001G154400	TCONS_00005771	211	0.219623
Potri.001G154400	TCONS_00005772	1	0.0172336
Potri.001G154400	TCONS_00005773	16	0.0627526
Potri.001G154400	TCONS_00005774	165	0.205471
Potri.001G154400	TCONS_00005775	4	0.0232856
Potri.001G154500	TCONS_00005777	17	0.172162
Potri.001G154500	TCONS_00005778	202	0.827838
Potri.001G154700	TCONS_00023372	244	0.336678
Potri.001G154700	TCONS_00023384	211	0.0645735
Potri.001G154700	TCONS_00023385	266	0.578433
Potri.001G155100	TCONS_00023411	21	0.0644803
Potri.001G155100	TCONS_00023412	268	0.93552
Potri.001G155300	TCONS_00005802	263	0.831107
Potri.001G155300	TCONS_00005806	28	0.168893
Potri.001G155500	TCONS_00005813	253	0.79853
Potri.001G155500	TCONS_00005814	90	0.11575
Potri.001G155500	TCONS_00005816	31	0.0245272
Potri.001G155500	TCONS_00005817	64	0.0407536
Potri.001G155500	TCONS_00005835	2	0
Potri.001G155900	TCONS_00005842	22	0.0751589
Potri.001G155900	TCONS_00005843	5	0.0495272
Potri.001G155900	TCONS_00005854	268	0.86715
Potri.001G156000	TCONS_00005857	268	0.586534
Potri.001G156000	TCONS_00005860	7	0
Potri.001G156000	TCONS_00005861	6	0.00899031
Potri.001G156000	TCONS_00005862	9	0
Potri.001G156000	TCONS_00005866	3	0
Potri.001G156000	TCONS_00005868	202	0.282578
Potri.001G156500	TCONS_00023434	268	0.593477
Potri.001G156500	TCONS_00023435	268	0.406523
Potri.001G157300	TCONS_00005902	10	0.0257828
Potri.001G157300	TCONS_00005921	123	0.0768616
Potri.001G157300	TCONS_00005925	181	0.0962656
Potri.001G157300	TCONS_00005927	266	0.417499
Potri.001G157300	TCONS_00005928	6	0
Potri.001G157300	TCONS_00005929	268	0.362417
Potri.001G157400	TCONS_00023451	81	0.373368
Potri.001G157400	TCONS_00023452	188	0.626632
Potri.001G157600	TCONS_00005937	120	0.654251
Potri.001G157600	TCONS_00005938	19	0.345749
Potri.001G157700	TCONS_00005940	177	0.429566
Potri.001G157700	TCONS_00005941	244	0.570434
Potri.001G157800	TCONS_00005943	244	0.107347
Potri.001G157800	TCONS_00005960	268	0.892653
Potri.001G157900	TCONS_00005961	268	0.936377
Potri.001G157900	TCONS_00005972	6	0.063623
Potri.001G158000	TCONS_00023465	18	0.148442
Potri.001G158000	TCONS_00023467	66	0.195552
Potri.001G158000	TCONS_00023468	127	0.318465
Potri.001G158000	TCONS_00023469	162	0.3104
Potri.001G158200	TCONS_00005982	48	0.452474
Potri.001G158200	TCONS_00005983	109	0.547526
Potri.001G158900	TCONS_00023480	268	0.642499
Potri.001G158900	TCONS_00023481	228	0.163022
Potri.001G158900	TCONS_00023483	2	0
Potri.001G158900	TCONS_00023491	149	0.0640185
Potri.001G158900	TCONS_00023492	21	0.0316724
Potri.001G158900	TCONS_00023497	182	0.0967803
Potri.001G159000	TCONS_00005995	95	0.0884445
Potri.001G159000	TCONS_00006000	268	0.742644
Potri.001G159000	TCONS_00006002	169	0.157145
Potri.001G159400	TCONS_00023555	76	0.152142
Potri.001G159400	TCONS_00023560	158	0.201438
Potri.001G159400	TCONS_00023561	235	0.308246
Potri.001G159400	TCONS_00023563	248	0.324312
Potri.001G159700	TCONS_00023569	4	0.0181732
Potri.001G159700	TCONS_00023574	268	0.709381
Potri.001G159700	TCONS_00023575	181	0.181229
Potri.001G159700	TCONS_00023576	15	0.0624941
Potri.001G160100	TCONS_00006028	17	0.0385283
Potri.001G160100	TCONS_00006039	264	0.203017
Potri.001G160100	TCONS_00006041	159	0.111961
Potri.001G160100	TCONS_00006043	236	0.264878
Potri.001G160100	TCONS_00006044	267	0.343782
Potri.001G160300	TCONS_00023590	268	0.699641
Potri.001G160300	TCONS_00023591	127	0.228583
Potri.001G160300	TCONS_00023592	46	0
Potri.001G160500	TCONS_00006053	11	0.0602561
Potri.001G160500	TCONS_00006060	72	0.104196
Potri.001G160500	TCONS_00006061	54	0.0813172
Potri.001G160500	TCONS_00006063	239	0.368485
Potri.001G160500	TCONS_00006064	174	0.302954
Potri.001G160600	TCONS_00023594	4	0.112584
Potri.001G160600	TCONS_00023597	240	0.887416
Potri.001G160700	TCONS_00006068	25	0
Potri.001G160700	TCONS_00006069	267	0.468366
Potri.001G160700	TCONS_00006089	268	0.52695
Potri.001G161100	TCONS_00006108	253	0.569553
Potri.001G161100	TCONS_00006111	13	0.111566
Potri.001G161100	TCONS_00006113	10	0.0520669
Potri.001G161100	TCONS_00006115	73	0.224453
Potri.001G161500	TCONS_00023605	265	1
Potri.001G161500	TCONS_00023606	9	0
Potri.001G161600	TCONS_00006138	268	1
Potri.001G161600	TCONS_00006139	1	0
Potri.001G161800	TCONS_00023615	16	0.13366
Potri.001G161800	TCONS_00023624	38	0.233313
Potri.001G161800	TCONS_00023631	50	0.283064
Potri.001G161800	TCONS_00023632	28	0.269025
Potri.001G162100	TCONS_00023645	27	0.0185192
Potri.001G162100	TCONS_00023646	267	0.317517
Potri.001G162100	TCONS_00023647	254	0.332221
Potri.001G162100	TCONS_00023648	10	0
Potri.001G162100	TCONS_00023651	254	0.285566
Potri.001G162100	TCONS_00023652	4	0
Potri.001G162200	TCONS_00023653	268	0.365543
Potri.001G162200	TCONS_00023657	252	0.543619
Potri.001G162200	TCONS_00023658	13	0
Potri.001G162200	TCONS_00023659	80	0.0525903
Potri.001G162400	TCONS_00006150	5	0
Potri.001G162400	TCONS_00006151	248	1
Potri.001G162800	TCONS_00006156	267	0.953724
Potri.001G162800	TCONS_00006159	4	0.0462765
Potri.001G162900	TCONS_00023668	149	0.0652609
Potri.001G162900	TCONS_00023674	9	0
Potri.001G162900	TCONS_00023675	268	0.448336
Potri.001G162900	TCONS_00023676	242	0.226898
Potri.001G162900	TCONS_00023677	256	0.220161
Potri.001G163100	TCONS_00006165	268	0.467896
Potri.001G163100	TCONS_00006166	268	0.532104
Potri.001G163300	TCONS_00006173	264	0.795432
Potri.001G163300	TCONS_00006177	105	0.204568
Potri.001G163600	TCONS_00006180	20	0.334037
Potri.001G163600	TCONS_00006181	120	0.665963
Potri.001G163700	TCONS_00006183	268	0.839248
Potri.001G163700	TCONS_00006184	47	0.0123442
Potri.001G163700	TCONS_00006186	3	0
Potri.001G163700	TCONS_00006187	268	0.133454
Potri.001G163700	TCONS_00006188	15	0
Potri.001G163900	TCONS_00006197	35	0
Potri.001G163900	TCONS_00006202	212	0.360571
Potri.001G163900	TCONS_00006215	214	0.361078
Potri.001G163900	TCONS_00006216	57	0.140407
Potri.001G164000	TCONS_00023699	21	0
Potri.001G164000	TCONS_00023701	5	0.0262833
Potri.001G164000	TCONS_00023702	266	0.92044
Potri.001G164100	TCONS_00006221	247	0.967581
Potri.001G164100	TCONS_00006222	5	0.0324191
Potri.001G164700	TCONS_00006234	11	0.00466123
Potri.001G164700	TCONS_00006242	15	0
Potri.001G164700	TCONS_00006243	39	0.0199518
Potri.001G164700	TCONS_00006244	17	0
Potri.001G164700	TCONS_00006246	24	0.0167227
Potri.001G164700	TCONS_00006251	220	0.323827
Potri.001G164700	TCONS_00006253	266	0.264928
Potri.001G164700	TCONS_00006255	204	0.111475
Potri.001G164700	TCONS_00006271	135	0.185665
Potri.001G164700	TCONS_00006272	39	0.0174788
Potri.001G164800	TCONS_00006275	127	0.332066
Potri.001G164800	TCONS_00006276	155	0.342892
Potri.001G164800	TCONS_00006281	137	0.313561
Potri.001G164900	TCONS_00006285	167	0.662376
Potri.001G164900	TCONS_00006300	76	0.337624
Potri.001G165900	TCONS_00023717	44	0.343058
Potri.001G165900	TCONS_00023730	31	0.329496
Potri.001G165900	TCONS_00023732	34	0.297604
Potri.001G166000	TCONS_00006345	189	0.345629
Potri.001G166000	TCONS_00006348	6	0
Potri.001G166000	TCONS_00006354	252	0.55465
Potri.001G166000	TCONS_00006355	1	0
Potri.001G166100	TCONS_00023749	3	0
Potri.001G166100	TCONS_00023750	13	0
Potri.001G166100	TCONS_00023751	268	1
Potri.001G166400	TCONS_00006358	135	0.320912
Potri.001G166400	TCONS_00006363	267	0.679088
Potri.001G166500	TCONS_00023761	56	0.180508
Potri.001G166500	TCONS_00023764	268	0.819492
Potri.001G167100	TCONS_00023815	266	0.3822
Potri.001G167100	TCONS_00023817	3	0
Potri.001G167100	TCONS_00023819	97	0.0663374
Potri.001G167100	TCONS_00023820	1	0
Potri.001G167100	TCONS_00023821	268	0.53483
Potri.001G167200	TCONS_00006368	268	0.637265
Potri.001G167200	TCONS_00006369	170	0.362735
Potri.001G167300	TCONS_00006371	268	0.483766
Potri.001G167300	TCONS_00006372	267	0.516234
Potri.001G167400	TCONS_00023825	268	0.809641
Potri.001G167400	TCONS_00023828	170	0.145673
Potri.001G167400	TCONS_00023829	104	0.0413802
Potri.001G167700	TCONS_00006375	178	0.397684
Potri.001G167700	TCONS_00006376	166	0.37496
Potri.001G167700	TCONS_00006378	95	0.214503
Potri.001G167800	TCONS_00006383	199	0.533575
Potri.001G167800	TCONS_00006384	170	0.466425
Potri.001G168200	TCONS_00006394	267	0.663308
Potri.001G168200	TCONS_00006395	3	0.065828
Potri.001G168200	TCONS_00006397	210	0.265256
Potri.001G168300	TCONS_00023850	268	0.832732
Potri.001G168300	TCONS_00023851	8	0.0245679
Potri.001G168300	TCONS_00023852	147	0.134582
Potri.001G168600	TCONS_00006401	113	0.684637
Potri.001G168600	TCONS_00006406	23	0.315363
Potri.001G169700	TCONS_00023871	4	0.0153642
Potri.001G169700	TCONS_00023872	214	0.17466
Potri.001G169700	TCONS_00023874	13	0.0262398
Potri.001G169700	TCONS_00023875	268	0.686694
Potri.001G169700	TCONS_00023876	30	0.0721941
Potri.001G169900	TCONS_00023878	155	0.33682
Potri.001G169900	TCONS_00023879	2	0.122307
Potri.001G169900	TCONS_00023887	19	0.131965
Potri.001G169900	TCONS_00023892	172	0.37208
Potri.001G170100	TCONS_00006430	104	0.022813
Potri.001G170100	TCONS_00006435	255	0.269248
Potri.001G170100	TCONS_00006436	268	0.70506
Potri.001G170200	TCONS_00006443	231	0.19664
Potri.001G170200	TCONS_00006460	82	0.0967937
Potri.001G170200	TCONS_00006469	268	0.699621
Potri.001G170300	TCONS_00006481	266	1
Potri.001G170300	TCONS_00006504	7	0
Potri.001G170500	TCONS_00023902	220	0.277104
Potri.001G170500	TCONS_00023903	264	0.722896
Potri.001G170700	TCONS_00023906	7	0.0507061
Potri.001G170700	TCONS_00023910	6	0.0625305
Potri.001G170700	TCONS_00023911	225	0.553737
Potri.001G170700	TCONS_00023912	124	0.267815
Potri.001G171000	TCONS_00006516	93	0.0607389
Potri.001G171000	TCONS_00006518	268	0.204152
Potri.001G171000	TCONS_00006521	268	0.721942
Potri.001G171100	TCONS_00006522	255	0.555823
Potri.001G171100	TCONS_00006526	126	0.16392
Potri.001G171100	TCONS_00006530	3	0.0176292
Potri.001G171100	TCONS_00006532	115	0.173558
Potri.001G171100	TCONS_00006533	8	0
Potri.001G171200	TCONS_00006534	268	0.97477
Potri.001G171200	TCONS_00006540	8	0.0144803
Potri.001G171200	TCONS_00006542	4	0
Potri.001G171800	TCONS_00006553	267	0.659397
Potri.001G171800	TCONS_00006556	138	0.340603
Potri.001G172400	TCONS_00023950	5	0
Potri.001G172400	TCONS_00023951	268	0.557318
Potri.001G172400	TCONS_00023952	4	0
Potri.001G172400	TCONS_00023953	8	0.0194179
Potri.001G172400	TCONS_00023954	2	0
Potri.001G172400	TCONS_00023962	7	0
Potri.001G172400	TCONS_00023964	10	0.0294493
Potri.001G172400	TCONS_00023973	3	0
Potri.001G172400	TCONS_00023982	5	0.0150535
Potri.001G172400	TCONS_00023984	189	0.159243
Potri.001G172400	TCONS_00023985	17	0.0531312
Potri.001G172400	TCONS_00023986	4	0.0194126
Potri.001G172400	TCONS_00023987	3	0
Potri.001G172400	TCONS_00023988	11	0
Potri.001G172600	TCONS_00023997	105	0.281764
Potri.001G172600	TCONS_00024002	107	0.283236
Potri.001G172600	TCONS_00024005	199	0.427558
Potri.001G172800	TCONS_00024009	262	0.361743
Potri.001G172800	TCONS_00024016	268	0.638257
Potri.001G173800	TCONS_00024049	268	0.668455
Potri.001G173800	TCONS_00024050	6	0
Potri.001G173800	TCONS_00024054	237	0.196913
Potri.001G173800	TCONS_00024055	215	0.123511
Potri.001G173900	TCONS_00006593	60	0.263049
Potri.001G173900	TCONS_00006598	17	0.177124
Potri.001G173900	TCONS_00006600	86	0.275164
Potri.001G173900	TCONS_00006606	6	0
Potri.001G173900	TCONS_00006609	14	0.0778335
Potri.001G173900	TCONS_00006611	10	0.0913927
Potri.001G174100	TCONS_00006631	30	0.53665
Potri.001G174100	TCONS_00006632	18	0.46335
Potri.001G174600	TCONS_00006637	267	0.525385
Potri.001G174600	TCONS_00006638	264	0.438717
Potri.001G174600	TCONS_00006640	25	0.032255
Potri.001G174900	TCONS_00024065	18	0.00874183
Potri.001G174900	TCONS_00024068	36	0
Potri.001G174900	TCONS_00024074	34	0.0124863
Potri.001G174900	TCONS_00024077	268	0.964665
Potri.001G175200	TCONS_00006647	248	0.595018
Potri.001G175200	TCONS_00006649	190	0.404982
Potri.001G175400	TCONS_00006652	40	0.65295
Potri.001G175400	TCONS_00006654	5	0.34705
Potri.001G175600	TCONS_00006657	85	0.211698
Potri.001G175600	TCONS_00006658	266	0.788302
Potri.001G177000	TCONS_00024100	268	0.586391
Potri.001G177000	TCONS_00024112	255	0.224069
Potri.001G177000	TCONS_00024113	246	0.195613
Potri.001G177400	TCONS_00024131	6	0
Potri.001G177400	TCONS_00024132	105	0.0207233
Potri.001G177400	TCONS_00024134	268	0.966137
Potri.001G178100	TCONS_00024160	5	0.313955
Potri.001G178100	TCONS_00024165	14	0.341985
Potri.001G178100	TCONS_00024166	15	0.301933
Potri.001G178800	TCONS_00024182	32	0.429679
Potri.001G178800	TCONS_00024183	77	0.570321
Potri.001G178900	TCONS_00006717	60	0.241925
Potri.001G178900	TCONS_00006718	84	0.256039
Potri.001G178900	TCONS_00006726	265	0.492789
Potri.001G179000	TCONS_00006731	210	0.230825
Potri.001G179000	TCONS_00006738	268	0.769175
Potri.001G179100	TCONS_00024193	7	0
Potri.001G179100	TCONS_00024194	187	0.307427
Potri.001G179100	TCONS_00024195	259	0.629037
Potri.001G179200	TCONS_00024205	268	0.600546
Potri.001G179200	TCONS_00024209	6	0
Potri.001G179200	TCONS_00024210	6	0.0489357
Potri.001G179200	TCONS_00024212	6	0
Potri.001G179200	TCONS_00024220	90	0.0826227
Potri.001G179200	TCONS_00024223	213	0.196043
Potri.001G179500	TCONS_00024226	44	0.076737
Potri.001G179500	TCONS_00024227	268	0.923263
Potri.001G179700	TCONS_00024236	265	0.698412
Potri.001G179700	TCONS_00024237	27	0.110574
Potri.001G179700	TCONS_00024238	60	0.170146
Potri.001G179800	TCONS_00006757	179	0.527551
Potri.001G179800	TCONS_00006758	165	0.472449
Potri.001G180100	TCONS_00024246	153	0.0669491
Potri.001G180100	TCONS_00024248	262	0.668638
Potri.001G180100	TCONS_00024249	190	0.265861
Potri.001G180600	TCONS_00024260	92	0.152392
Potri.001G180600	TCONS_00024261	265	0.633307
Potri.001G180600	TCONS_00024262	178	0.208736
Potri.001G181100	TCONS_00024268	4	0.136033
Potri.001G181100	TCONS_00024272	227	0.863967
Potri.001G181700	TCONS_00024302	12	0.331518
Potri.001G181700	TCONS_00024304	97	0.668482
Potri.001G181800	TCONS_00006787	27	0
Potri.001G181800	TCONS_00006788	268	0.890149
Potri.001G181800	TCONS_00006789	248	0.0916595
Potri.001G181800	TCONS_00006790	18	0
Potri.001G182000	TCONS_00006795	13	0.103588
Potri.001G182000	TCONS_00006796	268	0.896412
Potri.001G182300	TCONS_00006806	26	0.218592
Potri.001G182300	TCONS_00006808	267	0.781408
Potri.001G183200	TCONS_00024380	268	1
Potri.001G183200	TCONS_00024381	69	0
Potri.001G183500	TCONS_00024388	46	0.122497
Potri.001G183500	TCONS_00024389	6	0.0173349
Potri.001G183500	TCONS_00024392	264	0.837063
Potri.001G183600	TCONS_00024400	25	0
Potri.001G183600	TCONS_00024404	3	0.0247206
Potri.001G183600	TCONS_00024408	268	0.954995
Potri.001G183700	TCONS_00024411	7	0.382015
Potri.001G183700	TCONS_00024413	79	0.617985
Potri.001G184000	TCONS_00006859	82	0.0981789
Potri.001G184000	TCONS_00006860	153	0.234183
Potri.001G184000	TCONS_00006861	129	0.131345
Potri.001G184000	TCONS_00006862	245	0.534096
Potri.001G184200	TCONS_00024446	174	0.605689
Potri.001G184200	TCONS_00024449	4	0.0643999
Potri.001G184200	TCONS_00024450	56	0.29954
Potri.001G184700	TCONS_00006876	10	0.111853
Potri.001G184700	TCONS_00006884	264	0.888147
Potri.001G185100	TCONS_00006905	85	0.429515
Potri.001G185100	TCONS_00006912	83	0.455468
Potri.001G185100	TCONS_00006914	4	0.0806842
Potri.001G185300	TCONS_00006931	127	0.237894
Potri.001G185300	TCONS_00006933	11	0
Potri.001G185300	TCONS_00006935	255	0.714994
Potri.001G185500	TCONS_00006945	240	0.36802
Potri.001G185500	TCONS_00006947	250	0.333591
Potri.001G185500	TCONS_00006949	188	0.283438
Potri.001G185600	TCONS_00006952	265	0.83021
Potri.001G185600	TCONS_00006953	50	0.0658151
Potri.001G185600	TCONS_00006958	64	0.09392
Potri.001G185700	TCONS_00024478	139	0.20206
Potri.001G185700	TCONS_00024479	6	0
Potri.001G185700	TCONS_00024482	2	0
Potri.001G185700	TCONS_00024483	254	0.742505
Potri.001G185900	TCONS_00024485	170	0.380808
Potri.001G185900	TCONS_00024499	122	0.295443
Potri.001G185900	TCONS_00024500	128	0.307484
Potri.001G186000	TCONS_00024504	16	0.260428
Potri.001G186000	TCONS_00024513	244	0.739572
Potri.001G186100	TCONS_00006966	155	0.0612236
Potri.001G186100	TCONS_00006967	156	0.0616714
Potri.001G186100	TCONS_00006969	268	0.856669
Potri.001G186100	TCONS_00006975	31	0.0118834
Potri.001G186200	TCONS_00024524	54	0.350942
Potri.001G186200	TCONS_00024526	188	0.649058
Potri.001G186600	TCONS_00007014	121	0.234408
Potri.001G186600	TCONS_00007020	63	0.153956
Potri.001G186600	TCONS_00007021	250	0.595583
Potri.001G186700	TCONS_00007023	268	1
Potri.001G186700	TCONS_00007024	4	0
Potri.001G186900	TCONS_00007030	221	0.90901
Potri.001G186900	TCONS_00007033	12	0.0909903
Potri.001G187000	TCONS_00007050	265	0.526787
Potri.001G187000	TCONS_00007054	240	0.436954
Potri.001G187000	TCONS_00007056	3	0.0160009
Potri.001G187200	TCONS_00024551	71	0.163344
Potri.001G187200	TCONS_00024555	267	0.836656
Potri.001G188300	TCONS_00024581	18	0.0903351
Potri.001G188300	TCONS_00024582	261	0.68572
Potri.001G188300	TCONS_00024583	105	0.214154
Potri.001G188800	TCONS_00024592	168	0.0378141
Potri.001G188800	TCONS_00024593	50	0.0063391
Potri.001G188800	TCONS_00024595	190	0.0633804
Potri.001G188800	TCONS_00024596	103	0.0413918
Potri.001G188800	TCONS_00024597	268	0.85109
Potri.001G189100	TCONS_00007081	85	0.303919
Potri.001G189100	TCONS_00007083	229	0.696081
Potri.001G189200	TCONS_00024604	118	0.442301
Potri.001G189200	TCONS_00024625	203	0.557699
Potri.001G189500	TCONS_00007092	80	0.290546
Potri.001G189500	TCONS_00007094	265	0.709454
Potri.001G189700	TCONS_00007099	236	0.239471
Potri.001G189700	TCONS_00007107	268	0.760529
Potri.001G189800	TCONS_00007119	221	0.434183
Potri.001G189800	TCONS_00007120	262	0.565817
Potri.001G190000	TCONS_00007130	237	0.362201
Potri.001G190000	TCONS_00007134	79	0.140453
Potri.001G190000	TCONS_00007138	114	0.169948
Potri.001G190000	TCONS_00007139	194	0.294309
Potri.001G190200	TCONS_00024644	17	0.0817526
Potri.001G190200	TCONS_00024660	267	0.918247
Potri.001G190300	TCONS_00007147	127	0.212774
Potri.001G190300	TCONS_00007152	23	0.0936482
Potri.001G190300	TCONS_00007153	3	0.0336093
Potri.001G190300	TCONS_00007156	187	0.2886
Potri.001G190300	TCONS_00007157	214	0.331222
Potri.001G190400	TCONS_00024667	266	0.789421
Potri.001G190400	TCONS_00024671	74	0.210579
Potri.001G190800	TCONS_00024684	268	0.981144
Potri.001G190800	TCONS_00024687	4	0.0188559
Potri.001G191100	TCONS_00024692	13	0.0343349
Potri.001G191100	TCONS_00024702	78	0.127487
Potri.001G191100	TCONS_00024708	30	0.0525374
Potri.001G191100	TCONS_00024709	12	0.0645235
Potri.001G191100	TCONS_00024710	240	0.623659
Potri.001G191300	TCONS_00007177	134	0.859566
Potri.001G191300	TCONS_00007178	6	0.140434
Potri.001G192500	TCONS_00024749	267	0.712172
Potri.001G192500	TCONS_00024754	187	0.287828
Potri.001G192700	TCONS_00024761	82	0.0999345
Potri.001G192700	TCONS_00024762	202	0.263768
Potri.001G192700	TCONS_00024763	251	0.356805
Potri.001G192700	TCONS_00024764	237	0.22774
Potri.001G193000	TCONS_00024777	268	0.741009
Potri.001G193000	TCONS_00024781	242	0.258991
Potri.001G193300	TCONS_00024784	10	0.169192
Potri.001G193300	TCONS_00024785	79	0.492781
Potri.001G193300	TCONS_00024786	7	0.305572
Potri.001G193400	TCONS_00024795	259	0.808549
Potri.001G193400	TCONS_00024798	28	0.191451
Potri.001G193500	TCONS_00007235	2	0
Potri.001G193500	TCONS_00007236	268	0.960646
Potri.001G193500	TCONS_00007237	13	0.0335012
Potri.001G193700	TCONS_00024805	12	0.0467232
Potri.001G193700	TCONS_00024823	268	0.953277
Potri.001G193900	TCONS_00007246	23	0.590814
Potri.001G193900	TCONS_00007248	6	0.409186
Potri.001G195000	TCONS_00024855	57	0.576271
Potri.001G195000	TCONS_00024856	27	0.420817
Potri.001G195300	TCONS_00024860	266	0.660583
Potri.001G195300	TCONS_00024869	156	0.339417
Potri.001G195600	TCONS_00024873	68	0.315437
Potri.001G195600	TCONS_00024875	139	0.376319
Potri.001G195600	TCONS_00024877	78	0.296571
Potri.001G196500	TCONS_00024890	268	0.719251
Potri.001G196500	TCONS_00024894	162	0.280749
Potri.001G196800	TCONS_00007319	90	0.169645
Potri.001G196800	TCONS_00007324	10	0.0256951
Potri.001G196800	TCONS_00007328	20	0.0564484
Potri.001G196800	TCONS_00007331	235	0.512966
Potri.001G196800	TCONS_00007334	50	0.152412
Potri.001G196800	TCONS_00007344	7	0
Potri.001G197200	TCONS_00007355	268	0.7834
Potri.001G197200	TCONS_00007356	203	0.0624274
Potri.001G197200	TCONS_00007360	3	0
Potri.001G197200	TCONS_00007361	258	0.131813
Potri.001G197200	TCONS_00007366	52	0.0200688
Potri.001G197300	TCONS_00024947	258	0.650353
Potri.001G197300	TCONS_00024948	63	0.169856
Potri.001G197300	TCONS_00024949	28	0.162475
Potri.001G197400	TCONS_00024956	268	0.723564
Potri.001G197400	TCONS_00024962	240	0.276436
Potri.001G197600	TCONS_00007381	2	0
Potri.001G197600	TCONS_00007383	5	0
Potri.001G197600	TCONS_00007386	25	0
Potri.001G197600	TCONS_00007390	47	0.0221636
Potri.001G197600	TCONS_00007393	267	0.801018
Potri.001G197600	TCONS_00007394	8	0
Potri.001G197600	TCONS_00007395	247	0.132251
Potri.001G197900	TCONS_00024970	139	0.104439
Potri.001G197900	TCONS_00024976	239	0.0745804
Potri.001G197900	TCONS_00024980	268	0.815032
Potri.001G198100	TCONS_00024981	230	0.42971
Potri.001G198100	TCONS_00024984	265	0.57029
Potri.001G198600	TCONS_00024997	6	0
Potri.001G198600	TCONS_00025001	261	1
Potri.001G198700	TCONS_00007431	117	0.1016
Potri.001G198700	TCONS_00007432	10	0.0191154
Potri.001G198700	TCONS_00007433	13	0
Potri.001G198700	TCONS_00007448	267	0.596335
Potri.001G198700	TCONS_00007450	250	0.236626
Potri.001G199200	TCONS_00007465	5	0.147175
[truncated: 36,509 more rows]
