# Supplementary material for: The Genetic Regulation of Alternative Splicing in Populus deltoides
Source: Front Plant Sci. 2020 Jun 5;11:590. doi: 10.3389/fpls.2020.00590 (PMC7291814; doi:10.3389/fpls.2020.00590)
Supplement: TABLE S3 — Popgenie enrichment results for the genes with protein domains affected by AS. [file Table_3.XLSX]

## Sheet: domain_gain_loss_shared
gene	isoform	isoform classification	domain	AS events
Potri.001G002300	TCONS_00000082	longest iso	Pkinase_Tyr:143660:145627
Potri.001G002300	TCONS_00000081	loss	Pkinase_Tyr:143660:145627	A3:Chr01:145216:145340:+,A5:Chr01:145216:145340:+,SI:Chr01:144891:145091:+,SI:Chr01:145216:145340:+,SE:Chr01:142625:144753:+
Potri.001G002300	TCONS_00000073	loss	Pkinase_Tyr:143660:145627	A3:Chr01:145216:145340:+,RI:Chr01:144891:145091:+,SE:Chr01:142625:144753:+,SI:Chr01:145216:145340:+
Potri.001G002300	TCONS_00000059	loss	Pkinase_Tyr:143660:145627	A3:Chr01:145220:145299:+,A5:Chr01:145220:145299:+,RI:Chr01:143804:143955:+,RI:Chr01:143804:143951:+,SI:Chr01:144891:145091:+,SI:Chr01:145220:145299:+
Potri.001G002300	TCONS_00000076	loss	Pkinase_Tyr:143660:145627	SI:Chr01:144891:145091:+,SI:Chr01:145216:145340:+,RE:Chr01:143952:144087:+,A3:Chr01:142625:143951:+,A3:Chr01:145216:145340:+,A5:Chr01:145216:145340:+,SE:Chr01:142625:143951:+
Potri.001G006400	TCONS_00000264	longest iso	RRM_1:436724:438334
Potri.001G006400	TCONS_00000292	loss	RRM_1:436724:438334	A5:Chr01:438070:438234:+
Potri.001G013500	TCONS_00000504	longest iso	adh_short_C2:919207:921501
Potri.001G013500	TCONS_00000508	loss	adh_short_C2:919207:921501	A3:Chr01:919685:919790:+,A5:Chr01:920161:920252:+,SI:Chr01:920161:920252:+
Potri.001G057500	TCONS_00002005	longest iso	NTF2:4378019:4379713
Potri.001G057500	TCONS_00002007	loss	NTF2:4378019:4379713	RI:Chr01:4378301:4379650:+
Potri.001G065600	TCONS_00002259	longest iso	PTCB-BRCT:5197268:5197783; NIF:5196167:5196932
Potri.001G065600	TCONS_00002261	loss	NIF:5196167:5196932	A5:Chr01:5196234:5196339:+,A3:Chr01:5196234:5196339:+
Potri.001G067800	TCONS_00002312	longest iso	WHEP-TRS:5406679:5406798; HGTP_anticodon:5409658:5410638; tRNA-synt_2b:5407809:5409576
Potri.001G067800	TCONS_00002313	loss	tRNA-synt_2b:5407809:5409576	SE:Chr01:5407648:5408171:+
Potri.001G075600	TCONS_00002565	longest iso	cEGF:6015876:6016045
Potri.001G075600	TCONS_00002559	gain	PA:6012131:6013469	AE:Chr01:6011411:6012182:+
Potri.001G086600	TCONS_00002916	longest iso	none
Potri.001G086600	TCONS_00002917	gain	WD40:6844483:6844751	RE:Chr01:6843090:6844824:+
Potri.001G105900	TCONS_00003735	longest iso	AMP-binding:8427935:8428978; AMP-binding_C:8429477:8429814
Potri.001G105900	TCONS_00003730	loss	AMP-binding_C:8429477:8429814	SI:Chr01:8429561:8429670:+
Potri.001G105900	TCONS_00003734	loss	AMP-binding_C:8429477:8429814	RI:Chr01:8429561:8429670:+
Potri.001G106600	TCONS_00003766	longest iso	Pkinase_Tyr:8473258:8474873
Potri.001G106600	TCONS_00003760	gain	LRRNT_2:8470476:8470963	RE:Chr01:8470851:8470989:+
Potri.001G107000	TCONS_00003771	longest iso	Remorin_N:8514661:8515042; Remorin_C:8515052:8516275
Potri.001G107000	TCONS_00003773	loss	Remorin_C:8515052:8516275	A5:Chr01:8515942:8516098:+,RI:Chr01:8515111:8515859:+
Potri.001G109800	TCONS_00003882	longest iso	PP2:8733015:8734521
Potri.001G109800	TCONS_00003888	loss	PP2:8733015:8734521	RI:Chr01:8733104:8734133:+
Potri.001G111100	TCONS_00003950	longest iso	Ran_BP1:8826669:8828064
Potri.001G111100	TCONS_00003954	loss	Ran_BP1:8826669:8828064	SI:Chr01:8827746:8827962:+
Potri.001G111400	TCONS_00003976	longest iso	SPX:8874262:8874405; MFS_1:8875029:8882648
Potri.001G111400	TCONS_00003970	loss	SPX:8874262:8874405	SI:Chr01:8874286:8874383:+
Potri.001G113500	TCONS_00004047	longest iso	YTH:9076338:9076912
Potri.001G113500	TCONS_00004050	loss	YTH:9076338:9076912	A3:Chr01:9074595:9076883:+,SE:Chr01:9074595:9076883:+
Potri.001G118000	TCONS_00004250	longest iso	Abhydrolase_1:9470026:9470902
Potri.001G118000	TCONS_00004240	loss	Abhydrolase_1:9470026:9470902	SE:Chr01:9468950:9470767:+
Potri.001G138500	TCONS_00005030	longest iso	SNARE:11141057:11141750; Syntaxin_2:11138156:11140051
Potri.001G138500	TCONS_00005033	loss	Syntaxin_2:11138156:11140051	SI:Chr01:11141261:11141702:+
Potri.001G139500	TCONS_00005067	longest iso	Trehalose_PPase:11210515:11211093
Potri.001G139500	TCONS_00005065	gain	Glyco_transf_20:11207904:11208884	SI:Chr01:11208530:11208880:+
Potri.001G139500	TCONS_00005066	gain	Glyco_transf_20:11207904:11209364	RI:Chr01:11208530:11208880:+
Potri.001G139500	TCONS_00005063	gain	Glyco_transf_20:11207910:11209364	RI:Chr01:11208530:11208880:+
Potri.001G140200	TCONS_00005094	longest iso	SNARE_assoc:11288186:11288978
Potri.001G140200	TCONS_00005091	loss	SNARE_assoc:11288186:11288978	RI:Chr01:11288369:11288444:+
Potri.001G160100	TCONS_00006044	longest iso	Peptidase_M20:13351638:13352422
Potri.001G160100	TCONS_00006039	gain	M20_dimer:13350998:13351930	SI:Chr01:13351016:13351496:+
Potri.001G160100	TCONS_00006041	gain	M20_dimer:13350998:13351930	SI:Chr01:13351016:13351496:+
Potri.001G160100	TCONS_00006043	gain	M20_dimer:13350998:13351930	SI:Chr01:13351016:13351496:+
Potri.001G163300	TCONS_00006173	longest iso	IF-2B:13658125:13659806
Potri.001G163300	TCONS_00006177	loss	IF-2B:13658125:13659806	SI:Chr01:13658521:13658594:+
Potri.001G168600	TCONS_00006401	longest iso	Abhydrolase_6:14205650:14206695
Potri.001G168600	TCONS_00006406	loss	Abhydrolase_6:14205650:14206695	A3:Chr01:14206121:14206368:+,SE:Chr01:14206121:14206368:+
Potri.001G189100	TCONS_00007083	longest iso	Pkinase_fungal:16818487:16819239; Pkinase:16817720:16819592
Potri.001G189100	TCONS_00007081	loss	Pkinase_fungal:16818487:16819239	SE:Chr01:16818368:16818746:+
Potri.001G219700	TCONS_00008286	longest iso	Piwi:22557261:22558871,22558818:22559315
Potri.001G219700	TCONS_00008271	gain	ArgoMid:22554591:22554908	A3:Chr01:22554624:22554696:+
Potri.001G233300	TCONS_00008716	longest iso	ADH_N:24519548:24519736; ADH_zinc_N:24520098:24522471
Potri.001G233300	TCONS_00008722	loss	ADH_N:24519548:24519736	SE:Chr01:24519443:24519829:+
Potri.001G236000	TCONS_00008798	longest iso	Jas:24775163:24775541
Potri.001G236000	TCONS_00008799	loss	Jas:24775163:24775541	RI:Chr01:24775220:24775325:+,RI:Chr01:24775220:24775328:+
Potri.001G238800	TCONS_00008884	longest iso	Ank_5:24995419:24995750; Ank_2:24994285:24994957,24994964:24995301
Potri.001G238800	TCONS_00008883	loss	Ank_5:24995419:24995750	RI:Chr01:24995520:24995737:+
Potri.001G245000	TCONS_00009124	longest iso	adh_short_C2:25578330:25579882
Potri.001G245000	TCONS_00009125	loss	adh_short_C2:25578330:25579882	A5:Chr01:25578344:25578590:+,RI:Chr01:25579507:25579723:+
Potri.001G251000	TCONS_00009367	longest iso	WD40:26055122:26055373
Potri.001G251000	TCONS_00009381	loss	WD40:26055122:26055373	A5:Chr01:26055139:26055527:+,SE:Chr01:26055139:26055527:+
Potri.001G268200	TCONS_00009922	longest iso	zf-C3HC4:27625577:27625750; zf-CCCH:27625058:27625120,27625379:27625447; zf-CCCH_4:27624868:27624933,27625058:27625117
Potri.001G268200	TCONS_00009912	loss	zf-CCCH_4:27625058:27625117	SE:Chr01:27624432:27625057:+
Potri.001G273000	TCONS_00010094	longest iso	Cu_bind_like:27994936:27997038
Potri.001G273000	TCONS_00010096	loss	Cu_bind_like:27994936:27997038	RE:Chr01:27994939:27994999:+,SI:Chr01:27994803:27994938:+
Potri.001G273000	TCONS_00010095	loss	Cu_bind_like:27994936:27997038	A5:Chr01:27994803:27996811:+,SE:Chr01:27994803:27996811:+
Potri.001G280500	TCONS_00010475	longest iso	LRR_8:28701723:28702295; ubiquitin:28699496:28699822
Potri.001G280500	TCONS_00010484	loss	ubiquitin:28699496:28699822	RI:Chr01:28701824:28702066:+
Potri.001G280500	TCONS_00010480	loss	LRR_8:28701723:28702295	SI:Chr01:28701824:28702066:+
Potri.001G285900	TCONS_00010696	longest iso	Amidase:29236274:29237358
Potri.001G285900	TCONS_00010694	loss	Amidase:29236274:29237358	RI:Chr01:29236318:29236746:+
Potri.001G314800	TCONS_00011779	longest iso	Myb_DNA-binding:32064293:32066822; Myb_CC_LHEQLE:32067427:32068028
Potri.001G314800	TCONS_00011782	loss	Myb_DNA-binding:32064293:32066822	AE:Chr01:32064906:32064925:+
Potri.001G330500	TCONS_00012266	longest iso	p450:33411047:33411986,33410969:33411466
Potri.001G330500	TCONS_00012268	loss	p450:33410969:33411466	RI:Chr01:33411955:33411976:+
Potri.001G353900	TCONS_00013287	longest iso	Ribosomal_L32e:36162487:36164408
Potri.001G353900	TCONS_00013285	loss	Ribosomal_L32e:36162487:36164408	SI:Chr01:36164218:36164314:+,A5:Chr01:36163571:36163622:+,A3:Chr01:36163571:36163622:+
Potri.001G356800	TCONS_00013393	longest iso	Surp:36536992:36537138,36537634:36537771; DRY_EERY:36535258:36536387
Potri.001G356800	TCONS_00013399	loss	DRY_EERY:36535258:36536387	RI:Chr01:36535502:36536343:+
Potri.001G372000	TCONS_00014003	longest iso	C2:38582929:38584871; ArfGap:38580062:38582726
Potri.001G372000	TCONS_00014005	loss	ArfGap:38580062:38582726	A3:Chr01:38580405:38582321:+,A3:Chr01:38578756:38580328:+,SE:Chr01:38578756:38580328:+
Potri.001G372300	TCONS_00014057	longest iso	START:38648791:38649982; MEKHLA:38651681:38652781
Potri.001G372300	TCONS_00014056	gain	Homeodomain:38646550:38648249	AE:Chr01:38645940:38646710:+
Potri.001G377200	TCONS_00014246	longest iso	SHS2_Rpb7-N:39274149:39274673; S1:39274674:39275881
Potri.001G377200	TCONS_00014244	loss	S1:39274674:39275881	A5:Chr01:39274319:39274558:+
Potri.001G387600	TCONS_00014489	longest iso	SecY:40372993:40377612; Plug_translocon:40372888:40372992
Potri.001G387600	TCONS_00014494	loss	Plug_translocon:40372888:40372992	A3:Chr01:40372310:40372900:+,A5:Chr01:40372310:40372900:+
Potri.001G392500	TCONS_00014643	longest iso	UQ_con:41105924:41109462
Potri.001G392500	TCONS_00014657	loss	UQ_con:41105924:41109462	A3:Chr01:41105973:41106802:+,SI:Chr01:41108909:41109214:+
Potri.001G394600	TCONS_00014738	longest iso	UCH:41385353:41388616
Potri.001G394600	TCONS_00014740	loss	UCH:41385353:41388616	AE:Chr01:41387870:41387933:+
Potri.001G395000	TCONS_00031935	longest iso	F-box:41431693:41431583
Potri.001G395000	TCONS_00031933	loss	F-box:41431693:41431583	SE:Chr01:41430324:41432259:-
Potri.001G440600	TCONS_00016108	longest iso	SNAP:47231953:47235563
Potri.001G440600	TCONS_00016119	loss	SNAP:47231953:47235563	AE:Chr01:47234424:47234475:+
Potri.001G440600	TCONS_00016118	loss	SNAP:47231953:47235563	AE:Chr01:47232674:47232904:+
Potri.001G442400	TCONS_00033565	longest iso	zf-LSD1:47361475:47361401,47360379:47360305,47359480:47359406
Potri.001G442400	TCONS_00033573	loss	zf-LSD1:47359480:47359406	RE:Chr01:47360292:47360402:-
Potri.001G450800	TCONS_00016411	longest iso	Ribosomal_L11:48512169:48514020; Ribosomal_L11_N:48511776:48512156
Potri.001G450800	TCONS_00016414	loss	Ribosomal_L11_N:48511776:48512156	AE:Chr01:48513190:48513219:+
Potri.001G454400	TCONS_00016577	longest iso	TMPIT:48895188:48900815
Potri.001G454400	TCONS_00016583	loss	TMPIT:48895188:48900815	AE:Chr01:48900053:48900460:+
Potri.001G459000	TCONS_00016763	longest iso	Coatomer_E:49326707:49328187
Potri.001G459000	TCONS_00016760	loss	Coatomer_E:49326707:49328187	A3:Chr01:49326163:49326709:+
Potri.001G471000	TCONS_00017235	longest iso	STAR_dimer:50251381:50254232
Potri.001G471000	TCONS_00017225	loss	STAR_dimer:50251381:50254232	RE:Chr01:50253493:50254358:+,A3:Chr01:50251990:50253493:+
Potri.001G471000	TCONS_00017252	loss	STAR_dimer:50251381:50254232	RE:Chr01:50253493:50254358:+,A3:Chr01:50251990:50253493:+
Potri.001G471000	TCONS_00017236	loss	STAR_dimer:50251381:50254232	SE:Chr01:50251990:50255204:+
Potri.002G011200	TCONS_00035297	longest iso	WD40:659102:659839
Potri.002G011200	TCONS_00035303	loss	WD40:659102:659839	A3:Chr02:659134:659806:+,SE:Chr02:659134:659806:+
Potri.002G011200	TCONS_00035295	loss	WD40:659102:659839	A3:Chr02:659134:659306:+,RI:Chr02:659353:659806:+
Potri.002G031100	TCONS_00036007	longest iso	MMR_HSR1:1999733:2000779; GTP-bdg_M:1999047:1999711; GTP-bdg_N:1998455:1999040
Potri.002G031100	TCONS_00036021	loss	GTP-bdg_N:1998455:1999040	RI:Chr02:2000604:2000685:+
Potri.002G031300	TCONS_00036027	longest iso	Glyco_trans_4_5:2005874:2006731; Glycos_transf_1:2006753:2008115
Potri.002G031300	TCONS_00036036	loss	Glycos_transf_1:2006753:2008115	AE:Chr02:2006813:2006881:+
Potri.002G037300	TCONS_00036391	longest iso	zf-C5HC2:2394572:2394724; JmjC:2393123:2393991
Potri.002G037300	TCONS_00036377	gain	JmjN:2393336:2394004	SI:Chr02:2393879:2393983:+,A5:Chr02:2393380:2393841:+
Potri.002G040600	TCONS_00036498	longest iso	none
Potri.002G040600	TCONS_00036478	gain	bHLH-MYC_N:2586775:2589153	SE:Chr02:2587555:2588188:+
Potri.002G040600	TCONS_00036495	gain	bHLH-MYC_N:2586775:2589153	RE:Chr02:2587699:2587740:+
Potri.002G040600	TCONS_00036497	gain	bHLH-MYC_N:2591219:2592040	A3:Chr02:2591632:2591800:+
Potri.002G042600	TCONS_00036545	longest iso	ParA:2724324:2726655
Potri.002G042600	TCONS_00036534	loss	ParA:2724324:2726655	A3:Chr02:2725768:2726172:+,A5:Chr02:2726294:2726544:+
Potri.002G042600	TCONS_00036536	loss	ParA:2724324:2726655	A3:Chr02:2725768:2726188:+,A5:Chr02:2726299:2726544:+
Potri.002G049700	TCONS_00036810	longest iso	Pkinase_Tyr:3280126:3281760; Pkinase_fungal:3280587:3280989
Potri.002G049700	TCONS_00036778	loss	Pkinase_fungal:3280587:3280989	SI:Chr02:3280601:3280680:+
Potri.002G049700	TCONS_00036797	loss	Pkinase_fungal:3280587:3280989	SI:Chr02:3280601:3280680:+
Potri.002G049700	TCONS_00036800	loss	Pkinase_fungal:3280587:3280989	RI:Chr02:3280601:3280680:+
Potri.002G061500	TCONS_00037333	longest iso	CS:4183114:4183426
Potri.002G061500	TCONS_00037334	loss	CS:4183114:4183426	A3:Chr02:4182352:4183117:+
Potri.002G071300	TCONS_00037732	longest iso	DUF218:4921891:4923020
Potri.002G071300	TCONS_00037730	loss	DUF218:4921891:4923020	A5:Chr02:4921188:4922538:+,SE:Chr02:4921188:4922538:+
Potri.002G096500	TCONS_00038833	longest iso	TMEM135_C_rich:6966167:6968620
Potri.002G096500	TCONS_00038847	loss	TMEM135_C_rich:6966167:6968620	RE:Chr02:6966149:6966285:+,RI:Chr02:6968440:6968527:+
Potri.002G106900	TCONS_00039296	longest iso	MFS_1:7815338:7819325
Potri.002G106900	TCONS_00039312	loss	MFS_1:7815338:7819325	A3:Chr02:7816267:7817867:+,AE:Chr02:7816177:7816266:+
Potri.002G122700	TCONS_00039898	longest iso	2-Hacid_dh_C:9177582:9178648; 2-Hacid_dh:9177276:9178824; ACT:9179575:9179760
Potri.002G122700	TCONS_00039906	loss	2-Hacid_dh:9177276:9178824	RI:Chr02:9178492:9178558:+,A5:Chr02:9178819:9179121:+
Potri.002G126000	TCONS_00040099	longest iso	Polyketide_cyc:9464341:9467405
Potri.002G126000	TCONS_00040103	loss	Polyketide_cyc:9464341:9467405	A5:Chr02:9464815:9465250:+,AE:Chr02:9464702:9464814:+
Potri.002G139700	TCONS_00051448	longest iso	none
Potri.002G139700	TCONS_00051463	gain	RRM_1:10358354:10358157	RE:Chr02:10358891:10359969:-
Potri.002G139900	TCONS_00040558	longest iso	CK_II_beta:10381841:10383623
Potri.002G139900	TCONS_00040565	loss	CK_II_beta:10381841:10383623	A3:Chr02:10383120:10383285:+
Potri.002G141100	TCONS_00040616	longest iso	DnaJ_CXXCXGXG:10476018:10476730; DnaJ:10474892:10475695; DnaJ_C:10475940:10477682
Potri.002G141100	TCONS_00040623	loss	DnaJ:10474892:10475695	A5:Chr02:10475006:10475892:+,SE:Chr02:10475006:10475892:+
Potri.002G143000	TCONS_00040707	longest iso	Not1:10633434:10634435
Potri.002G143000	TCONS_00040694	loss	Not1:10633434:10634435	SI:Chr02:10634433:10634906:+
Potri.002G147000	TCONS_00040811	longest iso	LRR_8:10930143:10931093; LRR_1:10931133:10931345; LRRNT_2:10929801:10929920; Pkinase_Tyr:10931859:10933085
Potri.002G147000	TCONS_00040810	loss	LRR_1:10931133:10931345	SE:Chr02:10931185:10932633:+
Potri.002G149000	TCONS_00040875	longest iso	LOB:11071537:11073932
Potri.002G149000	TCONS_00040876	loss	LOB:11071537:11073932	AE:Chr02:11073764:11074655:+,A3:Chr02:11071798:11073763:+,A5:Chr02:11071798:11073763:+
Potri.002G151800	TCONS_00051847	longest iso	EF-hand_8:11466867:11466405
Potri.002G151800	TCONS_00051863	gain	Acyltransferase:11468015:11467839	RI:Chr02:11467214:11468072:-,RI:Chr02:11467239:11468072:-
Potri.002G157500	TCONS_00041258	longest iso	Helicase_C:11842998:11843688; DEAD:11840917:11842889
Potri.002G157500	TCONS_00041257	loss	DEAD:11840917:11842889	A5:Chr02:11841599:11842772:+
Potri.002G162000	TCONS_00041398	longest iso	RIC1:12235582:12240257
Potri.002G162000	TCONS_00041418	gain	MS_channel:12240121:12242496	A5:Chr02:12240307:12240455:+,SI:Chr02:12240307:12240455:+
Potri.002G162000	TCONS_00041420	gain	MS_channel:12240136:12240527	RI:Chr02:12240307:12240455:+,RI:Chr02:12240356:12240455:+
Potri.002G171600	TCONS_00052655	longest iso	none
Potri.002G171600	TCONS_00052656	gain	DUF2043:13030532:13030227	RI:Chr02:13030125:13030585:-
Potri.002G192900	TCONS_00042659	longest iso	RRM_1:15391569:15393634,15394438:15395562; WW:15396984:15397609
Potri.002G192900	TCONS_00042664	loss	RRM_1:15394438:15395562	AE:Chr02:15394678:15394731:+
Potri.002G200500	TCONS_00042974	longest iso	zf-Di19:16160302:16162653; Di19_C:16162868:16163806
Potri.002G200500	TCONS_00042978	loss	zf-Di19:16160302:16162653	AE:Chr02:16160474:16160521:+
Potri.002G204300	TCONS_00043152	longest iso	LSM:16707951:16708800
Potri.002G204300	TCONS_00043147	loss	LSM:16707951:16708800	RE:Chr02:16708202:16708325:+
Potri.002G213300	TCONS_00043647	longest iso	Metallophos:19317309:19318691
Potri.002G213300	TCONS_00043634	gain	Kelch_5:19310049:19310269	A3:Chr02:19315314:19315382:+
Potri.002G213300	TCONS_00043633	gain	Kelch_5:19310049:19310269	A3:Chr02:19315314:19315382:+
Potri.002G213300	TCONS_00043646	gain	Kelch_5:19317126:19317242	RI:Chr02:19317204:19317302:+
Potri.002G226000	TCONS_00044033	longest iso	BAH:21489935:21490565; PHD:21490668:21493694
Potri.002G226000	TCONS_00044031	loss	PHD:21490668:21493694	A3:Chr02:21490736:21493650:+
Potri.002G226000	TCONS_00044030	loss	PHD:21490668:21493694	A3:Chr02:21490736:21493615:+
Potri.002G238600	TCONS_00044599	longest iso	Glyco_transf_28:23154178:23157446; UDPGT:23159582:23161118
Potri.002G238600	TCONS_00044598	loss	UDPGT:23159582:23161118	RI:Chr02:23160894:23160977:+
Potri.002G244700	TCONS_00044821	longest iso	SAM_1:23651405:23653764
Potri.002G244700	TCONS_00044825	loss	SAM_1:23651405:23653764	AE:Chr02:23652164:23652256:+
Potri.002G248600	TCONS_00044955	longest iso	U-box:23931612:23932552; Arm:23932985:23933095
Potri.002G248600	TCONS_00044958	loss	Arm:23932985:23933095	A5:Chr02:23932104:23932411:+,SI:Chr02:23933010:23933113:+
Potri.002G251600	TCONS_00045039	longest iso	CH:24120229:24120901,24121280:24122363,24122436:24123071,24123126:24124656
Potri.002G251600	TCONS_00045041	loss	CH:24123126:24124656	A3:Chr02:24124194:24124677:+
Potri.002G263000	TCONS_00045594	longest iso	Pkinase:25085173:25088777
Potri.002G263000	TCONS_00045556	loss	Pkinase:25085173:25088777	A3:Chr02:25086591:25087089:+,A5:Chr02:25086341:25086497:+
Potri.002G263000	TCONS_00045565	loss	Pkinase:25085173:25088777	A3:Chr02:25086591:25087089:+,A5:Chr02:25086415:25086497:+
Potri.003G001000	TCONS_00056089	longest iso	AUX_IAA:197397:197778,197800:198110; Auxin_resp:195738:196594; B3:194562:195662
Potri.003G001000	TCONS_00056108	loss	B3:194562:195662	AE:Chr03:195255:195296:+
Potri.003G011300	TCONS_00056482	longest iso	NIF:1255244:1256333
Potri.003G011300	TCONS_00056484	loss	NIF:1255244:1256333	RE:Chr03:1255801:1255966:+,A3:Chr03:1255254:1255317:+
Potri.003G011300	TCONS_00056483	loss	NIF:1255244:1256333	A3:Chr03:1255254:1255317:+,SE:Chr03:1255382:1256156:+
Potri.003G011300	TCONS_00056475	gain	ubiquitin:1255838:1256207	RE:Chr03:1255801:1255966:+
Potri.003G023700	TCONS_00056957	longest iso	OCRE:2803125:2805425
Potri.003G023700	TCONS_00056955	loss	OCRE:2803125:2805425	A3:Chr03:2803157:2804150:+
Potri.003G031100	TCONS_00057423	longest iso	H2TH:3930444:3932566; Fapy_DNA_glyco:3929059:3930294
Potri.003G031100	TCONS_00057432	loss	Fapy_DNA_glyco:3929059:3930294	RE:Chr03:3930241:3930309:+,SE:Chr03:3929288:3930240:+
Potri.003G033700	TCONS_00057549	longest iso	UCH:4238155:4243631
Potri.003G033700	TCONS_00057547	gain	ubiquitin:4236067:4236558	RE:Chr03:4236032:4236177:+
Potri.003G037200	TCONS_00057674	longest iso	Med9:4829688:4830479
Potri.003G037200	TCONS_00057672	loss	Med9:4829688:4830479	A5:Chr03:4829737:4829882:+
Potri.003G045700	TCONS_00057981	longest iso	ABC_tran:6132693:6134012,6134547:6135484; RLI:6131872:6132298
Potri.003G045700	TCONS_00057979	gain	Fer4:6132332:6132520	A3:Chr03:6132377:6132496:+,A5:Chr03:6132377:6132496:+
Potri.003G046600	TCONS_00058025	longest iso	NYN_YacP:6353457:6357962
Potri.003G046600	TCONS_00058096	loss	NYN_YacP:6353457:6357962	RE:Chr03:6353423:6353583:+,SI:Chr03:6355335:6356120:+,RI:Chr03:6354749:6355279:+,A3:Chr03:6353584:6354678:+
Potri.003G046600	TCONS_00058056	loss	NYN_YacP:6353457:6357962	SI:Chr03:6354749:6355279:+,RE:Chr03:6354679:6354748:+,RI:Chr03:6355335:6356120:+,SE:Chr03:6353320:6354678:+
Potri.003G058300	TCONS_00067082	longest iso	PPR:8624000:8623920,8623913:8623824,8623808:8623728; DYW_deaminase:8623439:8623110
Potri.003G058300	TCONS_00067080	loss	PPR:8623808:8623728	SI:Chr03:8623314:8625047:-
Potri.003G066300	TCONS_00058793	longest iso	Pkinase_Tyr:9454111:9455308
Potri.003G066300	TCONS_00058795	loss	Pkinase_Tyr:9454111:9455308	A3:Chr03:9454482:9454590:+
Potri.003G075000	TCONS_00059291	longest iso	none
Potri.003G075000	TCONS_00059268	gain	CTP_transf_like:10357812:10360239	SI:Chr03:10357880:10357995:+,SI:Chr03:10359347:10360170:+
Potri.003G087800	TCONS_00059795	longest iso	Tetraspanin:11536608:11539410
Potri.003G087800	TCONS_00059807	loss	Tetraspanin:11536608:11539410	SI:Chr03:11538714:11539335:+,AE:Chr03:11538034:11538096:+
Potri.003G095000	TCONS_00060055	longest iso	HSF_DNA-bind:12186643:12188174
Potri.003G095000	TCONS_00060056	loss	HSF_DNA-bind:12186643:12188174	AE:Chr03:12187058:12187125:+
Potri.003G096600	TCONS_00060103	longest iso	CS:12336871:12337785; SKI:12337912:12339316
Potri.003G096600	TCONS_00060124	loss	SKI:12337912:12339316	A3:Chr03:12338495:12339019:+
Potri.003G098000	TCONS_00060243	longest iso	FeS_assembly_P:12450184:12451863
Potri.003G098000	TCONS_00060242	loss	FeS_assembly_P:12450184:12451863	RI:Chr03:12450189:12450526:+
Potri.003G104200	TCONS_00069054	longest iso	G-patch_2:12901365:12901195; KN17_SH3:12900759:12900616
Potri.003G104200	TCONS_00069052	loss	KN17_SH3:12900759:12900616	SE:Chr03:12897481:12901205:-
Potri.003G105500	TCONS_00060538	longest iso	Glyco_transf_4:12985488:12986039; Glycos_transf_1:12986115:12986549
Potri.003G105500	TCONS_00060537	loss	Glycos_transf_1:12986115:12986549	SI:Chr03:12985922:12986223:+
Potri.003G107200	TCONS_00060626	longest iso	RRM_1:13108301:13108510; SF1-HH:13108280:13108615
Potri.003G107200	TCONS_00060627	gain	KH_1:13108670:13108888	RI:Chr03:13108734:13108759:+
Potri.003G107600	TCONS_00060657	longest iso	LRR_1:13147925:13147993,13148786:13148851; Pkinase:13149326:13151047
Potri.003G107600	TCONS_00060659	loss	Pkinase:13149326:13151047	A3:Chr03:13149840:13150667:+
Potri.003G107600	TCONS_00060658	loss	Pkinase:13149326:13151047	A3:Chr03:13149840:13150753:+
Potri.003G109400	TCONS_00060759	longest iso	zf-RING_2:13303937:13304234; CUE:13305358:13305924
Potri.003G109400	TCONS_00060758	loss	CUE:13305358:13305924	RI:Chr03:13305415:13305870:+
Potri.003G117400	TCONS_00061099	longest iso	SNARE_assoc:14090422:14092264
Potri.003G117400	TCONS_00061102	loss	SNARE_assoc:14090422:14092264	RI:Chr03:14090871:14092257:+
Potri.003G136000	TCONS_00061695	longest iso	Galactosyl_T:15492932:15494884
Potri.003G136000	TCONS_00061689	gain	DUF4094:15491695:15492213	RE:Chr03:15492159:15492352:+,RE:Chr03:15491844:15492043:+,RE:Chr03:15491994:15492352:+
Potri.003G136000	TCONS_00061686	gain	DUF4094:15491695:15492213	RE:Chr03:15492159:15492352:+,RE:Chr03:15491844:15492043:+,RE:Chr03:15491994:15492352:+
Potri.003G143900	TCONS_00062088	longest iso	Trehalase:16026697:16027550
Potri.003G143900	TCONS_00062087	loss	Trehalase:16026697:16027550	A3:Chr03:16027008:16027176:+,SE:Chr03:16026308:16026907:+
Potri.003G148800	TCONS_00062294	longest iso	Cyclin_N:16364151:16368221
Potri.003G148800	TCONS_00062304	loss	Cyclin_N:16364151:16368221	SE:Chr03:16363190:16366423:+
Potri.003G159200	TCONS_00062714	longest iso	DUF1624:17104922:17107628
Potri.003G159200	TCONS_00062717	loss	DUF1624:17104922:17107628	AE:Chr03:17106194:17106314:+
Potri.003G161600	TCONS_00062806	longest iso	zf-RING_2:17273554:17273784
Potri.003G161600	TCONS_00062792	loss	zf-RING_2:17273554:17273784	SI:Chr03:17273576:17273680:+
Potri.003G162100	TCONS_00062821	longest iso	CRAL_TRIO:17304456:17306134
Potri.003G162100	TCONS_00062831	loss	CRAL_TRIO:17304456:17306134	RI:Chr03:17305527:17306047:+,RI:Chr03:17304559:17305101:+,RI:Chr03:17304731:17305093:+
Potri.003G170600	TCONS_00063181	longest iso	IQ:18057509:18057565,18057578:18057859; TIG:18054763:18056152; Ank_2:18056558:18057169
Potri.003G170600	TCONS_00063182	loss	Ank_2:18056558:18057169	A5:Chr03:18056651:18057027:+
Potri.003G178000	TCONS_00063468	longest iso	Glyco_hydr_116N:18593609:18595021; DUF608:18596232:18597833
Potri.003G178000	TCONS_00063467	loss	DUF608:18596232:18597833	SI:Chr03:18596233:18596364:+
Potri.003G179700	TCONS_00063561	longest iso	none
Potri.003G179700	TCONS_00063558	gain	DND1_DSRM:18711367:18711731	A3:Chr03:18711465:18711601:+
Potri.003G188500	TCONS_00063873	longest iso	AMP-binding:19368731:19372141; AMP-binding_C:19372166:19372757
Potri.003G188500	TCONS_00063879	loss	AMP-binding_C:19372166:19372757	SI:Chr03:19368864:19369205:+
Potri.003G192100	TCONS_00064011	longest iso	CBFD_NFYB_HMF:19605127:19608682
Potri.003G192100	TCONS_00064024	loss	CBFD_NFYB_HMF:19605127:19608682	AE:Chr03:19605920:19605971:+
Potri.003G198500	TCONS_00064209	longest iso	OMPdecase:20103203:20104031
Potri.003G198500	TCONS_00064205	loss	OMPdecase:20103203:20104031	RE:Chr03:20103146:20103225:+
Potri.003G213200	TCONS_00064625	longest iso	KH_1:21116776:21116967; zf-CCCH:21116512:21116589,21117049:21117123
Potri.003G213200	TCONS_00064622	gain	zf-CCCH_2:21113940:21116394	RE:Chr03:21113890:21113950:+
Potri.003G213200	TCONS_00064624	gain	zf-CCCH_2:21113940:21116394	RE:Chr03:21113890:21113950:+
Potri.003G223800	TCONS_00065066	longest iso	none
Potri.003G223800	TCONS_00065033	gain	Kinesin:21761125:21763230	RE:Chr03:21762792:21763257:+,A3:Chr03:21761762:21761869:+
Potri.004G004200	TCONS_00073486	longest iso	UBX:277400:277624; SEP:274815:277291
Potri.004G004200	TCONS_00073495	loss	SEP:274815:277291	AE:Chr04:276554:276661:+
Potri.004G041200	TCONS_00074598	longest iso	zf-C3HC4_3:3160249:3161425
Potri.004G041200	TCONS_00074600	loss	zf-C3HC4_3:3160249:3161425	RI:Chr04:3160341:3161376:+,RI:Chr04:3160341:3161045:+,RI:Chr04:3161167:3161376:+
Potri.004G044700	TCONS_00074719	longest iso	Pollen_Ole_e_I:3395731:3396682
Potri.004G044700	TCONS_00074720	loss	Pollen_Ole_e_I:3395731:3396682	AE:Chr04:3396262:3396343:+
Potri.004G047300	TCONS_00074815	longest iso	LRR_8:3620574:3621959; Malectin_like:3617873:3618877
Potri.004G047300	TCONS_00074802	loss	LRR_8:3620574:3621959	RI:Chr04:3621864:3621937:+
Potri.004G049300	TCONS_00074852	longest iso	NAM:3839887:3841124
Potri.004G049300	TCONS_00074860	loss	NAM:3839887:3841124	AE:Chr04:3840742:3840762:+
Potri.004G050800	TCONS_00074874	longest iso	SNARE:3949363:3949609; Syntaxin-6_N:3947568:3948566
Potri.004G050800	TCONS_00074882	loss	Syntaxin-6_N:3947568:3948566	A3:Chr04:3947840:3948158:+
Potri.004G050800	TCONS_00074886	loss	Syntaxin-6_N:3947568:3948566	A3:Chr04:3947840:3948162:+
Potri.004G051100	TCONS_00074912	longest iso	PP28:3974222:3974977
Potri.004G051100	TCONS_00074915	loss	PP28:3974222:3974977	A3:Chr04:3974270:3974332:+,SI:Chr04:3974665:3974912:+
Potri.004G055400	TCONS_00082820	longest iso	RRM_1:4373723:4373523,4373462:4373265
Potri.004G055400	TCONS_00082815	loss	RRM_1:4373462:4373265	SI:Chr04:4373018:4373614:-
Potri.004G059200	TCONS_00075175	longest iso	RINGv:4760618:4761075
Potri.004G059200	TCONS_00075169	loss	RINGv:4760618:4761075	A5:Chr04:4759531:4761059:+
Potri.004G072800	TCONS_00075564	longest iso	Sina:6095785:6096258
Potri.004G072800	TCONS_00075557	loss	Sina:6095785:6096258	SI:Chr04:6095993:6096107:+
Potri.004G078200	TCONS_00075787	longest iso	AUX_IAA:6470057:6470515; Auxin_resp:6466678:6466749
Potri.004G078200	TCONS_00075783	gain	B3:6463159:6465755	SI:Chr04:6463249:6463331:+
Potri.004G078200	TCONS_00075786	gain	B3:6463141:6463341	RI:Chr04:6463249:6463331:+
Potri.004G078700	TCONS_00075790	longest iso	LRAT:6501040:6503538
Potri.004G078700	TCONS_00075792	loss	LRAT:6501040:6503538	AE:Chr04:6501373:6501446:+
Potri.004G081800	TCONS_00075910	longest iso	RRM_1:6744206:6744533,6745909:6746790; OCRE:6747899:6751002; G-patch:6752258:6753012
Potri.004G081800	TCONS_00075909	loss	G-patch:6752258:6753012	A3:Chr04:6747978:6750931:+,RI:Chr04:6752309:6752937:+
Potri.004G092900	TCONS_00076294	longest iso	none
Potri.004G092900	TCONS_00076283	gain	Hist_deacetyl:7862852:7865534	RI:Chr04:7865520:7865797:+
Potri.004G092900	TCONS_00076290	gain	Hist_deacetyl:7862852:7865893	RE:Chr04:7865798:7865968:+,SI:Chr04:7865520:7865797:+
Potri.004G095900	TCONS_00076435	longest iso	none
Potri.004G095900	TCONS_00076434	gain	HEAT:8239612:8239701	RE:Chr04:8239576:8239716:+
Potri.004G101800	TCONS_00076672	longest iso	RCC1:8918341:8918581,8918588:8919330,8919340:8920479,8920777:8921458,8921465:8925681,8925688:8926140
Potri.004G101800	TCONS_00076679	loss	RCC1:8925688:8926140	AE:Chr04:8925753:8925784:+
Potri.004G106300	TCONS_00076811	longest iso	NAD_binding_10:9350828:9356040
Potri.004G106300	TCONS_00076818	loss	NAD_binding_10:9350828:9356040	RE:Chr04:9350816:9350904:+
Potri.004G114800	TCONS_00077028	longest iso	zf-rbx1:10403584:10404650
Potri.004G114800	TCONS_00077029	loss	zf-rbx1:10403584:10404650	RI:Chr04:10403621:10404546:+
Potri.004G129500	TCONS_00077508	longest iso	Cauli_VI:14319210:14319438; RVT_3:14322308:14324760
Potri.004G129500	TCONS_00077523	loss	RVT_3:14322308:14324760	A5:Chr04:14324592:14324721:+
Potri.004G135000	TCONS_00077699	longest iso	Got1:15522150:15524837
Potri.004G135000	TCONS_00077715	loss	Got1:15522150:15524837	AE:Chr04:15524254:15524313:+
Potri.004G153300	TCONS_00078211	longest iso	SWIRM:17495240:17495809; SWIRM-assoc_1:17498838:17499156; ZZ:17496023:17496568; Myb_DNA-binding:17496632:17496760
Potri.004G153300	TCONS_00078220	loss	ZZ:17496023:17496568	A3:Chr04:17496086:17496524:+
Potri.004G155300	TCONS_00078282	longest iso	RRM_1:17655784:17656241
Potri.004G155300	TCONS_00078281	loss	RRM_1:17655784:17656241	A5:Chr04:17656011:17656118:+
Potri.004G158000	TCONS_00078385	longest iso	Helicase_C:17955683:17958824; DEAD:17952995:17954713
Potri.004G158000	TCONS_00078376	loss	DEAD:17952995:17954713	SE:Chr04:17950317:17958658:+
Potri.004G158300	TCONS_00078409	longest iso	DnaJ-X:17984697:17986789
Potri.004G158300	TCONS_00078391	gain	DnaJ:17982949:17983774	RE:Chr04:17983718:17983800:+
Potri.004G158300	TCONS_00078408	gain	DnaJ:17982949:17983774	RE:Chr04:17983718:17983800:+
Potri.004G158300	TCONS_00078406	loss	DnaJ-X:17984697:17986789	A3:Chr04:17986671:17986750:+,SI:Chr04:17985770:17986589:+
Potri.004G163800	TCONS_00078664	longest iso	none
Potri.004G163800	TCONS_00078660	gain	bZIP_1:18484299:18484650	A3:Chr04:18484544:18484632:+
Potri.004G167200	TCONS_00078692	longest iso	PNP_UDP_1:18691794:18695823
Potri.004G167200	TCONS_00078691	loss	PNP_UDP_1:18691794:18695823	RE:Chr04:18693852:18693926:+,SI:Chr04:18693056:18693430:+,A3:Chr04:18693538:18693851:+,A3:Chr04:18693056:18693430:+
Potri.004G170200	TCONS_00078821	longest iso	none
Potri.004G170200	TCONS_00078818	gain	NB-ARC:18890524:18898228	A3:Chr04:18890959:18898012:+,AE:Chr04:18890524:18890958:+
Potri.004G174200	TCONS_00078932	longest iso	Proteasome_A_N:19266007:19266075; Proteasome:19266076:19268094
Potri.004G174200	TCONS_00078935	loss	Proteasome:19266076:19268094	AE:Chr04:19267110:19267244:+
Potri.004G177700	TCONS_00079156	longest iso	none
Potri.004G177700	TCONS_00079139	gain	HEAT_EZ:19571573:19572254	SI:Chr04:19574712:19574918:+
Potri.004G184500	TCONS_00079281	longest iso	AAA:20059455:20060601; MIT:20056785:20056976; Vps4_C:20061037:20061623
Potri.004G184500	TCONS_00079274	loss	Vps4_C:20061037:20061623	RI:Chr04:20061118:20061509:+
Potri.004G188800	TCONS_00079405	longest iso	NPL:20382132:20383290
Potri.004G188800	TCONS_00079407	loss	NPL:20382132:20383290	A3:Chr04:20383000:20383102:+
Potri.004G194200	TCONS_00079507	longest iso	MATH:20838764:20841757; BTB:20841842:20842296
Potri.004G194200	TCONS_00079505	loss	BTB:20841842:20842296	A5:Chr04:20839012:20841672:+,SI:Chr04:20841806:20841887:+
Potri.004G203400	TCONS_00079825	longest iso	DOG1:21368175:21368877
Potri.004G203400	TCONS_00079831	gain	bZIP_1:21367411:21367737	SI:Chr04:21367584:21367674:+,A5:Chr04:21367584:21367674:+
Potri.004G203400	TCONS_00079828	gain	bZIP_1:21367411:21367737	A5:Chr04:21367584:21367674:+,SI:Chr04:21367584:21367674:+
Potri.004G223700	TCONS_00080642	longest iso	Bromodomain:22994396:22995020
Potri.004G223700	TCONS_00080646	loss	Bromodomain:22994396:22995020	A3:Chr04:22994203:22998647:+,A5:Chr04:22994203:22998647:+,SE:Chr04:22994203:22998647:+
Potri.005G003000	TCONS_00089571	longest iso	Aminotran_5:168054:168950
Potri.005G003000	TCONS_00089554	loss	Aminotran_5:168054:168950	SI:Chr05:168381:168703:+
Potri.005G005900	TCONS_00089751	longest iso	NPR1_interact:343442:343705
Potri.005G005900	TCONS_00089770	loss	NPR1_interact:343442:343705	A5:Chr05:341035:349080:+
Potri.005G021000	TCONS_00099559	longest iso	PHD:1616393:1616292
Potri.005G021000	TCONS_00099564	gain	zf-RING_2:1616806:1616675	RE:Chr05:1615493:1617965:-,RE:Chr05:1616585:1617965:-
Potri.005G033900	TCONS_00090752	longest iso	Yip1:2524079:2525356
Potri.005G033900	TCONS_00090753	loss	Yip1:2524079:2525356	SI:Chr05:2525065:2525242:+,A3:Chr05:2525065:2525242:+,SE:Chr05:2523026:2524796:+
Potri.005G033900	TCONS_00090755	loss	Yip1:2524079:2525356	RE:Chr05:2523990:2524176:+,RI:Chr05:2525065:2525242:+,RI:Chr05:2525065:2525274:+
Potri.005G053500	TCONS_00091560	longest iso	HLH:3816979:3817871
Potri.005G053500	TCONS_00091550	loss	HLH:3816979:3817871	A3:Chr05:3817269:3817824:+
Potri.005G067300	TCONS_00092009	longest iso	none
Potri.005G067300	TCONS_00092016	gain	F-box:4850787:4850921	RI:Chr05:4850519:4851081:+
Potri.005G067300	TCONS_00092010	gain	F-box:4850787:4850921	RI:Chr05:4850519:4851081:+
Potri.005G077500	TCONS_00092447	longest iso	Nudix_hydro:5724482:5724960; NUDIX:5725003:5727364
Potri.005G077500	TCONS_00092448	loss	NUDIX:5725003:5727364	A3:Chr05:5725042:5725384:+
Potri.005G086400	TCONS_00092802	longest iso	WRKY:6446575:6450214
Potri.005G086400	TCONS_00092806	loss	WRKY:6446575:6450214	A5:Chr05:6446614:6450105:+
Potri.005G096900	TCONS_00093111	longest iso	CBF:7329920:7330978
Potri.005G096900	TCONS_00093109	loss	CBF:7329920:7330978	A3:Chr05:7330762:7330867:+
Potri.005G097700	TCONS_00093141	longest iso	CCT:7384456:7384675
Potri.005G097700	TCONS_00093142	loss	CCT:7384456:7384675	A3:Chr05:7384522:7384634:+
Potri.005G105600	TCONS_00093434	longest iso	PLD_C:8083415:8083627; PLDc:8083196:8083276
Potri.005G105600	TCONS_00093427	gain	C2:8084588:8085175	SI:Chr05:8084717:8084839:+
Potri.005G105600	TCONS_00093433	gain	PLDc_2:8082158:8084653	SI:Chr05:8083675:8084515:+,A5:Chr05:8083675:8084515:+
Potri.005G105600	TCONS_00093432	gain	PLDc_2:8082158:8084653	SI:Chr05:8083675:8084515:+,A5:Chr05:8083675:8084515:+
Potri.005G105700	TCONS_00093436	longest iso	RRM_1:8089095:8089413
Potri.005G105700	TCONS_00093448	gain	Ank_2:8089567:8089824	A3:Chr05:8089426:8089512:+
Potri.005G108200	TCONS_00093561	longest iso	zf-RING_2:8279812:8280051
Potri.005G108200	TCONS_00093563	loss	zf-RING_2:8279812:8280051	RI:Chr05:8279833:8279940:+
Potri.005G111100	TCONS_00093660	longest iso	zf-RING_2:8548251:8548580; PA:8547145:8547989
Potri.005G111100	TCONS_00093671	loss	zf-RING_2:8548251:8548580	RI:Chr05:8548318:8548515:+
Potri.005G118600	TCONS_00093874	longest iso	UQ_con:9211795:9213911
Potri.005G118600	TCONS_00093877	loss	UQ_con:9211795:9213911	A3:Chr05:9211875:9212119:+,A3:Chr05:9212209:9212297:+,RI:Chr05:9212362:9213512:+,SE:Chr05:9213602:9213839:+,SI:Chr05:9213602:9213839:+
Potri.005G125700	TCONS_00094006	longest iso	SpoIIE:9831374:9833325
Potri.005G125700	TCONS_00094007	loss	SpoIIE:9831374:9833325	A3:Chr05:9832518:9833165:+
Potri.005G137400	TCONS_00094341	longest iso	Peptidase_M24:11324811:11328717
Potri.005G137400	TCONS_00094342	loss	Peptidase_M24:11324811:11328717	A3:Chr05:11324818:11325114:+
Potri.005G138200	TCONS_00094389	longest iso	none
Potri.005G138200	TCONS_00094377	gain	DRY_EERY:11453813:11456003	A3:Chr05:11454670:11454955:+,A5:Chr05:11454670:11454955:+
Potri.005G141600	TCONS_00094493	longest iso	Peptidase_C1:11987177:11987833
Potri.005G141600	TCONS_00094492	loss	Peptidase_C1:11987177:11987833	A3:Chr05:11987521:11987626:+
Potri.005G160700	TCONS_00095126	longest iso	MatE:16205202:16205673,16205857:16208326
Potri.005G160700	TCONS_00095121	loss	MatE:16205857:16208326	SE:Chr05:16205493:16208291:+
Potri.005G161800	TCONS_00095204	longest iso	O-FucT:16574433:16576702
Potri.005G161800	TCONS_00095206	loss	O-FucT:16574433:16576702	RI:Chr05:16576449:16576470:+
Potri.005G161800	TCONS_00095207	loss	O-FucT:16574433:16576702	A3:Chr05:16576449:16576470:+,AE:Chr05:16576050:16576448:+,SI:Chr05:16576449:16576470:+
Potri.005G171000	TCONS_00095490	longest iso	DUF4750:18559755:18559992
Potri.005G171000	TCONS_00095488	loss	DUF4750:18559755:18559992	A3:Chr05:18559831:18559918:+
Potri.005G171000	TCONS_00095489	loss	DUF4750:18559755:18559992	A3:Chr05:18559831:18559906:+
Potri.005G171400	TCONS_00095503	longest iso	Galactosyl_T:18586992:18588803
Potri.005G171400	TCONS_00095497	gain	DUF4094:18586248:18586880	RE:Chr05:18586660:18586718:+
Potri.005G171500	TCONS_00095510	longest iso	VPS9:18596907:18597971; DUF5601:18594481:18595551
Potri.005G171500	TCONS_00095511	loss	DUF5601:18594481:18595551	A3:Chr05:18594495:18595127:+,A3:Chr05:18595276:18595573:+
Potri.005G174400	TCONS_00095638	longest iso	DUF1754:18995200:18996548
Potri.005G174400	TCONS_00095636	loss	DUF1754:18995200:18996548	A3:Chr05:18995333:18996395:+,A5:Chr05:18995333:18996395:+
Potri.005G177400	TCONS_00095762	longest iso	TPR_2:19331591:19332984; TPR_1:19331275:19331587
Potri.005G177400	TCONS_00095765	loss	TPR_1:19331275:19331587	SE:Chr05:19331295:19332961:+
Potri.005G183400	TCONS_00096094	longest iso	Flavokinase:19993225:19994023
Potri.005G183400	TCONS_00096091	gain	HAD_2:19990625:19992996	RE:Chr05:19990525:19990661:+
Potri.005G191500	TCONS_00096315	longest iso	Sec5:20857156:20859453
Potri.005G191500	TCONS_00096316	loss	Sec5:20857156:20859453	AE:Chr05:20858826:20858898:+
Potri.005G193900	TCONS_00096491	longest iso	ABA_WDS:21105009:21105730
Potri.005G193900	TCONS_00096488	loss	ABA_WDS:21105009:21105730	AE:Chr05:21105581:21106041:+
Potri.005G209800	TCONS_00097151	longest iso	Cyclin:22362004:22362630
Potri.005G209800	TCONS_00097136	loss	Cyclin:22362004:22362630	SI:Chr05:22362061:22362530:+,A5:Chr05:22362061:22362530:+,SE:Chr05:22362061:22362530:+
Potri.005G222900	TCONS_00097649	longest iso	TPR_8:23378342:23378425; TPR_12:23379200:23380127
Potri.005G222900	TCONS_00097652	loss	TPR_8:23378342:23378425	SI:Chr05:23378100:23378737:+
Potri.005G227700	TCONS_00097900	longest iso	none
Potri.005G227700	TCONS_00097901	gain	HhH-GPD:23736475:23736906	RI:Chr05:23736356:23736479:+
Potri.005G228100	TCONS_00097915	longest iso	none
Potri.005G228100	TCONS_00097908	gain	U-box:23767085:23767297	A3:Chr05:23767792:23768110:+
Potri.005G233000	TCONS_00098109	longest iso	CLTH:24114989:24116284
Potri.005G233000	TCONS_00098110	loss	CLTH:24114989:24116284	A3:Chr05:24115716:24115841:+
Potri.005G234500	TCONS_00098154	longest iso	zf-B_box:24240304:24240423,24240460:24240655
Potri.005G234500	TCONS_00098156	loss	zf-B_box:24240460:24240655	A3:Chr05:24240481:24240600:+
Potri.005G236200	TCONS_00098216	longest iso	DUF4005:24362748:24362987
Potri.005G236200	TCONS_00098222	gain	IQ:24360461:24360514	A5:Chr05:24360347:24360436:+
Potri.005G242000	TCONS_00098435	longest iso	Ras:24796623:24798847
Potri.005G242000	TCONS_00098434	loss	Ras:24796623:24798847	A3:Chr05:24797380:24797467:+,A5:Chr05:24796663:24797291:+,RI:Chr05:24797578:24797656:+
Potri.005G251600	TCONS_00098693	longest iso	Catalase-rel:25368116:25368501; Catalase:25365662:25367807
Potri.005G251600	TCONS_00098695	loss	Catalase:25365662:25367807	RI:Chr05:25367090:25367152:+
Potri.005G251700	TCONS_00098709	longest iso	PB1:25374623:25374868
Potri.005G251700	TCONS_00098706	gain	RWP-RK:25375415:25375877	SE:Chr05:25375485:25375800:+
Potri.006G021700	TCONS_00109236	longest iso	OTU:1527919:1528862
Potri.006G021700	TCONS_00109246	loss	OTU:1527919:1528862	SI:Chr06:1528467:1528584:+,SI:Chr06:1528634:1528805:+,RI:Chr06:1527937:1528087:+
Potri.006G021700	TCONS_00109272	loss	OTU:1527919:1528862	SI:Chr06:1527937:1528087:+,RE:Chr06:1527882:1527936:+,RI:Chr06:1528467:1528584:+,RI:Chr06:1528634:1528805:+
Potri.006G039900	TCONS_00109918	longest iso	SMAP:2837714:2838095
Potri.006G039900	TCONS_00109920	loss	SMAP:2837714:2838095	RI:Chr06:2837771:2837957:+,RI:Chr06:2837771:2837920:+
Potri.006G039900	TCONS_00109919	loss	SMAP:2837714:2838095	A3:Chr06:2837771:2837920:+,SI:Chr06:2837771:2837920:+
Potri.006G043200	TCONS_00110027	longest iso	ALO:3057725:3058957; CRAL_TRIO_2:3057454:3058639
Potri.006G043200	TCONS_00110024	loss	ALO:3057725:3058957	A3:Chr06:3058199:3058596:+,A5:Chr06:3058199:3058596:+,RI:Chr06:3057797:3057898:+
Potri.006G043200	TCONS_00110025	loss	ALO:3057725:3058957	A3:Chr06:3058223:3058519:+,A5:Chr06:3058223:3058519:+,RI:Chr06:3057797:3057898:+
Potri.006G045400	TCONS_00110103	longest iso	none
Potri.006G045400	TCONS_00110098	gain	Mur_ligase_M:3212221:3216125	RE:Chr06:3212639:3212748:+
Potri.006G050700	TCONS_00110340	longest iso	none
Potri.006G050700	TCONS_00110338	gain	Peptidase_M16_M:3659660:3663478	A3:Chr06:3661760:3661840:+
Potri.006G050700	TCONS_00110339	gain	Peptidase_M16_M:3659717:3663478	A3:Chr06:3661760:3661840:+
Potri.006G050700	TCONS_00110335	gain	Peptidase_M16_M:3659660:3663478	A3:Chr06:3661760:3661837:+
Potri.006G051700	TCONS_00110364	longest iso	Pkinase_Tyr:3725697:3726601; LRR_1:3725211:3725276
Potri.006G051700	TCONS_00110362	gain	LRR_8:3724128:3724307	RI:Chr06:3724099:3724311:+
Potri.006G053900	TCONS_00110403	longest iso	zf-CCCH:3936793:3936855; Ank_2:3936136:3936345
Potri.006G053900	TCONS_00110402	loss	Ank_2:3936136:3936345	SI:Chr06:3936193:3936268:+
Potri.006G063500	TCONS_00110830	longest iso	TOC159_MAD:4663778:4664569; AIG1:4662740:4663183
Potri.006G063500	TCONS_00110827	loss	AIG1:4662740:4663183	SI:Chr06:4662710:4662767:+
Potri.006G064300	TCONS_00110865	longest iso	S6PP:4730075:4731224; Sucrose_synth:4726202:4727858; Glycos_transf_1:4728069:4729696
Potri.006G064300	TCONS_00110870	loss	Sucrose_synth:4726202:4727858	A5:Chr06:4727719:4727840:+
Potri.006G079300	TCONS_00111605	longest iso	SQHop_cyclase_C:6009198:6010271
Potri.006G079300	TCONS_00111594	gain	SQHop_cyclase_N:6002499:6004725	A3:Chr06:6002776:6002870:+,A5:Chr06:6002776:6002870:+
Potri.006G086000	TCONS_00111856	longest iso	AAA_21:6529976:6530334
Potri.006G086000	TCONS_00111849	loss	AAA_21:6529976:6530334	A5:Chr06:6530309:6530456:+
Potri.006G086000	TCONS_00111848	gain	ABC_tran:6528913:6530241	A5:Chr06:6529199:6529733:+,SI:Chr06:6528977:6529064:+
Potri.006G086000	TCONS_00111857	gain	ABC_tran:6528913:6530241	SI:Chr06:6528977:6529064:+,A5:Chr06:6529199:6529733:+
Potri.006G093900	TCONS_00112097	longest iso	Pkinase_Tyr:7161661:7163183
Potri.006G093900	TCONS_00112100	loss	Pkinase_Tyr:7161661:7163183	SE:Chr06:7161751:7162258:+
Potri.006G103700	TCONS_00112399	longest iso	Ribosomal_S4e:8005750:8006145; 40S_S4_C:8006272:8006412; RS4NT:8004872:8005092; KOW:8006167:8006268; S4:8005114:8005737
Potri.006G103700	TCONS_00112400	loss	S4:8005114:8005737	A5:Chr06:8005201:8005729:+
Potri.006G108700	TCONS_00112546	longest iso	Tmemb_14:8478085:8480205
Potri.006G108700	TCONS_00112547	loss	Tmemb_14:8478085:8480205	RE:Chr06:8477722:8478103:+
Potri.006G116500	TCONS_00112866	longest iso	NPL:9149003:9149514
Potri.006G116500	TCONS_00112860	loss	NPL:9149003:9149514	A5:Chr06:9148943:9149166:+,A5:Chr06:9149209:9149316:+
Potri.006G116500	TCONS_00112861	loss	NPL:9149003:9149514	A5:Chr06:9148943:9149166:+,A5:Chr06:9149238:9149316:+
Potri.006G123000	TCONS_00113100	longest iso	MoCF_biosynth:9852497:9853375
Potri.006G123000	TCONS_00113098	loss	MoCF_biosynth:9852497:9853375	A3:Chr06:9853020:9853342:+
Potri.006G123000	TCONS_00113091	gain	PAPS_reduct:9855503:9855751	A3:Chr06:9855376:9855478:+
Potri.006G123000	TCONS_00113084	loss	MoCF_biosynth:9852497:9853375	A3:Chr06:9853020:9853342:+
Potri.006G133300	TCONS_00113501	longest iso	Pkinase:10977467:10979921
Potri.006G133300	TCONS_00113504	loss	Pkinase:10977467:10979921	A5:Chr06:10977583:10977789:+
Potri.006G136400	TCONS_00113632	longest iso	Syja_N:11240097:11240805
Potri.006G136400	TCONS_00113630	loss	Syja_N:11240097:11240805	SE:Chr06:11238809:11240365:+
Potri.006G138500	TCONS_00113690	longest iso	AUX_IAA:11563258:11563905; Auxin_resp:11560094:11560458; B3:11559166:11560021
Potri.006G138500	TCONS_00113699	loss	AUX_IAA:11563258:11563905	A5:Chr06:11563475:11563563:+
Potri.006G140000	TCONS_00113744	longest iso	Cupin_5:11733475:11737057
Potri.006G140000	TCONS_00113732	loss	Cupin_5:11733475:11737057	A3:Chr06:11734664:11736838:+,A5:Chr06:11734664:11736838:+,SI:Chr06:11734664:11736838:+,SE:Chr06:11733584:11734516:+
Potri.006G142100	TCONS_00113814	longest iso	none
Potri.006G142100	TCONS_00113815	gain	Acetyltransf_1:12001635:12002285	SI:Chr06:12002029:12002129:+,RI:Chr06:12002284:12002383:+
Potri.006G142100	TCONS_00113822	gain	Acetyltransf_1:12001641:12002457	SI:Chr06:12002029:12002129:+,SI:Chr06:12002284:12002383:+
Potri.006G142100	TCONS_00113817	gain	Acetyltransf_1:12001638:12002457	SI:Chr06:12002029:12002129:+,SI:Chr06:12002284:12002383:+
Potri.006G145200	TCONS_00113962	longest iso	Peptidase_S9:12344226:12345800
Potri.006G145200	TCONS_00113987	loss	Peptidase_S9:12344226:12345800	AE:Chr06:12345213:12345517:+,SI:Chr06:12345518:12345599:+
Potri.006G145200	TCONS_00113988	loss	Peptidase_S9:12344226:12345800	RI:Chr06:12345518:12345599:+
Potri.006G146200	TCONS_00114018	longest iso	zf-met:12481463:12482503; zf-LYAR:12481178:12481351
Potri.006G146200	TCONS_00114019	loss	zf-LYAR:12481178:12481351	SE:Chr06:12481087:12481342:+
Potri.006G146500	TCONS_00114039	longest iso	Pkinase:12510361:12512736; Haspin_kinase:12510385:12511854
Potri.006G146500	TCONS_00114036	gain	Pkinase_fungal:12511359:12511866	RE:Chr06:12511155:12511379:+
Potri.006G147600	TCONS_00114087	longest iso	MBOAT:12686938:12694935
Potri.006G147600	TCONS_00114091	loss	MBOAT:12686938:12694935	RI:Chr06:12694670:12694875:+
Potri.006G155700	TCONS_00114431	longest iso	ECH_2:14063849:14067638
Potri.006G155700	TCONS_00114430	loss	ECH_2:14063849:14067638	SI:Chr06:14067095:14067575:+
Potri.006G159900	TCONS_00114533	longest iso	NUDIX:15099089:15100059; DUF4743:15098336:15098965
Potri.006G159900	TCONS_00114541	loss	NUDIX:15099089:15100059	SE:Chr06:15098966:15099526:+
Potri.006G161600	TCONS_00114601	longest iso	RNA_pol_Rpb5_N:15382280:15382616; RNA_pol_Rpb5_C:15384166:15384799
Potri.006G161600	TCONS_00114602	loss	RNA_pol_Rpb5_N:15382280:15382616	SE:Chr06:15382072:15382547:+
Potri.006G179400	TCONS_00115213	longest iso	LRR_8:19361728:19362379; Pkinase:19363020:19364814
Potri.006G179400	TCONS_00115215	gain	LRRNT_2:19360855:19361064	AE:Chr06:19360540:19360864:+
Potri.006G186500	TCONS_00115410	longest iso	COX6B:20091654:20092087
Potri.006G186500	TCONS_00115411	loss	COX6B:20091654:20092087	A3:Chr06:20091934:20092050:+
Potri.006G193800	TCONS_00115610	longest iso	Kelch_1:20884017:20884157; F-box:20883591:20883704
Potri.006G193800	TCONS_00115613	loss	F-box:20883591:20883704	A3:Chr06:20882770:20884068:+,SE:Chr06:20882770:20884068:+
Potri.006G196100	TCONS_00115682	longest iso	Metallophos:21198334:21201777
Potri.006G196100	TCONS_00115664	loss	Metallophos:21198334:21201777	AE:Chr06:21201248:21201321:+
Potri.006G206200	TCONS_00116114	longest iso	TLD:22178090:22182778
Potri.006G206200	TCONS_00116097	loss	TLD:22178090:22182778	RI:Chr06:22178149:22179333:+
Potri.006G215200	TCONS_00116473	longest iso	RRM_1:22874302:22875323; zf-CCHC:22875850:22875897,22875913:22875966
Potri.006G215200	TCONS_00116479	loss	zf-CCHC:22875913:22875966	RI:Chr06:22874373:22875045:+,RI:Chr06:22875086:22875248:+,RI:Chr06:22874373:22874803:+
Potri.006G224900	TCONS_00116815	longest iso	RRM_1:23675144:23676180
Potri.006G224900	TCONS_00116828	loss	RRM_1:23675144:23676180	A3:Chr06:23675217:23675329:+,A5:Chr06:23675217:23675329:+,RI:Chr06:23675511:23675838:+
Potri.006G228900	TCONS_00117065	longest iso	Galactosyl_T:23979517:23983980
Potri.006G228900	TCONS_00117067	loss	Galactosyl_T:23979517:23983980	A3:Chr06:23982969:23983897:+
Potri.006G230400	TCONS_00117180	longest iso	Na_H_Exchanger:24098583:24102923
Potri.006G230400	TCONS_00117166	loss	Na_H_Exchanger:24098583:24102923	A3:Chr06:24101007:24101578:+
Potri.006G234800	TCONS_00117417	longest iso	Pga1:24443888:24446270
Potri.006G234800	TCONS_00117414	loss	Pga1:24443888:24446270	A5:Chr06:24443929:24444050:+
Potri.006G247500	TCONS_00117893	longest iso	tify:25451965:25454013
Potri.006G247500	TCONS_00117900	loss	tify:25451965:25454013	A3:Chr06:25451833:25452097:+,SE:Chr06:25451833:25452097:+
Potri.006G255400	TCONS_00118150	longest iso	TPT:26014004:26017842
Potri.006G255400	TCONS_00118183	loss	TPT:26014004:26017842	A3:Chr06:26015017:26015109:+,A3:Chr06:26015244:26015630:+,A3:Chr06:26015779:26015869:+
Potri.006G256200	TCONS_00118209	longest iso	Synaptobrevin:26072914:26073718; Longin:26071712:26072868
Potri.006G256200	TCONS_00118215	loss	Longin:26071712:26072868	A3:Chr06:26071845:26072765:+
Potri.006G265900	TCONS_00128867	longest iso	Myb_DNA-bind_3:26820503:26820216,26819493:26819209,26818645:26818364
Potri.006G265900	TCONS_00128872	loss	Myb_DNA-bind_3:26818645:26818364	SE:Chr06:26819135:26820209:-
Potri.006G270600	TCONS_00118698	longest iso	UCH:27238144:27240518
Potri.006G270600	TCONS_00118676	gain	zf-MYND:27235860:27237051	AE:Chr06:27235415:27235921:+
Potri.006G272400	TCONS_00129068	longest iso	RRM_1:27351339:27350769
Potri.006G272400	TCONS_00129073	gain	zf-CCHC:27350666:27350619	RI:Chr06:27350603:27350719:-
Potri.007G000300	TCONS_00129604	longest iso	PrmA:29644:32470
Potri.007G000300	TCONS_00129610	loss	PrmA:29644:32470	SE:Chr07:29653:31233:+
Potri.007G007700	TCONS_00129954	longest iso	GTP-bdg_M:547623:547835,547113:547474; MMR_HSR1:547626:550480
Potri.007G007700	TCONS_00129951	loss	MMR_HSR1:547626:550480	RE:Chr07:547267:547331:+,A3:Chr07:547472:547562:+,A5:Chr07:547472:547562:+,A5:Chr07:547877:548814:+
Potri.007G008200	TCONS_00129968	longest iso	HALZ:635865:635966; Homeodomain:635385:635861
Potri.007G008200	TCONS_00129967	loss	Homeodomain:635385:635861	RI:Chr07:635649:635854:+
Potri.007G015300	TCONS_00130339	longest iso	Peptidase_S28:1140130:1145338
Potri.007G015300	TCONS_00130364	loss	Peptidase_S28:1140130:1145338	AE:Chr07:1143412:1143461:+
Potri.007G015400	TCONS_00130371	longest iso	Peptidase_S28:1148437:1152737
Potri.007G015400	TCONS_00130373	loss	Peptidase_S28:1148437:1152737	AE:Chr07:1149060:1149125:+
Potri.007G042300	TCONS_00131190	longest iso	CDI:3625612:3625903
Potri.007G042300	TCONS_00131191	loss	CDI:3625612:3625903	RI:Chr07:3625683:3625842:+
Potri.007G042300	TCONS_00131192	loss	CDI:3625612:3625903	SI:Chr07:3625683:3625842:+
Potri.007G047100	TCONS_00131372	longest iso	2OG-FeII_Oxy:4332151:4333602; DIOX_N:4329924:4331879
Potri.007G047100	TCONS_00131380	loss	DIOX_N:4329924:4331879	RE:Chr07:4330662:4330942:+
Potri.007G047100	TCONS_00131368	loss	2OG-FeII_Oxy:4332151:4333602	A3:Chr07:4332466:4333011:+
Potri.007G047500	TCONS_00131389	longest iso	Glyco_transf_43:4391230:4392084
Potri.007G047500	TCONS_00131384	loss	Glyco_transf_43:4391230:4392084	A3:Chr07:4386417:4397137:+
Potri.007G056200	TCONS_00131718	longest iso	VWA_2:5919617:5921638
Potri.007G056200	TCONS_00131712	loss	VWA_2:5919617:5921638	A3:Chr07:5920290:5921572:+
Potri.007G057000	TCONS_00131805	longest iso	Methyltransf_16:6025388:6028599
Potri.007G057000	TCONS_00131811	loss	Methyltransf_16:6025388:6028599	A3:Chr07:6025728:6026888:+
Potri.007G058400	TCONS_00131833	longest iso	Exostosin:6273166:6276339
Potri.007G058400	TCONS_00131839	loss	Exostosin:6273166:6276339	AE:Chr07:6275420:6275495:+
Potri.007G060800	TCONS_00131902	longest iso	2OG-FeII_Oxy_3:6550614:6551248
Potri.007G060800	TCONS_00131908	loss	2OG-FeII_Oxy_3:6550614:6551248	A3:Chr07:6550730:6550830:+
Potri.007G069600	TCONS_00132390	longest iso	Gln-synt_N:9105487:9106183; Gln-synt_C:9109121:9109775
Potri.007G069600	TCONS_00132391	loss	Gln-synt_C:9109121:9109775	A3:Chr07:9109214:9109775:+,SE:Chr07:9109214:9109775:+
Potri.007G071000	TCONS_00132537	longest iso	none
Potri.007G071000	TCONS_00132518	gain	Rgp1:9305205:9306286	RE:Chr07:9305312:9305365:+,A3:Chr07:9305229:9305311:+
Potri.007G071000	TCONS_00132539	gain	Rgp1:9305199:9306286	RE:Chr07:9305312:9305365:+,A3:Chr07:9305229:9305311:+
Potri.007G080400	TCONS_00132872	longest iso	RNA_pol_Rpb4:10427719:10429535
Potri.007G080400	TCONS_00132865	loss	RNA_pol_Rpb4:10427719:10429535	SI:Chr07:10429041:10429478:+,RI:Chr07:10428539:10428852:+
Potri.007G085900	TCONS_00133049	longest iso	RINGv:11160454:11162419
Potri.007G085900	TCONS_00133066	loss	RINGv:11160454:11162419	AE:Chr07:11160901:11160947:+
Potri.007G100600	TCONS_00133528	longest iso	EDS1_EP:12627544:12627879; Lipase_3:12626588:12626839
Potri.007G100600	TCONS_00133526	loss	Lipase_3:12626588:12626839	A3:Chr07:12622614:12626981:+
Potri.007G107100	TCONS_00133664	longest iso	Ribosomal_L17:13099926:13102441
Potri.007G107100	TCONS_00133670	loss	Ribosomal_L17:13099926:13102441	AE:Chr07:13102239:13102308:+
Potri.007G121400	TCONS_00134139	longest iso	EXS:14001408:14005990
Potri.007G121400	TCONS_00134143	loss	EXS:14001408:14005990	AE:Chr07:14004247:14004331:+,RI:Chr07:14004570:14004744:+,RI:Chr07:14005565:14005825:+
Potri.007G146000	TCONS_00134891	longest iso	DMRL_synthase:15507308:15509376
Potri.007G146000	TCONS_00134892	loss	DMRL_synthase:15507308:15509376	AE:Chr07:15508332:15508439:+
Potri.008G002100	TCONS_00140680	longest iso	none
Potri.008G002100	TCONS_00140657	gain	DAGK_cat:96171:99839	RE:Chr08:95211:96254:+,SI:Chr08:96654:96729:+
Potri.008G011800	TCONS_00150439	longest iso	SWIM:655437:655333; FAR1:656892:656662; MULE:656268:655993
Potri.008G011800	TCONS_00150434	loss	MULE:656268:655993	SE:Chr08:654970:657768:-
Potri.008G019700	TCONS_00141441	longest iso	Hemerythrin:1044008:1045076
Potri.008G019700	TCONS_00141442	loss	Hemerythrin:1044008:1045076	A3:Chr08:1044102:1045033:+,A5:Chr08:1044102:1045033:+,SE:Chr08:1044102:1045033:+
Potri.008G034600	TCONS_00142055	longest iso	DUF4050:1911962:1913182
Potri.008G034600	TCONS_00142046	loss	DUF4050:1911962:1913182	RI:Chr08:1912906:1913131:+,SI:Chr08:1911967:1912838:+
Potri.008G034600	TCONS_00142058	loss	DUF4050:1911962:1913182	SI:Chr08:1912906:1913131:+,RI:Chr08:1911967:1912838:+
Potri.008G039200	TCONS_00142330	longest iso	PGM_PMM_III:2224905:2226062; PGM_PMM_I:2223320:2223640; PGM_PMM_II:2223725:2224886
Potri.008G039200	TCONS_00142331	loss	PGM_PMM_I:2223320:2223640	A3:Chr08:2223345:2223540:+
Potri.008G059100	TCONS_00143076	longest iso	adh_short_C2:3554292:3557013
Potri.008G059100	TCONS_00143073	loss	adh_short_C2:3554292:3557013	A3:Chr08:3554306:3554438:+,A3:Chr08:3554636:3555346:+
Potri.008G067500	TCONS_00143416	longest iso	p450:4104543:4107786
Potri.008G067500	TCONS_00143425	loss	p450:4104543:4107786	SI:Chr08:4107249:4107328:+,SI:Chr08:4107436:4107528:+,SI:Chr08:4106688:4106970:+,AE:Chr08:4106607:4106687:+
Potri.008G068000	TCONS_00143446	longest iso	Lipase_GDSL_2:4139477:4143132
Potri.008G068000	TCONS_00143452	gain	Lipase_GDSL:4139507:4140030	A3:Chr08:4139837:4139970:+
Potri.008G068100	TCONS_00143474	longest iso	Sld5:4146100:4148119
Potri.008G068100	TCONS_00143465	loss	Sld5:4146100:4148119	RE:Chr08:4146686:4146778:+,A3:Chr08:4144846:4146685:+,A5:Chr08:4144846:4146685:+,SE:Chr08:4144846:4146685:+
Potri.008G069900	TCONS_00143582	longest iso	PC-Esterase:4296835:4299761; PMR5N:4296670:4296831
Potri.008G069900	TCONS_00143583	loss	PMR5N:4296670:4296831	AE:Chr08:4298106:4298240:+,RI:Chr08:4298987:4299433:+
Potri.008G091200	TCONS_00144381	longest iso	RSN1_7TM:5719043:5721845; PHM7_cyt:5716161:5719006; RSN1_TM:5714291:5716100
Potri.008G091200	TCONS_00144427	loss	RSN1_TM:5714291:5716100	SI:Chr08:5721090:5721731:+,SI:Chr08:5721798:5721925:+,A3:Chr08:5720148:5720968:+,AE:Chr08:5717460:5717524:+
Potri.008G092800	TCONS_00144495	longest iso	DUF863:5816677:5819890
Potri.008G092800	TCONS_00144496	loss	DUF863:5816677:5819890	SI:Chr08:5818716:5818892:+,A5:Chr08:5817311:5817737:+
Potri.008G122900	TCONS_00145622	longest iso	tRNA-synt_1e:8010821:8011236
Potri.008G122900	TCONS_00145618	loss	tRNA-synt_1e:8010821:8011236	SE:Chr08:8009701:8011143:+
Potri.008G148000	TCONS_00146796	longest iso	Pkinase_Tyr:9967514:9970401
Potri.008G148000	TCONS_00146798	loss	Pkinase_Tyr:9967514:9970401	AE:Chr08:9968160:9968618:+,RI:Chr08:9969379:9970117:+
Potri.008G168100	TCONS_00147570	longest iso	none
Potri.008G168100	TCONS_00147561	gain	Pkinase:11494867:11495879	A3:Chr08:11495626:11495877:+
Potri.008G177900	TCONS_00148001	longest iso	Amidohydro_1:12143801:12144220
Potri.008G177900	TCONS_00147999	gain	Urease_beta:12139086:12139836	RI:Chr08:12138964:12139091:+
Potri.008G185400	TCONS_00148357	longest iso	eIF-4B:12711792:12716521
Potri.008G185400	TCONS_00148364	loss	eIF-4B:12711792:12716521	AE:Chr08:12713987:12714029:+
Potri.008G191600	TCONS_00148567	longest iso	Metallophos:13325763:13328173
Potri.008G191600	TCONS_00148570	loss	Metallophos:13325763:13328173	AE:Chr08:13328030:13328072:+
Potri.009G004100	TCONS_00159275	longest iso	PaO:910180:913288
Potri.009G004100	TCONS_00159259	loss	PaO:910180:913288	RE:Chr09:910071:910197:+,RE:Chr09:911042:911178:+,SI:Chr09:911179:913201:+
Potri.009G004100	TCONS_00159260	loss	PaO:910180:913288	RE:Chr09:910071:910197:+,A3:Chr09:910198:911041:+,RI:Chr09:911179:913201:+
Potri.009G005700	TCONS_00159354	longest iso	zf-RING_UBOX:1067057:1067561; zf-CHY:1065013:1066404; zinc_ribbon_6:1067580:1067932
Potri.009G005700	TCONS_00159351	loss	zinc_ribbon_6:1067580:1067932	RI:Chr09:1067619:1067706:+,RI:Chr09:1067749:1067836:+
Potri.009G009800	TCONS_00159464	longest iso	Homeobox_KN:1794265:1794761
Potri.009G009800	TCONS_00159446	gain	Homeodomain:1794246:1794761	RE:Chr09:1791577:1793287:+,RI:Chr09:1793901:1793989:+,A3:Chr09:1794401:1794728:+,A3:Chr09:1794266:1794339:+,SI:Chr09:1794266:1794339:+,SI:Chr09:1794401:1794728:+
Potri.009G009800	TCONS_00159459	gain	POX:1792967:1794011	RE:Chr09:1792023:1793287:+,RI:Chr09:1793901:1793989:+
Potri.009G009800	TCONS_00159465	loss	Homeobox_KN:1794265:1794761	RI:Chr09:1794266:1794339:+,RI:Chr09:1794401:1794728:+,RI:Chr09:1794401:1794718:+,RI:Chr09:1794266:1794350:+
Potri.009G009800	TCONS_00159468	gain	Homeodomain:1794246:1794761	AE:Chr09:1791737:1793287:+,RI:Chr09:1793901:1793989:+,A3:Chr09:1794401:1794728:+,A3:Chr09:1794266:1794339:+,SI:Chr09:1794266:1794339:+,SI:Chr09:1794401:1794728:+
Potri.009G012400	TCONS_00159767	longest iso	GHD:2143492:2145564; Gal_Lectin:2148445:2148766; Glyco_hydro_35:2141299:2143470
Potri.009G012400	TCONS_00159783	loss	Glyco_hydro_35:2141299:2143470	RE:Chr09:2144382:2144426:+
Potri.009G019400	TCONS_00160147	longest iso	Ribosomal_S11:3130670:3132128
Potri.009G019400	TCONS_00160148	loss	Ribosomal_S11:3130670:3132128	A3:Chr09:3130712:3130786:+,RI:Chr09:3131749:3131834:+,RI:Chr09:3131726:3132126:+
Potri.009G028200	TCONS_00160512	longest iso	Cofilin_ADF:3898257:3898730
Potri.009G028200	TCONS_00160513	loss	Cofilin_ADF:3898257:3898730	A3:Chr09:3898487:3898591:+,AE:Chr09:3898191:3898486:+
Potri.009G040600	TCONS_00160904	longest iso	Ceramidase_alk:4798059:4800397,4800398:4803470; Ceramidse_alk_C:4803474:4803965
Potri.009G040600	TCONS_00160897	loss	Ceramidse_alk_C:4803474:4803965	RE:Chr09:4798379:4798587:+,A3:Chr09:4799501:4800290:+,A5:Chr09:4799501:4800290:+,SI:Chr09:4798033:4798134:+
Potri.009G041700	TCONS_00160971	longest iso	RRM_1:4869957:4870311
Potri.009G041700	TCONS_00160948	loss	RRM_1:4869957:4870311	A3:Chr09:4869965:4870409:+,SE:Chr09:4869965:4870409:+
Potri.009G043100	TCONS_00161002	longest iso	FtsH_ext:4971326:4971583; AAA:4973186:4974379; AAA_lid_3:4974452:4974660; Peptidase_M41:4976120:4977798
Potri.009G043100	TCONS_00161009	loss	Peptidase_M41:4976120:4977798	A5:Chr09:4976175:4976799:+
Potri.009G046300	TCONS_00161138	longest iso	DUF1771:5192675:5193877
Potri.009G046300	TCONS_00161116	gain	Smr:5193902:5194627	SI:Chr09:5193981:5194073:+
Potri.009G046300	TCONS_00161136	gain	Elf4:5187448:5187690	RI:Chr09:5187498:5187610:+
Potri.009G049400	TCONS_00161210	longest iso	VWA_2:5448299:5449148; AAA_lid_2:5446071:5446858; Mg_chelatase:5442886:5444885
Potri.009G049400	TCONS_00161219	loss	Mg_chelatase:5442886:5444885	SE:Chr09:5443560:5446007:+
Potri.009G054800	TCONS_00161405	longest iso	Abhydrolase_6:5854334:5857202
Potri.009G054800	TCONS_00161397	loss	Abhydrolase_6:5854334:5857202	A3:Chr09:5854607:5856036:+,SE:Chr09:5854607:5856036:+
Potri.009G060800	TCONS_00161718	longest iso	Cellulose_synt:6287322:6291253
Potri.009G060800	TCONS_00161726	gain	zf-UDP:6285469:6285972	RE:Chr09:6285935:6286155:+,A5:Chr09:6285662:6285934:+
Potri.009G061000	TCONS_00161734	longest iso	zf-CCCH:6305565:6305627; Ank_2:6304845:6305066
Potri.009G061000	TCONS_00161735	loss	Ank_2:6304845:6305066	SI:Chr09:6304815:6306225:+
Potri.009G064100	TCONS_00161782	longest iso	Ribosomal_L31e:6515727:6516802
Potri.009G064100	TCONS_00161783	loss	Ribosomal_L31e:6515727:6516802	AE:Chr09:6516155:6516455:+
Potri.009G068000	TCONS_00161933	longest iso	HSF_DNA-bind:6774075:6774829
Potri.009G068000	TCONS_00161934	loss	HSF_DNA-bind:6774075:6774829	AE:Chr09:6774275:6774348:+
Potri.009G081100	TCONS_00162495	longest iso	OATP:7724605:7725433
Potri.009G081100	TCONS_00162491	loss	OATP:7724605:7725433	A3:Chr09:7724885:7725427:+
Potri.009G081100	TCONS_00162492	loss	OATP:7724605:7725433	A3:Chr09:7724885:7725427:+
Potri.009G084700	TCONS_00162590	longest iso	PK:7964495:7965329,7965384:7967219; PK_C:7967307:7968268
Potri.009G084700	TCONS_00162592	loss	PK:7965384:7967219	A3:Chr09:7966532:7967109:+
Potri.009G116000	TCONS_00163553	longest iso	Fer4_7:9804296:9805281
Potri.009G116000	TCONS_00163556	loss	Fer4_7:9804296:9805281	AE:Chr09:9804696:9804770:+
Potri.009G116400	TCONS_00163578	longest iso	RRM_1:9834925:9835382
Potri.009G116400	TCONS_00163583	loss	RRM_1:9834925:9835382	A5:Chr09:9835152:9835259:+
Potri.009G119800	TCONS_00163676	longest iso	DnaJ-X:10049212:10051388
Potri.009G119800	TCONS_00163674	gain	DnaJ:10047422:10048231	RE:Chr09:10048175:10048257:+
Potri.009G121000	TCONS_00163763	longest iso	BAH:10130728:10131161; PHD:10131434:10132551
Potri.009G121000	TCONS_00163772	loss	PHD:10131434:10132551	RI:Chr09:10131502:10132472:+
Potri.009G128700	TCONS_00164024	longest iso	PNP_UDP_1:10539056:10543165
Potri.009G128700	TCONS_00164038	loss	PNP_UDP_1:10539056:10543165	A3:Chr09:10540812:10541162:+,A5:Chr09:10541326:10541443:+,A5:Chr09:10540041:10540704:+,A5:Chr09:10539072:10539948:+,SE:Chr09:10539072:10539948:+
Potri.009G128700	TCONS_00164031	loss	PNP_UDP_1:10539056:10543165	RE:Chr09:10539158:10539221:+,A3:Chr09:10540812:10541162:+,A5:Chr09:10540013:10540704:+,A5:Chr09:10541205:10541443:+,SI:Chr09:10539072:10539157:+
Potri.009G131500	TCONS_00164108	longest iso	tRNA_int_endo_N:10674603:10674791; tRNA_int_endo:10674858:10675097
Potri.009G131500	TCONS_00164100	loss	tRNA_int_endo_N:10674603:10674791	SI:Chr09:10674679:10674901:+,RI:Chr09:10674551:10674636:+
Potri.009G134600	TCONS_00164207	longest iso	Ras:10876750:10880167
Potri.009G134600	TCONS_00164209	loss	Ras:10876750:10880167	A3:Chr09:10879844:10879971:+,AE:Chr09:10876969:10877013:+
Potri.009G135400	TCONS_00164241	longest iso	zf-C3HC4_3:10924987:10925109
Potri.009G135400	TCONS_00164239	loss	zf-C3HC4_3:10924987:10925109	SI:Chr09:10925000:10925039:+
Potri.009G156500	TCONS_00164986	longest iso	BTB:12173655:12174119
Potri.009G156500	TCONS_00164977	loss	BTB:12173655:12174119	SI:Chr09:12173619:12173700:+
Potri.009G160200	TCONS_00165139	longest iso	RRM_1:12371344:12373989
Potri.009G160200	TCONS_00165138	gain	DCP1:12364639:12365273	A3:Chr09:12364874:12364971:+
Potri.009G163300	TCONS_00165200	longest iso	Sec23_helical:12509747:12511163; Sec23_trunk:12505439:12507732; zf-Sec23_Sec24:12505140:12505238
Potri.009G163300	TCONS_00165204	loss	Sec23_trunk:12505439:12507732	A3:Chr09:12506229:12510411:+,SE:Chr09:12506229:12510411:+
Potri.010G001900	TCONS_00171925	longest iso	V-SNARE_C:209723:210138
Potri.010G001900	TCONS_00171929	loss	V-SNARE_C:209723:210138	RI:Chr10:209875:210048:+
Potri.010G004700	TCONS_00172025	longest iso	Helicase_C:433230:433870; DEAD:428977:432856
Potri.010G004700	TCONS_00172029	loss	DEAD:428977:432856	AE:Chr10:432155:432230:+
Potri.010G011900	TCONS_00172204	longest iso	3HCDH_N:1588406:1589225; 3HCDH:1589232:1589824
Potri.010G011900	TCONS_00172201	loss	3HCDH:1589232:1589824	RE:Chr10:1588843:1589006:+
Potri.010G026200	TCONS_00172627	longest iso	SBP:3687244:3687543
Potri.010G026200	TCONS_00172629	loss	SBP:3687244:3687543	A5:Chr10:3687208:3687458:+
Potri.010G040600	TCONS_00173080	longest iso	Peptidase_C48:6912827:6920357
Potri.010G040600	TCONS_00173081	loss	Peptidase_C48:6912827:6920357	AE:Chr10:6919364:6919433:+
Potri.010G041200	TCONS_00173090	longest iso	JAB:7130051:7131871
Potri.010G041200	TCONS_00173112	loss	JAB:7130051:7131871	RE:Chr10:7130276:7131222:+,RI:Chr10:7131414:7131856:+,RI:Chr10:7130328:7130982:+
Potri.010G041200	TCONS_00173097	loss	JAB:7130051:7131871	SI:Chr10:7131414:7131856:+,SE:Chr10:7130066:7131350:+
Potri.010G043500	TCONS_00173264	longest iso	ELK:7439714:7439779; Homeobox_KN:7439834:7440267; KNOX2:7431216:7431508; KNOX1:7430799:7431182; Homeodomain:7439855:7440270
Potri.010G043500	TCONS_00173271	loss	Homeodomain:7439855:7440270	RI:Chr10:7439870:7440183:+
Potri.010G092300	TCONS_00175212	longest iso	zf-RING_2:11546990:11547907
Potri.010G092300	TCONS_00175222	loss	zf-RING_2:11546990:11547907	SI:Chr10:11547041:11547723:+
Potri.010G092300	TCONS_00175214	loss	zf-RING_2:11546990:11547907	RI:Chr10:11547041:11547723:+
Potri.010G098200	TCONS_00175436	longest iso	zf-CCCH:12004757:12004825
Potri.010G098200	TCONS_00175432	gain	zf-CCCH_3:12003538:12004387	AE:Chr10:12003121:12003591:+
Potri.010G112500	TCONS_00175903	longest iso	Helicase_C:13103573:13105381
Potri.010G112500	TCONS_00175901	gain	DEAD:13099772:13102914	A3:Chr10:13100138:13102797:+
Potri.010G120100	TCONS_00187176	longest iso	Pkinase:13698803:13697773
Potri.010G120100	TCONS_00187177	gain	LRRNT_2:13699976:13699857	RI:Chr10:13699264:13700108:-
Potri.010G123400	TCONS_00176325	longest iso	Usp:13980020:13981715
Potri.010G123400	TCONS_00176327	loss	Usp:13980020:13981715	RI:Chr10:13980707:13980861:+,RI:Chr10:13980048:13980119:+
Potri.010G125400	TCONS_00176391	longest iso	Epimerase:14147332:14150496
Potri.010G125400	TCONS_00176398	loss	Epimerase:14147332:14150496	RI:Chr10:14149684:14149793:+,RI:Chr10:14149957:14150401:+
Potri.010G128400	TCONS_00176574	longest iso	UPF0016:14368498:14370728,14372346:14373010
Potri.010G128400	TCONS_00176570	loss	UPF0016:14372346:14373010	SI:Chr10:14372863:14372971:+,A5:Chr10:14372676:14372789:+
Potri.010G128400	TCONS_00176571	loss	UPF0016:14372346:14373010	A5:Chr10:14372676:14372789:+,RI:Chr10:14372863:14372971:+
Potri.010G128400	TCONS_00176575	loss	UPF0016:14372346:14373010	SI:Chr10:14372863:14372971:+,A5:Chr10:14372654:14372789:+
Potri.010G136100	TCONS_00176771	longest iso	HLH:14973186:14973516
Potri.010G136100	TCONS_00176774	loss	HLH:14973186:14973516	A3:Chr10:14973391:14973466:+,A5:Chr10:14973391:14973466:+
Potri.010G141700	TCONS_00176971	longest iso	IQ:15329643:15330168; TIG:15327676:15328276; Ank_2:15328571:15329162
Potri.010G141700	TCONS_00176972	loss	Ank_2:15328571:15329162	AE:Chr10:15329730:15329791:+
Potri.010G147900	TCONS_00188072	longest iso	none
Potri.010G147900	TCONS_00188074	gain	RRM_1:15708076:15707882	RE:Chr10:15707009:15714779:-
Potri.010G147900	TCONS_00188066	gain	WW:15707080:15706914	RE:Chr10:15707009:15714779:-
Potri.010G157800	TCONS_00177545	longest iso	RRM_1:16453467:16454634; NTF2:16451572:16452616
Potri.010G157800	TCONS_00177561	loss	NTF2:16451572:16452616	AE:Chr10:16454256:16454489:+
Potri.010G158800	TCONS_00177597	longest iso	Abhydrolase_6:16513428:16516400
Potri.010G158800	TCONS_00177594	loss	Abhydrolase_6:16513428:16516400	RI:Chr10:16516067:16516307:+
Potri.010G164500	TCONS_00177862	longest iso	Pkinase_Tyr:16865131:16871406; Ank_2:16863857:16864051
Potri.010G164500	TCONS_00177868	loss	Ank_2:16863857:16864051	AE:Chr10:16868211:16868248:+
Potri.010G170700	TCONS_00178085	longest iso	RRM_1:17230192:17230559; zf-RanBP:17230722:17230936,17231051:17231889
Potri.010G170700	TCONS_00178088	loss	zf-RanBP:17231051:17231889	AE:Chr10:17231348:17231592:+
Potri.010G170700	TCONS_00178072	loss	zf-RanBP:17231051:17231889	A5:Chr10:17230769:17230872:+
Potri.010G176400	TCONS_00178411	longest iso	ABC_tran:17625575:17627259; ABC_membrane_2:17623347:17624707
Potri.010G176400	TCONS_00178406	loss	ABC_membrane_2:17623347:17624707	A3:Chr10:17622934:17625710:+,A5:Chr10:17622934:17625710:+,SE:Chr10:17622934:17625710:+
Potri.010G182700	TCONS_00178689	longest iso	HMA:18034324:18034650
Potri.010G182700	TCONS_00178692	loss	HMA:18034324:18034650	RE:Chr10:18034312:18034387:+,A3:Chr10:18034388:18034546:+
Potri.010G189000	TCONS_00179128	longest iso	Pro_isomerase:18484096:18484797
Potri.010G189000	TCONS_00179115	loss	Pro_isomerase:18484096:18484797	RI:Chr10:18484474:18484682:+
Potri.010G193500	TCONS_00179335	longest iso	Acid_phosphat_B:18805074:18806645
Potri.010G193500	TCONS_00179325	loss	Acid_phosphat_B:18805074:18806645	RI:Chr10:18805349:18805651:+
Potri.010G195100	TCONS_00179372	longest iso	RINGv:18888328:18889399
Potri.010G195100	TCONS_00179376	loss	RINGv:18888328:18889399	RE:Chr10:18888814:18888853:+
Potri.010G199900	TCONS_00179550	longest iso	DUF604:19205208:19208254
Potri.010G199900	TCONS_00179558	loss	DUF604:19205208:19208254	AE:Chr10:19206070:19206815:+
Potri.010G207700	TCONS_00179865	longest iso	ACT:19762405:19766775
Potri.010G207700	TCONS_00179881	loss	ACT:19762405:19766775	AE:Chr10:19764955:19765570:+
Potri.010G212100	TCONS_00180052	longest iso	CPSF_A:20040174:20041472; MMS1_N:20037819:20039363
Potri.010G212100	TCONS_00180060	loss	MMS1_N:20037819:20039363	AE:Chr10:20041249:20041340:+
Potri.010G222900	TCONS_00180664	longest iso	Acetyltransf_1:20714338:20715053
Potri.010G222900	TCONS_00180670	loss	Acetyltransf_1:20714338:20715053	RI:Chr10:20714409:20714872:+
Potri.010G234000	TCONS_00181156	longest iso	DEAD:21457587:21458894
Potri.010G234000	TCONS_00181166	loss	DEAD:21457587:21458894	SE:Chr10:21457686:21458822:+
Potri.010G234100	TCONS_00181170	longest iso	Glyco_tranf_2_3:21468054:21469350
Potri.010G234100	TCONS_00181168	loss	Glyco_tranf_2_3:21468054:21469350	RE:Chr10:21469285:21469398:+,A5:Chr10:21468033:21468172:+
Potri.010G237500	TCONS_00181291	longest iso	R3H:21669881:21671052; SUZ:21671137:21671286
Potri.010G237500	TCONS_00181295	loss	SUZ:21671137:21671286	SE:Chr10:21669882:21672425:+
Potri.010G238700	TCONS_00181343	longest iso	DSPc:21744337:21745449
Potri.010G238700	TCONS_00181345	loss	DSPc:21744337:21745449	AE:Chr10:21744742:21744799:+
Potri.010G253400	TCONS_00181780	longest iso	DUF1754:22430006:22430997
Potri.010G253400	TCONS_00181786	loss	DUF1754:22430006:22430997	RI:Chr10:22430151:22430851:+
Potri.011G026600	TCONS_00198498	longest iso	ubiquitin:2158890:2158675,2158662:2158447,2158434:2158219
Potri.011G026600	TCONS_00198501	loss	ubiquitin:2158434:2158219	SI:Chr11:2158393:2158848:-
Potri.011G043500	TCONS_00193663	longest iso	none
Potri.011G043500	TCONS_00193661	gain	DAGK_cat:3692841:3694271	A3:Chr11:3693332:3693472:+
Potri.011G043600	TCONS_00193689	longest iso	zf-CW:3709765:3709893
Potri.011G043600	TCONS_00193665	gain	B3:3712462:3713711	RE:Chr11:3710866:3715215:+
Potri.011G059700	TCONS_00194138	longest iso	SNARE:5362979:5363238; Syntaxin-6_N:5361166:5362183
Potri.011G059700	TCONS_00194139	loss	Syntaxin-6_N:5361166:5362183	A3:Chr11:5361482:5361780:+
Potri.011G078800	TCONS_00194716	longest iso	none
Potri.011G078800	TCONS_00194710	gain	DUF1296:7791344:7792581	AE:Chr11:7790994:7791476:+
Potri.011G078800	TCONS_00194713	gain	DUF1296:7791344:7792581	AE:Chr11:7791101:7791476:+
Potri.011G081600	TCONS_00194835	longest iso	Lactamase_B_2:8170981:8176886
Potri.011G081600	TCONS_00194838	loss	Lactamase_B_2:8170981:8176886	AE:Chr11:8176414:8176479:+
Potri.011G090800	TCONS_00195047	longest iso	HAUS4:10908444:10913235
Potri.011G090800	TCONS_00195048	loss	HAUS4:10908444:10913235	A3:Chr11:10911636:10912386:+,AE:Chr11:10911527:10911635:+
Potri.011G092500	TCONS_00195078	longest iso	MAP65_ASE1:11218667:11221941
Potri.011G092500	TCONS_00195085	loss	MAP65_ASE1:11218667:11221941	A3:Chr11:11221591:11221734:+,SI:Chr11:11221316:11221441:+
Potri.011G101800	TCONS_00195438	longest iso	Chalcone:12448189:12449901
Potri.011G101800	TCONS_00195442	loss	Chalcone:12448189:12449901	A3:Chr11:12449297:12449407:+,AE:Chr11:12448254:12448267:+
Potri.011G114300	TCONS_00195793	longest iso	SelR:13888695:13889779
Potri.011G114300	TCONS_00195801	loss	SelR:13888695:13889779	RI:Chr11:13889669:13889757:+
Potri.011G121200	TCONS_00196098	longest iso	FBA_1:14632308:14632586; F-box:14631696:14631818
Potri.011G121200	TCONS_00196101	loss	F-box:14631696:14631818	SI:Chr11:14631477:14631880:+
Potri.011G126200	TCONS_00196231	longest iso	Motile_Sperm:15129058:15130961
Potri.011G126200	TCONS_00196230	loss	Motile_Sperm:15129058:15130961	A3:Chr11:15129705:15129831:+
Potri.011G141300	TCONS_00196803	longest iso	RNase_T:16302453:16304380
Potri.011G141300	TCONS_00196791	loss	RNase_T:16302453:16304380	A3:Chr11:16303631:16303806:+,SE:Chr11:16302129:16302765:+
Potri.011G144400	TCONS_00196883	longest iso	Snapin_Pallidin:16480801:16481809
Potri.011G144400	TCONS_00196885	loss	Snapin_Pallidin:16480801:16481809	A3:Chr11:16480985:16481019:+,A5:Chr11:16480985:16481019:+
Potri.011G150200	TCONS_00197066	longest iso	2OG-FeII_Oxy:16871859:16872290; DIOX_N:16871395:16871628
Potri.011G150200	TCONS_00197065	loss	DIOX_N:16871395:16871628	A5:Chr11:16871236:16871397:+
Potri.011G164000	TCONS_00197465	longest iso	YchF-GTPase_C:18106137:18108162; MMR_HSR1:18103112:18104334
Potri.011G164000	TCONS_00197459	loss	YchF-GTPase_C:18106137:18108162	A5:Chr11:18106440:18107024:+
Potri.012G041700	TCONS_00204828	longest iso	PIG-L:3752552:3755278
Potri.012G041700	TCONS_00204829	loss	PIG-L:3752552:3755278	A3:Chr12:3754174:3754257:+,SE:Chr12:3752094:3753795:+
Potri.012G054200	TCONS_00205290	longest iso	MR_MLE_C:5479995:5481080; MR_MLE_N:5478549:5479579
Potri.012G054200	TCONS_00205291	loss	MR_MLE_N:5478549:5479579	AE:Chr12:5479373:5479406:+
Potri.012G057300	TCONS_00205432	longest iso	Pkinase:5959200:5962451
Potri.012G057300	TCONS_00205440	loss	Pkinase:5959200:5962451	SE:Chr12:5959807:5961051:+
Potri.012G060200	TCONS_00205562	longest iso	SPA:6411698:6412003
Potri.012G060200	TCONS_00205568	loss	SPA:6411698:6412003	SI:Chr12:6411635:6412044:+
Potri.012G060800	TCONS_00205583	longest iso	WD40:6509880:6510388,6510416:6510620,6510633:6512567,6512806:6512998; uDENN:6503051:6504140
Potri.012G060800	TCONS_00205596	gain	DENN:6499355:6503017	RE:Chr12:6499719:6499860:+
Potri.012G067500	TCONS_00206010	longest iso	FMO-like:8910925:8911958,8912007:8913131
Potri.012G067500	TCONS_00206021	loss	FMO-like:8912007:8913131	RE:Chr12:8911295:8911456:+,SI:Chr12:8911079:8911294:+,SI:Chr12:8911457:8911694:+
Potri.012G079700	TCONS_00206561	longest iso	DUF3506:10598000:10598947
Potri.012G079700	TCONS_00206570	loss	DUF3506:10598000:10598947	SE:Chr12:10597129:10598863:+
Potri.012G080300	TCONS_00206599	longest iso	KH_6:10661245:10661726
Potri.012G080300	TCONS_00206613	loss	KH_6:10661245:10661726	RI:Chr12:10661503:10661708:+
Potri.012G108200	TCONS_00207710	longest iso	C2:13144764:13147172,13147299:13147871; Copine:13148792:13149337
Potri.012G108200	TCONS_00207704	loss	C2:13147299:13147871	A3:Chr12:13145497:13146829:+,SE:Chr12:13147566:13147828:+
Potri.012G108200	TCONS_00207706	loss	Copine:13148792:13149337	A3:Chr12:13145497:13146829:+,RE:Chr12:13147673:13147734:+
Potri.012G109400	TCONS_00207738	longest iso	AAA_18:13212521:13213146
Potri.012G109400	TCONS_00207730	loss	AAA_18:13212521:13213146	RE:Chr12:13212456:13212685:+,RI:Chr12:13212961:13213094:+
Potri.012G120000	TCONS_00207971	longest iso	none
Potri.012G120000	TCONS_00207966	gain	Exo84_C:13984147:13984755	RI:Chr12:13984454:13984690:+,RI:Chr12:13984462:13984690:+
Potri.012G137700	TCONS_00208644	longest iso	F-box-like:15291509:15291631
Potri.012G137700	TCONS_00208647	loss	F-box-like:15291509:15291631	A3:Chr12:15291137:15291579:+
Potri.013G002100	TCONS_00214203	longest iso	G-patch:167964:168820
Potri.013G002100	TCONS_00214192	gain	zf-C2H2_jaz:167546:167927	RE:Chr13:167467:167548:+
Potri.013G005500	TCONS_00214323	longest iso	Arf:357802:360398
Potri.013G005500	TCONS_00214340	loss	Arf:357802:360398	A5:Chr13:360034:360115:+
Potri.013G010800	TCONS_00214618	longest iso	DnaJ:680487:680870
Potri.013G010800	TCONS_00214614	loss	DnaJ:680487:680870	A5:Chr13:680562:680654:+,A5:Chr13:680749:680835:+
Potri.013G010900	TCONS_00214624	longest iso	Arm_3:689930:690064; IBB:686549:687580; Arm:687697:687903,687907:688216,688223:688348,688620:688706,688713:688911,688921:689431,689435:689658,689674:689881
Potri.013G010900	TCONS_00214628	loss	IBB:686549:687580	AE:Chr13:687363:687414:+
Potri.013G014100	TCONS_00220595	longest iso	none
Potri.013G014100	TCONS_00220603	gain	PMD:909188:908100	RE:Chr13:907435:909670:-
Potri.013G026800	TCONS_00215278	longest iso	GSH_synth_ATP:1774689:1775961,1775567:1776318
Potri.013G026800	TCONS_00215274	gain	GSH_synthase:1773853:1774718	A3:Chr13:1773930:1774222:+,A5:Chr13:1774474:1774646:+,SI:Chr13:1773930:1774222:+
Potri.013G027600	TCONS_00215290	longest iso	Ribosomal_L13e:1828995:1830197
Potri.013G027600	TCONS_00215291	loss	Ribosomal_L13e:1828995:1830197	RE:Chr13:1828970:1829085:+,RI:Chr13:1829374:1829801:+
Potri.013G043700	TCONS_00215778	longest iso	SSXT:3088659:3092800
Potri.013G043700	TCONS_00215791	loss	SSXT:3088659:3092800	RI:Chr13:3091896:3092742:+,RI:Chr13:3091883:3092742:+
Potri.013G046900	TCONS_00215903	longest iso	RRM_1:3390789:3392843
Potri.013G046900	TCONS_00215931	loss	RRM_1:3390789:3392843	RI:Chr13:3390876:3391208:+,RI:Chr13:3391356:3392175:+,RI:Chr13:3390876:3391281:+,RI:Chr13:3390876:3391304:+,RI:Chr13:3390876:3390956:+,RI:Chr13:3390876:3392175:+
Potri.013G066200	TCONS_00216655	longest iso	Branch:5088310:5091818
Potri.013G066200	TCONS_00216657	loss	Branch:5088310:5091818	AE:Chr13:5090127:5090449:+
Potri.013G067400	TCONS_00216747	longest iso	Exostosin:5392501:5394214
Potri.013G067400	TCONS_00216745	loss	Exostosin:5392501:5394214	A3:Chr13:5391729:5392572:+,SI:Chr13:5391729:5392572:+
Potri.013G072000	TCONS_00216959	longest iso	RNA_pol_Rpb8:6023830:6025590
Potri.013G072000	TCONS_00216961	loss	RNA_pol_Rpb8:6023830:6025590	RI:Chr13:6024677:6025227:+,RI:Chr13:6024610:6025227:+
Potri.013G075300	TCONS_00217087	longest iso	none
Potri.013G075300	TCONS_00217080	gain	Pkinase:6429333:6433607	A3:Chr13:6433490:6433586:+
Potri.013G075300	TCONS_00217084	gain	Pkinase:6429333:6433607	A3:Chr13:6433490:6433586:+
Potri.013G077700	TCONS_00217159	longest iso	GPHR_N:6720015:6721510; ABA_GPCR:6724914:6729033
Potri.013G077700	TCONS_00217171	loss	ABA_GPCR:6724914:6729033	A3:Chr13:6724995:6725193:+
Potri.013G078500	TCONS_00217264	longest iso	PLATZ:6829238:6829872
Potri.013G078500	TCONS_00217259	loss	PLATZ:6829238:6829872	RI:Chr13:6829451:6829845:+,RI:Chr13:6829451:6829629:+,RI:Chr13:6829451:6829869:+
Potri.013G080200	TCONS_00217345	longest iso	THOC7:6996928:6997332
Potri.013G080200	TCONS_00217343	loss	THOC7:6996928:6997332	A3:Chr13:6996651:6997197:+
Potri.013G085300	TCONS_00217581	longest iso	DUF2358:8036127:8037711
Potri.013G085300	TCONS_00217582	loss	DUF2358:8036127:8037711	A3:Chr13:8036175:8036917:+
Potri.013G088600	TCONS_00217775	longest iso	CRM1_C:9233622:9234475
Potri.013G088600	TCONS_00217749	gain	CRM1_repeat_2:9218612:9220848	RE:Chr13:9221041:9229054:+,A3:Chr13:9221124:9222124:+
Potri.013G088600	TCONS_00217753	gain	IBN_N:9218528:9220243	SE:Chr13:9220942:9229266:+
Potri.013G088600	TCONS_00217774	gain	CRM1_repeat_2:9226214:9226984	RE:Chr13:9221041:9229054:+,A3:Chr13:9221124:9222080:+
Potri.013G094400	TCONS_00218046	longest iso	none
Potri.013G094400	TCONS_00218042	gain	RRM_1:10208741:10209096	RE:Chr13:10209061:10209193:+
Potri.013G094400	TCONS_00218045	gain	RRM_1:10208741:10209096	RE:Chr13:10209061:10209193:+
Potri.013G094400	TCONS_00218044	gain	RRM_1:10208741:10209096	RE:Chr13:10209061:10209193:+
Potri.013G125600	TCONS_00219032	longest iso	none
Potri.013G125600	TCONS_00219020	gain	Trigger_N:13845985:13848005	RE:Chr13:13847069:13847082:+,A3:Chr13:13846220:13847068:+
Potri.013G134200	TCONS_00219338	longest iso	Tetraspanin:14490281:14492014
Potri.013G134200	TCONS_00219353	loss	Tetraspanin:14490281:14492014	A3:Chr13:14490418:14491935:+,SE:Chr13:14490418:14491935:+
Potri.013G148400	TCONS_00219654	longest iso	ThylakoidFormat:15271045:15273670
Potri.013G148400	TCONS_00219649	loss	ThylakoidFormat:15271045:15273670	RI:Chr13:15271296:15272085:+,RI:Chr13:15271152:15272085:+,RI:Chr13:15271305:15272085:+
Potri.013G155100	TCONS_00219877	longest iso	Pkinase:15801204:15802197
Potri.013G155100	TCONS_00219871	loss	Pkinase:15801204:15802197	SE:Chr13:15800365:15802588:+
Potri.014G000500	TCONS_00233528	longest iso	KIX_2:43196:42984; CIA30:46529:46064; NAD_binding_10:44973:44061
Potri.014G000500	TCONS_00233535	gain	zf-TAZ:49547:49335	RE:Chr14:46665:54044:-
Potri.014G016800	TCONS_00226361	longest iso	IFRD_C:1626270:1626980; IFRD:1623979:1625845
Potri.014G016800	TCONS_00226367	loss	IFRD_C:1626270:1626980	RI:Chr14:1626354:1626905:+
Potri.014G016800	TCONS_00226372	loss	IFRD_C:1626270:1626980	RI:Chr14:1626354:1626905:+
Potri.014G034200	TCONS_00226920	longest iso	Heme_oxygenase:2805939:2807048
Potri.014G034200	TCONS_00226922	loss	Heme_oxygenase:2805939:2807048	AE:Chr14:2806361:2806435:+
Potri.014G051500	TCONS_00235233	longest iso	none
Potri.014G051500	TCONS_00235237	gain	RRM_1:4096262:4096065	RE:Chr14:4096826:4097899:-
Potri.014G053300	TCONS_00227724	longest iso	Ribosomal_S17_N:4201479:4202843; Ribosomal_S17:4202847:4203282
Potri.014G053300	TCONS_00227725	loss	Ribosomal_S17:4202847:4203282	SE:Chr14:4201482:4201719:+
Potri.014G057000	TCONS_00227858	longest iso	Nucleoporin_FG:4407638:4407868,4408337:4408585
Potri.014G057000	TCONS_00227851	gain	Nsp1_C:4410030:4412365	A3:Chr14:4410702:4410981:+
Potri.014G060100	TCONS_00227959	longest iso	CTP_transf_1:4633963:4635276
Potri.014G060100	TCONS_00227976	loss	CTP_transf_1:4633963:4635276	AE:Chr14:4633962:4634189:+
Potri.014G067300	TCONS_00228171	longest iso	Peptidase_M24:5482200:5485423
Potri.014G067300	TCONS_00228162	gain	zf-C6H2:5484694:5485084	SI:Chr14:5484731:5484902:+
Potri.014G067300	TCONS_00228170	gain	zf-C6H2:5481125:5481434	RE:Chr14:5481254:5481304:+,A3:Chr14:5481305:5481382:+
Potri.014G067300	TCONS_00228157	loss	Peptidase_M24:5482200:5485423	A3:Chr14:5482218:5483261:+,A5:Chr14:5483555:5483638:+,RI:Chr14:5485145:5485414:+,SI:Chr14:5484731:5484902:+
Potri.014G073300	TCONS_00228400	longest iso	NTP_transf_2:5912758:5915478; PAP_assoc:5916660:5917065
Potri.014G073300	TCONS_00228407	loss	PAP_assoc:5916660:5917065	AE:Chr14:5914470:5914513:+,RI:Chr14:5916755:5916983:+
Potri.014G075600	TCONS_00228501	longest iso	UBX:6128044:6129092
Potri.014G075600	TCONS_00228495	gain	UIM:6125721:6125843	SI:Chr14:6125763:6125840:+
Potri.014G104000	TCONS_00229630	longest iso	DHHC:8190047:8191688
Potri.014G104000	TCONS_00229646	loss	DHHC:8190047:8191688	A3:Chr14:8191143:8191241:+,RI:Chr14:8190111:8190308:+,RI:Chr14:8190401:8191015:+
Potri.014G107100	TCONS_00229809	longest iso	Pyrophosphatase:8429515:8430831
Potri.014G107100	TCONS_00229805	loss	Pyrophosphatase:8429515:8430831	A3:Chr14:8430093:8430220:+
Potri.014G112900	TCONS_00230038	longest iso	Nefa_Nip30_N:8828929:8829600
Potri.014G112900	TCONS_00230039	loss	Nefa_Nip30_N:8828929:8829600	AE:Chr14:8829356:8829420:+
Potri.014G117400	TCONS_00230160	longest iso	SANT_DAMP1_like:9133869:9134468; DMAP1:9135690:9137230
Potri.014G117400	TCONS_00230175	loss	DMAP1:9135690:9137230	AE:Chr14:9135885:9136000:+
Potri.014G124200	TCONS_00230452	longest iso	Arm_3:9587857:9587991; IBB:9583965:9584419; Arm:9584450:9584718,9584722:9584959,9584966:9585091,9585229:9585315,9585319:9585540,9585550:9587065,9587075:9587587,9587600:9587808
Potri.014G124200	TCONS_00230454	loss	IBB:9583965:9584419	A3:Chr14:9584163:9584351:+
Potri.014G129100	TCONS_00230619	longest iso	LSM:9875567:9876323
Potri.014G129100	TCONS_00230621	loss	LSM:9875567:9876323	RI:Chr14:9875588:9876018:+
Potri.014G140100	TCONS_00231153	longest iso	Helicase_C:10677629:10677910; DEAD:10676954:10677469; zf-HIT:10676612:10676692
Potri.014G140100	TCONS_00231156	loss	zf-HIT:10676612:10676692	RI:Chr14:10676640:10676795:+,RI:Chr14:10676640:10676787:+
Potri.014G140100	TCONS_00231151	loss	zf-HIT:10676612:10676692	A3:Chr14:10676640:10676795:+,SI:Chr14:10676640:10676795:+
Potri.015G002300	TCONS_00241100	longest iso	CCT:142390:142670
Potri.015G002300	TCONS_00241094	gain	Response_reg:138429:140003	AE:Chr15:137759:138501:+
Potri.015G012800	TCONS_00241508	longest iso	JmjC:834892:835742
Potri.015G012800	TCONS_00241504	loss	JmjC:834892:835742	A3:Chr15:835217:835296:+,A5:Chr15:835383:835739:+
Potri.015G012800	TCONS_00241509	loss	JmjC:834892:835742	A5:Chr15:835383:835739:+,A3:Chr15:835217:835270:+
Potri.015G017300	TCONS_00241677	longest iso	Got1:1242769:1246874
Potri.015G017300	TCONS_00241693	loss	Got1:1242769:1246874	AE:Chr15:1245998:1246044:+
Potri.015G020500	TCONS_00241818	longest iso	Polyketide_cyc2:1490382:1492357
Potri.015G020500	TCONS_00241820	loss	Polyketide_cyc2:1490382:1492357	A5:Chr15:1490189:1491453:+
Potri.015G025300	TCONS_00241970	longest iso	LRR_8:1976949:1977128,1977528:1977713; LRRNT_2:1976124:1976246; LRR_6:1977159:1977206,1977231:1977278
Potri.015G025300	TCONS_00241960	loss	LRR_6:1977231:1977278	SI:Chr15:1976314:1978860:+
Potri.015G028200	TCONS_00242074	longest iso	Ligase_CoA:2263251:2266481; CoA_binding:2262409:2262796
Potri.015G028200	TCONS_00242071	loss	CoA_binding:2262409:2262796	A3:Chr15:2262499:2262601:+
Potri.015G041700	TCONS_00242571	longest iso	Peroxin-3:3927213:3927620,3927615:3933042
Potri.015G041700	TCONS_00242576	loss	Peroxin-3:3927615:3933042	AE:Chr15:3930264:3930404:+
Potri.015G052200	TCONS_00243013	longest iso	Rhodanese:6584927:6586624
Potri.015G052200	TCONS_00243014	loss	Rhodanese:6584927:6586624	RI:Chr15:6586422:6586536:+
Potri.015G055600	TCONS_00243234	longest iso	PCO_ADO:7562687:7565406
Potri.015G055600	TCONS_00243247	loss	PCO_ADO:7562687:7565406	RE:Chr15:7563070:7563720:+,RE:Chr15:7563070:7563218:+
Potri.015G056100	TCONS_00243255	longest iso	Ribosomal_S19e:7647014:7648686
Potri.015G056100	TCONS_00243254	loss	Ribosomal_S19e:7647014:7648686	A3:Chr15:7648019:7648117:+
Potri.015G072400	TCONS_00243919	longest iso	LIM:9662300:9664142,9664475:9665091
Potri.015G072400	TCONS_00243916	loss	LIM:9664475:9665091	A3:Chr15:9662408:9664158:+,RI:Chr15:9664514:9664962:+
Potri.015G079100	TCONS_00244240	longest iso	ELK:10407362:10407427; KNOX2:10401551:10402032; Homeobox_KN:10407482:10407741; Homeodomain:10407500:10407744
Potri.015G079100	TCONS_00244239	gain	KNOX1:10400774:10401514	AE:Chr15:10400171:10400845:+
Potri.015G087100	TCONS_00244533	longest iso	Hydrolase_4:11005252:11007005
Potri.015G087100	TCONS_00244535	loss	Hydrolase_4:11005252:11007005	AE:Chr15:11005381:11005613:+
Potri.015G099000	TCONS_00245040	longest iso	ThiF:11829886:11832863
Potri.015G099000	TCONS_00245026	loss	ThiF:11829886:11832863	RE:Chr15:11830010:11830061:+,SI:Chr15:11830631:11830764:+,SI:Chr15:11831989:11832420:+,A3:Chr15:11830062:11830156:+
Potri.015G101300	TCONS_00245137	longest iso	none
Potri.015G101300	TCONS_00245122	gain	PseudoU_synth_2:11972742:11977180	A3:Chr15:11973752:11973916:+,A5:Chr15:11973752:11973916:+
Potri.015G110000	TCONS_00245496	longest iso	AAA_lid_9:12665678:12666155; AAA:12664281:12664812; Clp_N:12662985:12663122,12663240:12663954; AAA_2:12666577:12667684
Potri.015G110000	TCONS_00245500	loss	Clp_N:12663240:12663954	RI:Chr15:12666056:12666152:+
Potri.015G124700	TCONS_00245904	longest iso	HIT:13830250:13831099
Potri.015G124700	TCONS_00245910	loss	HIT:13830250:13831099	RI:Chr15:13830963:13831052:+
Potri.015G132700	TCONS_00246072	longest iso	ATS3:14297761:14299240
Potri.015G132700	TCONS_00246069	loss	ATS3:14297761:14299240	SI:Chr15:14297988:14299003:+,A3:Chr15:14297764:14297886:+
Potri.015G138500	TCONS_00246231	longest iso	none
Potri.015G138500	TCONS_00246225	gain	LIM_bind:14703898:14708119	A3:Chr15:14707516:14708108:+
Potri.015G138500	TCONS_00246226	gain	LIM_bind:14703898:14708119	A3:Chr15:14707516:14708108:+
Potri.015G143300	TCONS_00246360	longest iso	NUDIX_2:14942191:14944793
Potri.015G143300	TCONS_00246366	loss	NUDIX_2:14942191:14944793	AE:Chr15:14944568:14944614:+
Potri.016G001000	TCONS_00251717	longest iso	Hydrolase_4:44620:46268
Potri.016G001000	TCONS_00251738	loss	Hydrolase_4:44620:46268	A3:Chr16:45824:46794:+,SE:Chr16:45824:46794:+
Potri.016G026100	TCONS_00252488	longest iso	DUF4413:1473487:1473789; Dimer_Tnp_hAT:1473925:1474164
Potri.016G026100	TCONS_00252485	loss	Dimer_Tnp_hAT:1473925:1474164	A5:Chr16:1474161:1474270:+
Potri.016G035600	TCONS_00252737	longest iso	O-FucT:2091345:2094235
Potri.016G035600	TCONS_00252741	loss	O-FucT:2091345:2094235	A3:Chr16:2092534:2093049:+,A5:Chr16:2092037:2092299:+
Potri.016G038000	TCONS_00252814	longest iso	Response_reg:2337924:2339092
Potri.016G038000	TCONS_00252818	loss	Response_reg:2337924:2339092	A3:Chr16:2338904:2339034:+
Potri.016G054900	TCONS_00253346	longest iso	Cellulose_synt:3591464:3593771
Potri.016G054900	TCONS_00253345	gain	zf-UDP:3588734:3589033	A3:Chr16:3588912:3588998:+
Potri.016G054900	TCONS_00253344	loss	Cellulose_synt:3591464:3593771	RI:Chr16:3593569:3593763:+
Potri.016G055300	TCONS_00253372	longest iso	GLTP:3629387:3631491
Potri.016G055300	TCONS_00253375	loss	GLTP:3629387:3631491	AE:Chr16:3630724:3630830:+
Potri.016G059800	TCONS_00253531	longest iso	HECT:4128459:4130483
Potri.016G059800	TCONS_00253524	gain	ubiquitin:4127031:4127222	RI:Chr16:4127140:4127629:+
Potri.016G070500	TCONS_00254021	longest iso	LRR_8:5185271:5185447,5185721:5185894; Pkinase_Tyr:5186825:5188108; LRRNT_2:5185073:5185192,5185985:5186092; LRR_6:5186240:5186284
Potri.016G070500	TCONS_00254025	loss	LRR_6:5186240:5186284	SI:Chr16:5185758:5186330:+
Potri.016G083500	TCONS_00254463	longest iso	GST_N_3:6500048:6500898; GST_C_2:6501097:6501530
Potri.016G083500	TCONS_00254469	loss	GST_C_2:6501097:6501530	SI:Chr16:6500275:6500814:+,A3:Chr16:6500108:6500196:+
Potri.016G083500	TCONS_00254468	loss	GST_C_2:6501097:6501530	RI:Chr16:6500275:6500814:+
Potri.016G088600	TCONS_00254683	longest iso	TPR_2:7088460:7088657; TPR_8:7087290:7088046; DnaJ:7090046:7090449
Potri.016G088600	TCONS_00254678	loss	DnaJ:7090046:7090449	RI:Chr16:7090202:7090413:+
Potri.016G097800	TCONS_00255117	longest iso	Ras:9462527:9465116
Potri.016G097800	TCONS_00255120	loss	Ras:9462527:9465116	AE:Chr16:9462706:9462755:+,SE:Chr16:9463144:9464295:+
Potri.016G110000	TCONS_00255448	longest iso	Ceramidse_alk_C:11257575:11257877
Potri.016G110000	TCONS_00255447	gain	Ceramidase_alk:11256719:11257382	AE:Chr16:11256639:11256731:+
Potri.016G114500	TCONS_00255654	longest iso	CBM_20:11874683:11875017
Potri.016G114500	TCONS_00255658	loss	CBM_20:11874683:11875017	RI:Chr16:11874833:11874900:+
Potri.016G116100	TCONS_00255699	longest iso	Lipase_GDSL_2:12029926:12032671
Potri.016G116100	TCONS_00255704	loss	Lipase_GDSL_2:12029926:12032671	AE:Chr16:12030480:12030605:+,A5:Chr16:12031462:12031900:+
Potri.016G119600	TCONS_00255815	longest iso	PPR:12447757:12447837; PPR_2:12447853:12447999
Potri.016G119600	TCONS_00255820	loss	PPR_2:12447853:12447999	A3:Chr16:12447237:12449449:+,SE:Chr16:12447237:12449449:+
Potri.016G124100	TCONS_00255941	longest iso	Ribosomal_S4e:12779313:12779706; 40S_S4_C:12779833:12779973; RS4NT:12778357:12778574; KOW:12779728:12779829; S4:12778596:12779300
Potri.016G124100	TCONS_00255944	loss	RS4NT:12778357:12778574	A5:Chr16:12778421:12778538:+
Potri.016G125600	TCONS_00255985	longest iso	PC-Esterase:12868992:12871390; PMR5N:12868824:12868985
Potri.016G125600	TCONS_00255983	loss	PMR5N:12868824:12868985	SE:Chr16:12868601:12869426:+
Potri.016G130000	TCONS_00256108	longest iso	PIGA:13240622:13241154; Glycos_transf_1:13238153:13240230
Potri.016G130000	TCONS_00256111	loss	Glycos_transf_1:13238153:13240230	RI:Chr16:13238080:13239226:+,RI:Chr16:13238556:13239226:+,RI:Chr16:13238267:13239226:+
Potri.016G130000	TCONS_00256109	loss	Glycos_transf_1:13238153:13240230	A3:Chr16:13240228:13240391:+,A5:Chr16:13238556:13239226:+,A5:Chr16:13240228:13240391:+,SI:Chr16:13238556:13239226:+
Potri.016G139600	TCONS_00256442	longest iso	Proteasome_A_N:14174021:14174186; Proteasome:14174199:14176861
Potri.016G139600	TCONS_00256458	loss	Proteasome:14174199:14176861	AE:Chr16:14175464:14175511:+
Potri.017G001900	TCONS_00261623	longest iso	DapB_C:99589:100877; DapB_N:98533:99478
Potri.017G001900	TCONS_00261639	loss	DapB_N:98533:99478	AE:Chr17:99879:100016:+,A5:Chr17:100429:100829:+
Potri.017G050500	TCONS_00263343	longest iso	Na_sulph_symp:4220868:4225290
Potri.017G050500	TCONS_00263348	loss	Na_sulph_symp:4220868:4225290	RE:Chr17:4222135:4222448:+,SI:Chr17:4221399:4222134:+
Potri.017G051600	TCONS_00263390	longest iso	RRM_1:4351577:4352172
Potri.017G051600	TCONS_00263399	loss	RRM_1:4351577:4352172	AE:Chr17:4350561:4351586:+
Potri.017G054000	TCONS_00263454	longest iso	CDI:4751361:4751621
Potri.017G054000	TCONS_00263452	loss	CDI:4751361:4751621	SI:Chr17:4751435:4751560:+
Potri.017G054000	TCONS_00263451	loss	CDI:4751361:4751621	RI:Chr17:4751435:4751560:+
Potri.017G054400	TCONS_00263468	longest iso	RPN2_C:4811153:4811833; HEAT_2:4810224:4810748
Potri.017G054400	TCONS_00263467	loss	HEAT_2:4810224:4810748	A3:Chr17:4810323:4810596:+
Potri.017G056900	TCONS_00263552	longest iso	UBA:5121663:5121937; PUB:5125661:5126130
Potri.017G056900	TCONS_00263551	loss	UBA:5121663:5121937	RI:Chr17:5121733:5121905:+
Potri.017G081400	TCONS_00264351	longest iso	RRM_1:9580595:9581673
Potri.017G081400	TCONS_00264352	loss	RRM_1:9580595:9581673	SI:Chr17:9581671:9582439:+,A5:Chr17:9580633:9581594:+,A5:Chr17:9581671:9582439:+,A3:Chr17:9581671:9582439:+
Potri.017G081400	TCONS_00264346	loss	RRM_1:9580595:9581673	A5:Chr17:9580684:9581594:+,RI:Chr17:9581671:9582439:+
Potri.017G101100	TCONS_00265014	longest iso	E3_UbLigase_R4:11821763:11825980; ZZ:11816716:11816817
Potri.017G101100	TCONS_00265015	loss	ZZ:11816716:11816817	SI:Chr17:11816680:11816814:+
Potri.017G101100	TCONS_00265016	loss	ZZ:11816716:11816817	SI:Chr17:11816680:11816814:+
Potri.017G112900	TCONS_00265508	longest iso	Rhomboid:12841942:12843044
Potri.017G112900	TCONS_00265507	loss	Rhomboid:12841942:12843044	A5:Chr17:12841997:12842326:+,RI:Chr17:12842805:12842989:+
Potri.017G112900	TCONS_00265489	loss	Rhomboid:12841942:12843044	SI:Chr17:12842805:12842989:+,A5:Chr17:12841997:12842326:+
Potri.017G112900	TCONS_00265497	loss	Rhomboid:12841942:12843044	SI:Chr17:12842805:12842989:+,A5:Chr17:12841997:12842326:+
Potri.017G116400	TCONS_00265649	longest iso	Sugar_tr:13150116:13156019
Potri.017G116400	TCONS_00265648	loss	Sugar_tr:13150116:13156019	A3:Chr17:13153067:13153199:+,A3:Chr17:13150313:13150570:+,A5:Chr17:13150313:13150570:+
Potri.017G129000	TCONS_00265972	longest iso	Phos_pyr_kin:14017976:14024808
Potri.017G129000	TCONS_00266000	loss	Phos_pyr_kin:14017976:14024808	RI:Chr17:14017977:14018072:+,RI:Chr17:14017998:14018072:+
Potri.017G129000	TCONS_00265965	loss	Phos_pyr_kin:14017976:14024808	SI:Chr17:14017998:14018072:+,A5:Chr17:14017998:14018072:+
Potri.017G137000	TCONS_00266202	longest iso	Lipase_GDSL:14565764:14567304
Potri.017G137000	TCONS_00266207	loss	Lipase_GDSL:14565764:14567304	SE:Chr17:14566120:14566780:+
Potri.018G002900	TCONS_00271524	longest iso	ChaC:193236:194750
Potri.018G002900	TCONS_00271518	loss	ChaC:193236:194750	A3:Chr18:194234:194334:+,A5:Chr18:193529:193695:+
Potri.018G009100	TCONS_00271678	longest iso	RRM_1:630205:631136; zf-CCHC:631248:631295
Potri.018G009100	TCONS_00271675	loss	zf-CCHC:631248:631295	A3:Chr18:631180:631332:+,SI:Chr18:631180:631332:+
Potri.018G016200	TCONS_00278055	longest iso	G-patch:1279896:1279768; zf-CCCH_4:1280878:1280819
Potri.018G016200	TCONS_00278054	loss	zf-CCCH_4:1280878:1280819	SE:Chr18:1280283:1281504:-
Potri.018G027600	TCONS_00272438	longest iso	PSI_PSAK:2199202:2199570
Potri.018G027600	TCONS_00272440	loss	PSI_PSAK:2199202:2199570	A3:Chr18:2199211:2199297:+
Potri.018G028200	TCONS_00272452	longest iso	SPX:2243092:2243670
Potri.018G028200	TCONS_00272451	loss	SPX:2243092:2243670	RI:Chr18:2243168:2243599:+
Potri.018G037200	TCONS_00272780	longest iso	PPR:3077714:3077803,3078026:3078507; PPR_2:3077489:3077632,3077807:3077953,3078511:3078657,3078721:3078867
Potri.018G037200	TCONS_00272783	loss	PPR:3078026:3078507	A5:Chr18:3077468:3078477:+
Potri.018G037900	TCONS_00272841	longest iso	RRM_1:3141921:3142222; RRM_3:3143451:3145570; La:3141125:3141514
Potri.018G037900	TCONS_00272833	loss	La:3141125:3141514	A3:Chr18:3141137:3141229:+
Potri.018G038000	TCONS_00272859	longest iso	Myb_DNA-binding:3154097:3154491,3154507:3154888
Potri.018G038000	TCONS_00272857	loss	Myb_DNA-binding:3154507:3154888	SE:Chr18:3151752:3157552:+
Potri.018G039100	TCONS_00272903	longest iso	GAT:3220347:3221225; VHS:3219839:3221249
Potri.018G039100	TCONS_00272893	loss	VHS:3219839:3221249	A3:Chr18:3220398:3220917:+
Potri.018G050200	TCONS_00273248	longest iso	Alfin:5160465:5163830; PHD:5164318:5164464
Potri.018G050200	TCONS_00273257	loss	Alfin:5160465:5163830	RI:Chr18:5163691:5163790:+
Potri.018G050200	TCONS_00273256	loss	Alfin:5160465:5163830	A3:Chr18:5163691:5163790:+,AE:Chr18:5163570:5163690:+,SI:Chr18:5163691:5163790:+
Potri.018G051600	TCONS_00273313	longest iso	mTERF:5367135:5367761,5367858:5368154
Potri.018G051600	TCONS_00273326	loss	mTERF:5367858:5368154	SI:Chr18:5367146:5368786:+
Potri.018G052200	TCONS_00273360	longest iso	none
Potri.018G052200	TCONS_00273358	gain	zf-C2H2_jaz:5436544:5436612	RI:Chr18:5436523:5437002:+,RI:Chr18:5436548:5437002:+
Potri.018G053900	TCONS_00273396	longest iso	none
Potri.018G053900	TCONS_00273398	gain	DUF778:5680418:5680603	AE:Chr18:5679632:5679947:+
Potri.018G064800	TCONS_00274003	longest iso	Peptidase_S9:8196686:8202977
Potri.018G064800	TCONS_00274010	loss	Peptidase_S9:8196686:8202977	AE:Chr18:8199114:8199140:+
Potri.018G069200	TCONS_00274197	longest iso	PFK:8826960:8830532
Potri.018G069200	TCONS_00274198	loss	PFK:8826960:8830532	AE:Chr18:8829134:8829678:+
Potri.018G070600	TCONS_00274291	longest iso	Peptidase_C97:8968127:8969586
Potri.018G070600	TCONS_00274289	loss	Peptidase_C97:8968127:8969586	SE:Chr18:8968215:8969557:+
Potri.018G074400	TCONS_00274440	longest iso	SBF:9827736:9834996
Potri.018G074400	TCONS_00274449	loss	SBF:9827736:9834996	A3:Chr18:9827989:9829760:+
Potri.018G081700	TCONS_00274767	longest iso	PPR:10884088:10884177,10884721:10884901; PPR_2:10884184:10884327,10884406:10884540,10884905:10885051,10885115:10885258; PPR_1:10884598:10884690
Potri.018G081700	TCONS_00274773	loss	PPR_1:10884598:10884690	SI:Chr18:10884653:10884742:+
Potri.018G081800	TCONS_00274786	longest iso	Peptidase_S26:10896036:10897192
Potri.018G081800	TCONS_00274791	loss	Peptidase_S26:10896036:10897192	RI:Chr18:10896717:10896982:+
Potri.018G083800	TCONS_00274861	longest iso	MTS:11095883:11096740
Potri.018G083800	TCONS_00274866	loss	MTS:11095883:11096740	A3:Chr18:11095758:11095884:+,A3:Chr18:11095957:11096110:+
Potri.018G086300	TCONS_00275014	longest iso	TPR_2:11326298:11327059; Amidase:11325964:11331524; TPR_1:11331591:11332330; TPR_8:11332349:11332567; TPR_19:11332828:11333016; ANAPC3:11324955:11326044
Potri.018G086300	TCONS_00275035	loss	ANAPC3:11324955:11326044	AE:Chr18:11332037:11332141:+
Potri.018G089700	TCONS_00275197	longest iso	VHP:11827021:11827128
Potri.018G089700	TCONS_00275156	gain	Gelsolin:11824920:11825422	A5:Chr18:11819545:11819640:+
Potri.018G089700	TCONS_00275193	gain	Gelsolin:11827498:11827725	A5:Chr18:11826637:11826728:+
Potri.018G089700	TCONS_00275194	gain	Gelsolin:11824920:11825422	A5:Chr18:11819545:11819640:+
Potri.018G089800	TCONS_00275211	longest iso	Aldose_epim:11830896:11832273
Potri.018G089800	TCONS_00275212	loss	Aldose_epim:11830896:11832273	SE:Chr18:11831488:11832124:+
Potri.018G103200	TCONS_00275566	longest iso	MAT1:13067210:13067927
Potri.018G103200	TCONS_00275567	loss	MAT1:13067210:13067927	SE:Chr18:13067248:13067654:+
Potri.018G125300	TCONS_00276380	longest iso	ANTH:14825470:14828107
Potri.018G125300	TCONS_00276384	loss	ANTH:14825470:14828107	A3:Chr18:14827439:14827513:+
Potri.018G146700	TCONS_00282683	longest iso	none
Potri.018G146700	TCONS_00282686	gain	zf-CW:16597900:16597748	RE:Chr18:16597629:16598246:-
Potri.018G150100	TCONS_00277296	longest iso	Ribosomal_S17:16811405:16811800
Potri.018G150100	TCONS_00277302	loss	Ribosomal_S17:16811405:16811800	A3:Chr18:16811552:16811748:+
Potri.018G151600	TCONS_00277384	longest iso	Sugar_tr:16886973:16890576
Potri.018G151600	TCONS_00277369	gain	MFS_1:16889115:16890567	A3:Chr18:16889515:16890369:+,SI:Chr18:16889152:16889311:+,SI:Chr18:16889515:16890369:+
Potri.019G013100	TCONS_00283233	longest iso	SSXT:1505256:1509407
Potri.019G013100	TCONS_00283234	loss	SSXT:1505256:1509407	AE:Chr19:1505695:1505794:+
Potri.019G018900	TCONS_00283434	longest iso	RRM_1:2225294:2226957
Potri.019G018900	TCONS_00283429	loss	RRM_1:2225294:2226957	RE:Chr19:2225470:2225514:+,A3:Chr19:2225515:2225640:+
Potri.019G018900	TCONS_00283433	loss	RRM_1:2225294:2226957	RE:Chr19:2225470:2225514:+,A3:Chr19:2225515:2226275:+
Potri.019G021200	TCONS_00287656	longest iso	PPR_2:2413984:2413841; PPR_1:2414206:2414108
Potri.019G021200	TCONS_00287657	loss	PPR_1:2414206:2414108	SE:Chr19:2411665:2415438:-
Potri.019G039700	TCONS_00284118	longest iso	AA_permease_C:4546286:4546561
Potri.019G039700	TCONS_00284110	gain	AA_permease_2:4538900:4544695	A3:Chr19:4543606:4544617:+
Potri.019G047000	TCONS_00284327	longest iso	CBFD_NFYB_HMF:6095752:6095943
Potri.019G047000	TCONS_00284322	loss	CBFD_NFYB_HMF:6095752:6095943	SI:Chr19:6095800:6095893:+
Potri.019G061700	TCONS_00285361	longest iso	Abhydrolase_6:9445611:9447543
Potri.019G061700	TCONS_00285360	loss	Abhydrolase_6:9445611:9447543	A3:Chr19:9447129:9447302:+,RI:Chr19:9446055:9446993:+
Potri.019G065700	TCONS_00285436	longest iso	ADH_N:9845085:9845264; ADH_zinc_N:9845678:9846826
Potri.019G065700	TCONS_00285439	loss	ADH_zinc_N:9845678:9846826	SI:Chr19:9845149:9845243:+
Potri.019G077000	TCONS_00285760	longest iso	GST_C:11102007:11102368; GST_N:11101396:11101771; EF1G:11102570:11103533
Potri.019G077000	TCONS_00285762	loss	GST_N:11101396:11101771	SE:Chr19:11101534:11101766:+
Potri.019G099000	TCONS_00286374	longest iso	Ribosomal_L18_c:12894494:12895096; Ribosomal_L5e:12892788:12894448
Potri.019G099000	TCONS_00286381	loss	Ribosomal_L5e:12892788:12894448	A3:Chr19:12892822:12892949:+
Potri.019G101900	TCONS_00286513	longest iso	DPBB_1:13105113:13105352; Pollen_allerg_1:13105564:13106637
Potri.019G101900	TCONS_00286511	loss	Pollen_allerg_1:13105564:13106637	SI:Chr19:13105666:13106493:+,A3:Chr19:13105666:13106493:+
Potri.T059200	TCONS_00300810	longest iso	none
Potri.T059200	TCONS_00300809	gain	Pyridoxal_deC:21724:25678	A3:scaffold_61:25273:25370:+
Potri.T092100	TCONS_00291740	longest iso	YL1_C:61014:62706
Potri.T092100	TCONS_00291739	loss	YL1_C:61014:62706	SE:scaffold_119:60509:62646:+
Potri.T146300	TCONS_00299679	longest iso	none
Potri.T146300	TCONS_00299686	gain	Acetyltransf_1:9565:10836	RE:scaffold_459:10305:10398:+
Potri.T146300	TCONS_00299640	gain	Acetyltransf_1:8816:10836	RE:scaffold_459:10305:10398:+,RE:scaffold_459:9339:9438:+,A3:scaffold_459:9439:9568:+
Potri.T153900	TCONS_00300722	longest iso	F-box-like:1313:2279
Potri.T153900	TCONS_00300724	loss	F-box-like:1313:2279	A3:scaffold_598:1353:2236:+

## Sheet: domain_gain_loss_longest
gene	isoform	isoform classification	domain	AS events
Potri.019G018900	TCONS_00283429	longest iso	none
Potri.019G018900	TCONS_00283434	gain	RRM_1:2225294:2226957	A3:Chr19:2225381:2226275:+,SE:Chr19:2225381:2226275:+	A3:Chr19:2225381:2226275:+,SE:Chr19:2225381:2226275:+
Potri.018G131600	TCONS_00276630	longest iso	peroxidase:15289195:15290251
Potri.018G131600	TCONS_00276629	loss	peroxidase:15289195:15290251	A3:Chr18:15289285:15289404:+	A3:Chr18:15289285:15289404:+
Potri.008G011800	TCONS_00150439	longest iso	SWIM:655437:655333; FAR1:656892:656662; MULE:656268:655993
Potri.008G011800	TCONS_00150434	loss	MULE:656268:655993	SE:Chr08:654970:657768:-	SE:Chr08:654970:657768:-
Potri.008G068000	TCONS_00143452	longest iso	Lipase_GDSL:4139507:4140030; Lipase_GDSL_2:4139477:4140117
Potri.008G068000	TCONS_00143446	loss	Lipase_GDSL:4139507:4140030	RE:Chr08:4139971:4140111:+	RE:Chr08:4139971:4140111:+
Potri.013G067400	TCONS_00216747	longest iso	Exostosin:5392501:5394214
Potri.013G067400	TCONS_00216745	loss	Exostosin:5392501:5394214	A3:Chr13:5391729:5392572:+,SI:Chr13:5391729:5392572:+	A3:Chr13:5391729:5392572:+,SI:Chr13:5391729:5392572:+
Potri.005G097700	TCONS_00093140	longest iso	CCT:7384456:7384675
Potri.005G097700	TCONS_00093142	loss	CCT:7384456:7384675	A3:Chr05:7384522:7384634:+	A3:Chr05:7384522:7384634:+
Potri.003G162100	TCONS_00062814	longest iso	CRAL_TRIO:17303781:17304494
Potri.003G162100	TCONS_00062831	loss	CRAL_TRIO:17303781:17304494	AE:Chr03:17304062:17304158:+	AE:Chr03:17304062:17304158:+
Potri.010G098200	TCONS_00175432	longest iso	zf-CCCH_3:12003538:12004387; zf-CCCH:12004757:12004825
Potri.010G098200	TCONS_00175436	loss	zf-CCCH_3:12003538:12004387	AE:Chr10:12003946:12003990:+	AE:Chr10:12003946:12003990:+
Potri.010G158800	TCONS_00177594	longest iso	Hydrolase_4:16513428:16516057
Potri.010G158800	TCONS_00177597	gain	Abhydrolase_6:16513428:16516400	SI:Chr10:16516067:16516307:+	SI:Chr10:16516067:16516307:+
Potri.016G055300	TCONS_00253372	longest iso	GLTP:3629387:3631491
Potri.016G055300	TCONS_00253375	loss	GLTP:3629387:3631491	AE:Chr16:3630724:3630830:+	AE:Chr16:3630724:3630830:+
Potri.013G075300	TCONS_00217080	longest iso	Pkinase:6429333:6433607
Potri.013G075300	TCONS_00217087	loss	Pkinase:6429333:6433607	A3:Chr13:6433490:6433565:+	A3:Chr13:6433490:6433565:+
Potri.004G101800	TCONS_00076672	longest iso	RCC1:8918341:8918581,8918588:8919330,8919340:8920479,8920777:8921458,8921465:8925681,8925688:8926140
Potri.004G101800	TCONS_00076679	loss	RCC1:8925688:8926140	AE:Chr04:8925753:8925784:+	AE:Chr04:8925753:8925784:+
Potri.017G152800	TCONS_00266604	longest iso	PTR2:15928883:15930418
Potri.017G152800	TCONS_00266599	loss	PTR2:15928883:15930418	SI:Chr17:15928922:15929130:+,A5:Chr17:15928922:15929130:+,A3:Chr17:15928922:15929130:+	SI:Chr17:15928922:15929130:+,A5:Chr17:15928922:15929130:+,A3:Chr17:15928922:15929130:+
Potri.019G039700	TCONS_00284110	longest iso	AA_permease_C:4546286:4546561; AA_permease_2:4538900:4544695
Potri.019G039700	TCONS_00284118	loss	AA_permease_2:4538900:4544695	A3:Chr19:4543606:4544622:+	A3:Chr19:4543606:4544622:+
Potri.019G039700	TCONS_00284119	loss	AA_permease_2:4538900:4544695	A3:Chr19:4543606:4544617:+	A3:Chr19:4543606:4544617:+
Potri.013G002100	TCONS_00214192	longest iso	zf-C2H2_jaz:167546:167927; G-patch:167964:168820
Potri.013G002100	TCONS_00214203	loss	zf-C2H2_jaz:167546:167927	RE:Chr13:167467:167548:+	RE:Chr13:167467:167548:+
Potri.006G179400	TCONS_00115215	longest iso	LRR_8:19361728:19362379; LRRNT_2:19360855:19361064; Pkinase:19363020:19364814
Potri.006G179400	TCONS_00115213	loss	LRRNT_2:19360855:19361064	SE:Chr06:19360510:19360954:+	SE:Chr06:19360510:19360954:+
Potri.006G103700	TCONS_00112399	longest iso	Ribosomal_S4e:8005750:8006145; 40S_S4_C:8006272:8006412; RS4NT:8004872:8005092; KOW:8006167:8006268; S4:8005114:8005737
Potri.006G103700	TCONS_00112400	loss	S4:8005114:8005737	A5:Chr06:8005201:8005729:+	A5:Chr06:8005201:8005729:+
Potri.003G081000	TCONS_00059480	longest iso	Peptidase_C12:10910585:10915141
Potri.003G081000	TCONS_00059484	loss	Peptidase_C12:10910585:10915141	AE:Chr03:10913480:10913545:+	AE:Chr03:10913480:10913545:+
Potri.004G211300	TCONS_00080144	longest iso	START:21885611:21887184; MEKHLA:21890264:21891500; Homeodomain:21883982:21884671
Potri.004G211300	TCONS_00080159	loss	Homeodomain:21883982:21884671	SI:Chr04:21890901:21891356:+,A5:Chr04:21890296:21890468:+	SI:Chr04:21890901:21891356:+,A5:Chr04:21890296:21890468:+
Potri.006G119000	TCONS_00112918	longest iso	Helicase_C:9411976:9412410; DEAD:9408154:9411849
Potri.006G119000	TCONS_00112928	loss	DEAD:9408154:9411849	AE:Chr06:9410206:9410418:+	AE:Chr06:9410206:9410418:+
Potri.003G046600	TCONS_00058056	longest iso	none
Potri.003G046600	TCONS_00058025	gain	NYN_YacP:6353457:6357962	RE:Chr03:6353423:6353583:+,RE:Chr03:6353423:6354748:+,SI:Chr03:6355335:6356120:+,SI:Chr03:6354749:6355279:+	RE:Chr03:6353423:6353583:+,RE:Chr03:6353423:6354748:+,SI:Chr03:6355335:6356120:+,SI:Chr03:6354749:6355279:+
Potri.004G184500	TCONS_00079274	longest iso	AAA:20059455:20060601; MIT:20056785:20056976
Potri.004G184500	TCONS_00079281	gain	Vps4_C:20061037:20061623	SI:Chr04:20061118:20061509:+	SI:Chr04:20061118:20061509:+
Potri.011G059700	TCONS_00194139	longest iso	SNARE:5362979:5363238
Potri.011G059700	TCONS_00194138	gain	Syntaxin-6_N:5361166:5362183	A3:Chr11:5361482:5361784:+	A3:Chr11:5361482:5361784:+
Potri.006G047600	TCONS_00110252	longest iso	PCI:3390178:3391449; eIF3_N:3388195:3389343
Potri.006G047600	TCONS_00110248	loss	eIF3_N:3388195:3389343	A3:Chr06:3388840:3389295:+,A3:Chr06:3388201:3388684:+	A3:Chr06:3388840:3389295:+,A3:Chr06:3388201:3388684:+
Potri.007G092200	TCONS_00133222	longest iso	ABC_tran:11921537:11922252,11935212:11936809; ABC_membrane_2:11917984:11920959,11922829:11934008
Potri.007G092200	TCONS_00133223	loss	ABC_membrane_2:11922829:11934008	AE:Chr07:11933606:11933635:+	AE:Chr07:11933606:11933635:+
Potri.004G044700	TCONS_00074719	longest iso	Pollen_Ole_e_I:3395731:3396682
Potri.004G044700	TCONS_00074720	loss	Pollen_Ole_e_I:3395731:3396682	AE:Chr04:3396262:3396343:+	AE:Chr04:3396262:3396343:+
Potri.004G114800	TCONS_00077029	longest iso	none
Potri.004G114800	TCONS_00077028	gain	zf-rbx1:10403584:10404650	SI:Chr04:10403621:10404546:+	SI:Chr04:10403621:10404546:+
Potri.005G033900	TCONS_00090752	longest iso	Yip1:2524079:2525356
Potri.005G033900	TCONS_00090753	loss	Yip1:2524079:2525356	SI:Chr05:2525065:2525242:+,A3:Chr05:2525065:2525242:+,SE:Chr05:2523026:2524796:+	SI:Chr05:2525065:2525242:+,A3:Chr05:2525065:2525242:+,SE:Chr05:2523026:2524796:+
Potri.005G033900	TCONS_00090755	loss	Yip1:2524079:2525356	RE:Chr05:2523990:2524176:+,RI:Chr05:2525065:2525242:+,RI:Chr05:2525065:2525274:+	RE:Chr05:2523990:2524176:+,RI:Chr05:2525065:2525242:+,RI:Chr05:2525065:2525274:+
Potri.004G129500	TCONS_00077508	longest iso	Cauli_VI:14319210:14319438; RVT_3:14322308:14324760
Potri.004G129500	TCONS_00077523	loss	RVT_3:14322308:14324760	A5:Chr04:14324592:14324721:+	A5:Chr04:14324592:14324721:+
Potri.005G003000	TCONS_00089571	longest iso	Aminotran_5:168054:168950
Potri.005G003000	TCONS_00089554	loss	Aminotran_5:168054:168950	SI:Chr05:168381:168703:+	SI:Chr05:168381:168703:+
Potri.005G171500	TCONS_00095512	longest iso	VPS9:18596907:18597971; DUF5601:18594472:18595551
Potri.005G171500	TCONS_00095511	loss	DUF5601:18594472:18595551	A3:Chr05:18594495:18595127:+,A3:Chr05:18595276:18595573:+	A3:Chr05:18594495:18595127:+,A3:Chr05:18595276:18595573:+
Potri.011G078800	TCONS_00194710	longest iso	DUF1296:7791344:7792581
Potri.011G078800	TCONS_00194716	loss	DUF1296:7791344:7792581	AE:Chr11:7791567:7791647:+	AE:Chr11:7791567:7791647:+
Potri.010G157800	TCONS_00177545	longest iso	RRM_1:16453467:16454634; NTF2:16451572:16452616
Potri.010G157800	TCONS_00177561	loss	NTF2:16451572:16452616	AE:Chr10:16454256:16454489:+	AE:Chr10:16454256:16454489:+
Potri.005G222900	TCONS_00097652	longest iso	TPR_12:23377787:23378011,23378048:23378898
Potri.005G222900	TCONS_00097649	gain	TPR_8:23378342:23378425	RI:Chr05:23378100:23378737:+	RI:Chr05:23378100:23378737:+
Potri.017G056900	TCONS_00263552	longest iso	UBA:5121663:5121937; PUB:5125661:5126130
Potri.017G056900	TCONS_00263551	loss	UBA:5121663:5121937	RI:Chr17:5121733:5121905:+	RI:Chr17:5121733:5121905:+
Potri.001G097800	TCONS_00003316	longest iso	Ribosomal_L25p:7696955:7697802; Ribosomal_TL5_C:7697830:7699777
Potri.001G097800	TCONS_00003319	loss	Ribosomal_TL5_C:7697830:7699777	A3:Chr01:7697888:7699677:+	A3:Chr01:7697888:7699677:+
Potri.004G167200	TCONS_00078692	longest iso	PNP_UDP_1:18691794:18695823
Potri.004G167200	TCONS_00078691	loss	PNP_UDP_1:18691794:18695823	RE:Chr04:18693852:18693926:+,SI:Chr04:18693056:18693430:+,A3:Chr04:18693538:18693851:+,A3:Chr04:18693056:18693430:+	RE:Chr04:18693852:18693926:+,SI:Chr04:18693056:18693430:+,A3:Chr04:18693538:18693851:+,A3:Chr04:18693056:18693430:+
Potri.001G236000	TCONS_00008799	longest iso	none
Potri.001G236000	TCONS_00008798	gain	Jas:24775163:24775541	A3:Chr01:24775220:24775325:+,SI:Chr01:24775220:24775325:+	A3:Chr01:24775220:24775325:+,SI:Chr01:24775220:24775325:+
Potri.001G236000	TCONS_00008797	gain	Jas:24775163:24775541	A3:Chr01:24775220:24775325:+,SI:Chr01:24775220:24775325:+	A3:Chr01:24775220:24775325:+,SI:Chr01:24775220:24775325:+
Potri.008G160600	TCONS_00147286	longest iso	Pkinase_Tyr:10908416:10909093
Potri.008G160600	TCONS_00147284	loss	Pkinase_Tyr:10908416:10909093	A3:Chr08:10907270:10908427:+	A3:Chr08:10907270:10908427:+
Potri.002G162000	TCONS_00041418	longest iso	MS_channel:12240121:12242496; RIC1:12235582:12240257
Potri.002G162000	TCONS_00041398	loss	MS_channel:12240121:12242496	A5:Chr02:12240356:12240455:+,SI:Chr02:12240356:12240455:+	A5:Chr02:12240356:12240455:+,SI:Chr02:12240356:12240455:+
Potri.001G392500	TCONS_00014654	longest iso	UQ_con:41105924:41108918
Potri.001G392500	TCONS_00014657	loss	UQ_con:41105924:41108918	A3:Chr01:41105973:41106802:+,SI:Chr01:41108909:41109214:+	A3:Chr01:41105973:41106802:+,SI:Chr01:41108909:41109214:+
Potri.017G081400	TCONS_00264346	longest iso	none
Potri.017G081400	TCONS_00264351	gain	RRM_1:9580595:9581673	A5:Chr17:9580684:9581594:+	A5:Chr17:9580684:9581594:+
Potri.015G124700	TCONS_00245904	longest iso	HIT:13830250:13831099
Potri.015G124700	TCONS_00245910	loss	HIT:13830250:13831099	RI:Chr15:13830963:13831052:+	RI:Chr15:13830963:13831052:+
Potri.014G016800	TCONS_00226367	longest iso	IFRD:1623979:1625845
Potri.014G016800	TCONS_00226361	gain	IFRD_C:1626270:1626980	SI:Chr14:1626354:1626905:+	SI:Chr14:1626354:1626905:+
Potri.005G005900	TCONS_00089791	longest iso	NPR1_interact:343442:343705
Potri.005G005900	TCONS_00089770	loss	NPR1_interact:343442:343705	A5:Chr05:341035:349080:+	A5:Chr05:341035:349080:+
Potri.005G251700	TCONS_00098706	longest iso	PB1:25376388:25376633; RWP-RK:25375415:25375877
Potri.005G251700	TCONS_00098709	loss	RWP-RK:25375415:25375877	RE:Chr05:25375607:25375652:+	RE:Chr05:25375607:25375652:+
Potri.006G233100	TCONS_00117317	longest iso	DUF1639:24292765:24292914
Potri.006G233100	TCONS_00117292	loss	DUF1639:24292765:24292914	A3:Chr06:24292896:24294310:+,SI:Chr06:24292896:24294310:+	A3:Chr06:24292896:24294310:+,SI:Chr06:24292896:24294310:+
Potri.001G231500	TCONS_00008658	longest iso	MFS_2:24336384:24340331
Potri.001G231500	TCONS_00008654	loss	MFS_2:24336384:24340331	SE:Chr01:24337002:24337473:+	SE:Chr01:24337002:24337473:+
Potri.007G057000	TCONS_00131805	longest iso	Methyltransf_16:6025388:6028599
Potri.007G057000	TCONS_00131811	loss	Methyltransf_16:6025388:6028599	A3:Chr07:6025728:6026888:+	A3:Chr07:6025728:6026888:+
Potri.011G090800	TCONS_00195038	longest iso	HAUS4:10908444:10913235
Potri.011G090800	TCONS_00195048	loss	HAUS4:10908444:10913235	A3:Chr11:10911636:10912386:+,AE:Chr11:10911527:10911635:+	A3:Chr11:10911636:10912386:+,AE:Chr11:10911527:10911635:+
Potri.018G017600	TCONS_00271894	longest iso	MIF4G:1361155:1362163; MA3:1362911:1363249
Potri.018G017600	TCONS_00271898	loss	MA3:1362911:1363249	A5:Chr18:1361829:1361944:+	A5:Chr18:1361829:1361944:+
Potri.018G016200	TCONS_00278054	longest iso	G-patch:1279896:1279768
Potri.018G016200	TCONS_00278055	gain	zf-CCCH_4:1280878:1280819	RE:Chr18:1280818:1280878:-	RE:Chr18:1280818:1280878:-
Potri.010G212100	TCONS_00180052	longest iso	CPSF_A:20040174:20041472; MMS1_N:20037819:20039363
Potri.010G212100	TCONS_00180060	loss	MMS1_N:20037819:20039363	AE:Chr10:20041249:20041340:+	AE:Chr10:20041249:20041340:+
Potri.010G195100	TCONS_00179372	longest iso	RINGv:18888328:18889399
Potri.010G195100	TCONS_00179376	loss	RINGv:18888328:18889399	RE:Chr10:18888814:18888853:+	RE:Chr10:18888814:18888853:+
Potri.006G169700	TCONS_00114911	longest iso	AMP-binding:17600898:17604347; AMP-binding_C:17604372:17607486
Potri.006G169700	TCONS_00114912	loss	AMP-binding_C:17604372:17607486	AE:Chr06:17602805:17602818:+	AE:Chr06:17602805:17602818:+
Potri.002G171600	TCONS_00052656	longest iso	DUF2043:13030532:13030227
Potri.002G171600	TCONS_00052655	loss	DUF2043:13030532:13030227	SI:Chr02:13030125:13030585:-	SI:Chr02:13030125:13030585:-
Potri.011G126200	TCONS_00196220	longest iso	Motile_Sperm:15129058:15130961
Potri.011G126200	TCONS_00196230	loss	Motile_Sperm:15129058:15130961	A3:Chr11:15129705:15129831:+	A3:Chr11:15129705:15129831:+
Potri.008G008100	TCONS_00140968	longest iso	CaATP_NAI:451997:452304; Cation_ATPase_C:450670:452895; E1-E2_ATPase:453650:454252; Hydrolase:445101:448950; Cation_ATPase_N:452905:453493
Potri.008G008100	TCONS_00140951	loss	Cation_ATPase_C:450670:452895	AE:Chr08:450995:451248:+	AE:Chr08:450995:451248:+
Potri.002G096500	TCONS_00038833	longest iso	TMEM135_C_rich:6966167:6968620
Potri.002G096500	TCONS_00038847	loss	TMEM135_C_rich:6966167:6968620	RE:Chr02:6966149:6966285:+,RI:Chr02:6968440:6968527:+	RE:Chr02:6966149:6966285:+,RI:Chr02:6968440:6968527:+
Potri.013G026800	TCONS_00215278	longest iso	GSH_synth_ATP:1774689:1775961,1775567:1776318
Potri.013G026800	TCONS_00215274	gain	GSH_synthase:1773853:1774718	A3:Chr13:1773930:1774222:+,A5:Chr13:1774474:1774646:+,SI:Chr13:1773930:1774222:+	A3:Chr13:1773930:1774222:+,A5:Chr13:1774474:1774646:+,SI:Chr13:1773930:1774222:+
Potri.001G251000	TCONS_00009367	longest iso	WD40:26055122:26055373
Potri.001G251000	TCONS_00009381	loss	WD40:26055122:26055373	A5:Chr01:26055139:26055527:+,SE:Chr01:26055139:26055527:+	A5:Chr01:26055139:26055527:+,SE:Chr01:26055139:26055527:+
Potri.003G148800	TCONS_00062304	longest iso	PSI_PsaF:16368168:16368715
Potri.003G148800	TCONS_00062294	loss	PSI_PsaF:16368168:16368715	A5:Chr03:16368561:16368926:+	A5:Chr03:16368561:16368926:+
Potri.007G100600	TCONS_00133528	longest iso	EDS1_EP:12627544:12627879; Lipase_3:12626588:12626839
Potri.007G100600	TCONS_00133526	loss	Lipase_3:12626588:12626839	A3:Chr07:12622614:12626981:+	A3:Chr07:12622614:12626981:+
Potri.012G015000	TCONS_00203902	longest iso	Fasciclin:1467307:1470902
Potri.012G015000	TCONS_00203906	loss	Fasciclin:1467307:1470902	A3:Chr12:1470637:1470756:+,AE:Chr12:1470140:1470636:+,SI:Chr12:1470637:1470756:+	A3:Chr12:1470637:1470756:+,AE:Chr12:1470140:1470636:+,SI:Chr12:1470637:1470756:+
Potri.012G060200	TCONS_00205562	longest iso	SPA:6411698:6412003
Potri.012G060200	TCONS_00205568	loss	SPA:6411698:6412003	SI:Chr12:6411635:6412044:+	SI:Chr12:6411635:6412044:+
Potri.005G070500	TCONS_00092155	longest iso	CBS:5059631:5059856,5059902:5060777,5061404:5061793,5061830:5062909; PB1:5064033:5066178
Potri.005G070500	TCONS_00092169	loss	PB1:5064033:5066178	AE:Chr05:5065170:5065233:+	AE:Chr05:5065170:5065233:+
Potri.002G176800	TCONS_00041972	longest iso	RhoGAP:13620922:13621161
Potri.002G176800	TCONS_00041969	loss	RhoGAP:13620922:13621161	SI:Chr02:13620682:13620930:+	SI:Chr02:13620682:13620930:+
Potri.005G177400	TCONS_00095765	longest iso	none
Potri.005G177400	TCONS_00095762	gain	TPR_1:19331275:19331587	RE:Chr05:19331506:19331669:+	RE:Chr05:19331506:19331669:+
Potri.012G137700	TCONS_00208644	longest iso	F-box-like:15291509:15291631
Potri.012G137700	TCONS_00208647	loss	F-box-like:15291509:15291631	A3:Chr12:15291137:15291579:+	A3:Chr12:15291137:15291579:+
Potri.004G170200	TCONS_00078818	longest iso	LRR_8:18898676:18898831; NB-ARC:18890524:18898228
Potri.004G170200	TCONS_00078821	loss	NB-ARC:18890524:18898228	A3:Chr04:18893211:18900127:+,AE:Chr04:18892694:18893210:+	A3:Chr04:18893211:18900127:+,AE:Chr04:18892694:18893210:+
Potri.003G058300	TCONS_00067082	longest iso	PPR:8624000:8623920,8623913:8623824,8623808:8623728; DYW_deaminase:8623439:8623110
Potri.003G058300	TCONS_00067080	loss	PPR:8623808:8623728	SI:Chr03:8623314:8625047:-	SI:Chr03:8623314:8625047:-
Potri.003G107600	TCONS_00060657	longest iso	LRR_1:13147925:13147993,13148786:13148851; Pkinase:13149326:13151047
Potri.003G107600	TCONS_00060659	loss	Pkinase:13149326:13151047	A3:Chr03:13149840:13150667:+	A3:Chr03:13149840:13150667:+
Potri.003G107600	TCONS_00060658	loss	Pkinase:13149326:13151047	A3:Chr03:13149840:13150753:+	A3:Chr03:13149840:13150753:+
Potri.003G188500	TCONS_00063873	longest iso	AMP-binding:19368731:19372141; AMP-binding_C:19372166:19372757
Potri.003G188500	TCONS_00063879	loss	AMP-binding_C:19372166:19372757	SI:Chr03:19368864:19369205:+	SI:Chr03:19368864:19369205:+
Potri.009G017700	TCONS_00160094	longest iso	bHLH-MYC_N:2925455:2927841
Potri.009G017700	TCONS_00160096	loss	bHLH-MYC_N:2925455:2927841	AE:Chr09:2927552:2927597:+	AE:Chr09:2927552:2927597:+
Potri.009G121000	TCONS_00163763	longest iso	BAH:10130728:10131161; PHD:10131434:10132551
Potri.009G121000	TCONS_00163772	loss	PHD:10131434:10132551	RI:Chr09:10131502:10132472:+	RI:Chr09:10131502:10132472:+
Potri.013G027600	TCONS_00215290	longest iso	Ribosomal_L13e:1828995:1830197
Potri.013G027600	TCONS_00215291	loss	Ribosomal_L13e:1828995:1830197	RE:Chr13:1828970:1829085:+,RI:Chr13:1829374:1829801:+	RE:Chr13:1828970:1829085:+,RI:Chr13:1829374:1829801:+
Potri.001G219700	TCONS_00008271	longest iso	ArgoL1:22553234:22553471; PAZ:22553490:22554130; ArgoL2:22554158:22554566; ArgoN:22552415:22553117; Piwi:22555020:22558871; ArgoMid:22554591:22554908
Potri.001G219700	TCONS_00008286	loss	ArgoMid:22554591:22554908	A3:Chr01:22554624:22554748:+	A3:Chr01:22554624:22554748:+
Potri.004G081800	TCONS_00075910	longest iso	RRM_1:6744206:6744533,6745909:6746790; OCRE:6747899:6751002; G-patch:6752258:6753012
Potri.004G081800	TCONS_00075909	loss	G-patch:6752258:6753012	A3:Chr04:6747978:6750931:+,RI:Chr04:6752309:6752937:+	A3:Chr04:6747978:6750931:+,RI:Chr04:6752309:6752937:+
Potri.010G136100	TCONS_00176773	longest iso	HLH:14973186:14973516
Potri.010G136100	TCONS_00176774	loss	HLH:14973186:14973516	A3:Chr10:14973391:14973466:+,A5:Chr10:14973391:14973466:+	A3:Chr10:14973391:14973466:+,A5:Chr10:14973391:14973466:+
Potri.001G470300	TCONS_00017201	longest iso	Pyrid_oxidase_2:50214804:50218069
Potri.001G470300	TCONS_00017211	loss	Pyrid_oxidase_2:50214804:50218069	RI:Chr01:50215072:50216223:+,RI:Chr01:50215076:50216223:+,A3:Chr01:50214872:50215003:+	RI:Chr01:50215072:50216223:+,RI:Chr01:50215076:50216223:+,A3:Chr01:50214872:50215003:+
Potri.001G470300	TCONS_00017214	loss	Pyrid_oxidase_2:50214804:50218069	RE:Chr01:50215036:50215071:+,SI:Chr01:50215072:50216223:+,A5:Chr01:50215072:50216223:+	RE:Chr01:50215036:50215071:+,SI:Chr01:50215072:50216223:+,A5:Chr01:50215072:50216223:+
Potri.005G193900	TCONS_00096491	longest iso	ABA_WDS:21105009:21105730
Potri.005G193900	TCONS_00096488	loss	ABA_WDS:21105009:21105730	AE:Chr05:21105581:21106041:+	AE:Chr05:21105581:21106041:+
Potri.006G211700	TCONS_00116347	longest iso	ABC_tran:22588188:22588565
Potri.006G211700	TCONS_00116333	loss	ABC_tran:22588188:22588565	SI:Chr06:22587621:22588190:+	SI:Chr06:22587621:22588190:+
Potri.010G040600	TCONS_00173080	longest iso	Peptidase_C48:6912827:6920357
Potri.010G040600	TCONS_00173081	loss	Peptidase_C48:6912827:6920357	AE:Chr10:6919364:6919433:+	AE:Chr10:6919364:6919433:+
Potri.003G000500	TCONS_00056067	longest iso	TIP120:107873:111051
Potri.003G000500	TCONS_00056072	loss	TIP120:107873:111051	A5:Chr03:110888:110981:+	A5:Chr03:110888:110981:+
Potri.010G120100	TCONS_00187177	longest iso	LRR_8:13699703:13699524; LRRNT_2:13699976:13699857; Pkinase:13698803:13697773
Potri.010G120100	TCONS_00187176	loss	LRRNT_2:13699976:13699857	SI:Chr10:13699264:13700108:-	SI:Chr10:13699264:13700108:-
Potri.T146300	TCONS_00299640	longest iso	Acetyltransf_1:8816:10836
Potri.T146300	TCONS_00299679	loss	Acetyltransf_1:8816:10836	RE:scaffold_459:10305:10398:+,RE:scaffold_459:9339:9438:+,A3:scaffold_459:9439:9543:+	RE:scaffold_459:10305:10398:+,RE:scaffold_459:9339:9438:+,A3:scaffold_459:9439:9543:+
Potri.T146300	TCONS_00299644	loss	Acetyltransf_1:8816:10836	RE:scaffold_459:9339:9438:+,A3:scaffold_459:9439:9568:+,SE:scaffold_459:9670:10807:+	RE:scaffold_459:9339:9438:+,A3:scaffold_459:9439:9568:+,SE:scaffold_459:9670:10807:+
Potri.014G051500	TCONS_00235233	longest iso	none
Potri.014G051500	TCONS_00235237	gain	RRM_1:4096262:4096065	RE:Chr14:4096826:4097899:-	RE:Chr14:4096826:4097899:-
Potri.002G141100	TCONS_00040623	longest iso	DnaJ_CXXCXGXG:10476543:10476730; DnaJ_C:10476704:10477682
Potri.002G141100	TCONS_00040616	gain	DnaJ:10474892:10475695	RE:Chr02:10475633:10475801:+,A5:Chr02:10475006:10475632:+	RE:Chr02:10475633:10475801:+,A5:Chr02:10475006:10475632:+
Potri.002G251600	TCONS_00045039	longest iso	CH:24120229:24120901,24121280:24122363,24122436:24123071,24123126:24124656
Potri.002G251600	TCONS_00045041	loss	CH:24123126:24124656	A3:Chr02:24124194:24124677:+	A3:Chr02:24124194:24124677:+
Potri.019G021200	TCONS_00287656	longest iso	PPR_2:2413984:2413841; PPR_1:2414206:2414108
Potri.019G021200	TCONS_00287657	loss	PPR_1:2414206:2414108	SE:Chr19:2411665:2415438:-	SE:Chr19:2411665:2415438:-
Potri.015G132700	TCONS_00246072	longest iso	ATS3:14297761:14299240
Potri.015G132700	TCONS_00246069	loss	ATS3:14297761:14299240	SI:Chr15:14297988:14299003:+,A3:Chr15:14297764:14297886:+	SI:Chr15:14297988:14299003:+,A3:Chr15:14297764:14297886:+
Potri.003G117400	TCONS_00061101	longest iso	SNARE_assoc:14090422:14092264
Potri.003G117400	TCONS_00061102	loss	SNARE_assoc:14090422:14092264	RI:Chr03:14090871:14092257:+	RI:Chr03:14090871:14092257:+
Potri.005G089700	TCONS_00092877	longest iso	DHO_dh:6687427:6690708
Potri.005G089700	TCONS_00092884	loss	DHO_dh:6687427:6690708	AE:Chr05:6689759:6689781:+	AE:Chr05:6689759:6689781:+
Potri.017G054000	TCONS_00263452	longest iso	none
Potri.017G054000	TCONS_00263454	gain	CDI:4751361:4751621	SI:Chr17:4751435:4751560:+	SI:Chr17:4751435:4751560:+
Potri.012G077200	TCONS_00206426	longest iso	LIM:10259677:10261409
Potri.012G077200	TCONS_00206431	loss	LIM:10259677:10261409	AE:Chr12:10261217:10261240:+	AE:Chr12:10261217:10261240:+
Potri.015G012800	TCONS_00241508	longest iso	JmjC:834892:835742
Potri.015G012800	TCONS_00241504	loss	JmjC:834892:835742	A3:Chr15:835217:835296:+,A5:Chr15:835383:835739:+	A3:Chr15:835217:835296:+,A5:Chr15:835383:835739:+
Potri.015G012800	TCONS_00241509	loss	JmjC:834892:835742	A5:Chr15:835383:835739:+,A3:Chr15:835217:835270:+	A5:Chr15:835383:835739:+,A3:Chr15:835217:835270:+
Potri.006G063500	TCONS_00110828	longest iso	TOC159_MAD:4663778:4664569; AIG1:4662740:4663183
Potri.006G063500	TCONS_00110827	loss	AIG1:4662740:4663183	SI:Chr06:4662710:4662767:+	SI:Chr06:4662710:4662767:+
Potri.018G037900	TCONS_00272841	longest iso	RRM_1:3141921:3142222; RRM_3:3143451:3145570; La:3141125:3141514
Potri.018G037900	TCONS_00272833	loss	La:3141125:3141514	A3:Chr18:3141137:3141229:+	A3:Chr18:3141137:3141229:+
Potri.006G234800	TCONS_00117414	longest iso	none
Potri.006G234800	TCONS_00117417	gain	Pga1:24443888:24446270	A5:Chr06:24443960:24444050:+	A5:Chr06:24443960:24444050:+
Potri.T059200	TCONS_00300809	longest iso	Pyridoxal_deC:21724:25678
Potri.T059200	TCONS_00300810	loss	Pyridoxal_deC:21724:25678	A3:scaffold_61:25273:25377:+	A3:scaffold_61:25273:25377:+
Potri.018G088400	TCONS_00275115	longest iso	Ubie_methyltran:11567672:11572868
Potri.018G088400	TCONS_00275126	loss	Ubie_methyltran:11567672:11572868	A5:Chr18:11568696:11568817:+	A5:Chr18:11568696:11568817:+
Potri.008G177900	TCONS_00147999	longest iso	Amidohydro_1:12140586:12144220; Urease_alpha:12140084:12140570; Urease_linker:12139840:12140065; Urease_beta:12139086:12139836
Potri.008G177900	TCONS_00147998	loss	Urease_beta:12139086:12139836	SI:Chr08:12138964:12139091:+	SI:Chr08:12138964:12139091:+
Potri.T175100	TCONS_00292335	longest iso	Epimerase:7724:8191
Potri.T175100	TCONS_00292326	loss	Epimerase:7724:8191	A3:scaffold_1378:8010:8087:+	A3:scaffold_1378:8010:8087:+
Potri.016G125600	TCONS_00255985	longest iso	PC-Esterase:12868992:12871390; PMR5N:12868824:12868985
Potri.016G125600	TCONS_00255983	loss	PMR5N:12868824:12868985	SE:Chr16:12868601:12869426:+	SE:Chr16:12868601:12869426:+
Potri.011G121100	TCONS_00196089	longest iso	Choline_transpo:14626727:14629440
Potri.011G121100	TCONS_00196097	loss	Choline_transpo:14626727:14629440	AE:Chr11:14628419:14628581:+	AE:Chr11:14628419:14628581:+
Potri.003G103700	TCONS_00060473	longest iso	ACBP:12873202:12874411
Potri.003G103700	TCONS_00060475	loss	ACBP:12873202:12874411	SI:Chr03:12874278:12874355:+	SI:Chr03:12874278:12874355:+
Potri.007G063600	TCONS_00132053	longest iso	La:7996359:8000479
Potri.007G063600	TCONS_00132055	loss	La:7996359:8000479	AE:Chr07:7999262:7999316:+	AE:Chr07:7999262:7999316:+
Potri.001G450800	TCONS_00016411	longest iso	Ribosomal_L11:48512169:48514020; Ribosomal_L11_N:48511776:48512156
Potri.001G450800	TCONS_00016414	loss	Ribosomal_L11_N:48511776:48512156	AE:Chr01:48513190:48513219:+	AE:Chr01:48513190:48513219:+
Potri.006G045200	TCONS_00110072	longest iso	RF-1:3196875:3197883; PCRF:3195483:3196282
Potri.006G045200	TCONS_00110093	loss	PCRF:3195483:3196282	A3:Chr06:3195606:3195822:+	A3:Chr06:3195606:3195822:+
Potri.011G026600	TCONS_00198498	longest iso	ubiquitin:2158890:2158675,2158662:2158447,2158434:2158219
Potri.011G026600	TCONS_00198501	loss	ubiquitin:2158434:2158219	SI:Chr11:2158393:2158848:-	SI:Chr11:2158393:2158848:-
Potri.001G384000	TCONS_00014394	longest iso	zf-B_box:39971621:39973041
Potri.001G384000	TCONS_00014395	loss	zf-B_box:39971621:39973041	AE:Chr01:39972340:39972466:+	AE:Chr01:39972340:39972466:+
Potri.008G026900	TCONS_00141761	longest iso	Myotub-related:1434824:1439034
Potri.008G026900	TCONS_00141765	loss	Myotub-related:1434824:1439034	AE:Chr08:1436477:1436599:+	AE:Chr08:1436477:1436599:+
Potri.015G028200	TCONS_00242071	longest iso	Ligase_CoA:2263251:2266481
Potri.015G028200	TCONS_00242074	gain	CoA_binding:2262409:2262796	A3:Chr15:2262499:2262604:+	A3:Chr15:2262499:2262604:+
Potri.003G045700	TCONS_00057979	longest iso	ABC_tran:6132693:6134012,6134547:6135484; RLI:6131872:6132298; Fer4:6132332:6132520
Potri.003G045700	TCONS_00057981	loss	Fer4:6132332:6132520	A3:Chr03:6132371:6132472:+,A5:Chr03:6132371:6132472:+	A3:Chr03:6132371:6132472:+,A5:Chr03:6132371:6132472:+
Potri.003G193900	TCONS_00064058	longest iso	DUF667:19756150:19757679
Potri.003G193900	TCONS_00064061	loss	DUF667:19756150:19757679	RI:Chr03:19756354:19757437:+,RI:Chr03:19756354:19756803:+,RI:Chr03:19756354:19757372:+	RI:Chr03:19756354:19757437:+,RI:Chr03:19756354:19756803:+,RI:Chr03:19756354:19757372:+
Potri.018G052200	TCONS_00273358	longest iso	zf-C2H2_jaz:5436544:5436612
Potri.018G052200	TCONS_00273360	loss	zf-C2H2_jaz:5436544:5436612	SI:Chr18:5436548:5437002:+,A5:Chr18:5436548:5437002:+	SI:Chr18:5436548:5437002:+,A5:Chr18:5436548:5437002:+
Potri.003G198500	TCONS_00064207	longest iso	OMPdecase:20102524:20104031
Potri.003G198500	TCONS_00064205	loss	OMPdecase:20102524:20104031	RE:Chr03:20103146:20103225:+,A3:Chr03:20102538:20103145:+	RE:Chr03:20103146:20103225:+,A3:Chr03:20102538:20103145:+
Potri.016G038000	TCONS_00252814	longest iso	Response_reg:2337924:2339092
Potri.016G038000	TCONS_00252818	loss	Response_reg:2337924:2339092	A3:Chr16:2338904:2339034:+	A3:Chr16:2338904:2339034:+
Potri.003G213200	TCONS_00064622	longest iso	zf-CCCH_2:21113940:21116394; KH_1:21116776:21116967; zf-CCCH:21116512:21116589,21117049:21117123
Potri.003G213200	TCONS_00064625	loss	zf-CCCH_2:21113940:21116394	SE:Chr03:21113005:21116351:+	SE:Chr03:21113005:21116351:+
Potri.009G160200	TCONS_00165128	longest iso	none
Potri.009G160200	TCONS_00165138	gain	DCP1:12364639:12365273	A3:Chr09:12364874:12364971:+	A3:Chr09:12364874:12364971:+
Potri.008G096800	TCONS_00144719	longest iso	Helicase_C:6048967:6049491; HA2:6049758:6050435; OB_NTP_bind:6051117:6051733
Potri.008G096800	TCONS_00144724	loss	OB_NTP_bind:6051117:6051733	RI:Chr08:6050349:6050444:+	RI:Chr08:6050349:6050444:+
Potri.002G139700	TCONS_00051448	longest iso	none
Potri.002G139700	TCONS_00051463	gain	RRM_1:10358354:10358157	RE:Chr02:10358891:10359969:-	RE:Chr02:10358891:10359969:-
Potri.001G086600	TCONS_00002917	longest iso	WD40:6843934:6844035,6844231:6844467,6844483:6844751
Potri.001G086600	TCONS_00002916	loss	WD40:6844483:6844751	A3:Chr01:6842817:6845761:+,SE:Chr01:6842817:6845761:+	A3:Chr01:6842817:6845761:+,SE:Chr01:6842817:6845761:+
Potri.006G039000	TCONS_00109802	longest iso	bZIP_1:2758003:2758384; DOG1:2759629:2760247
Potri.006G039000	TCONS_00109817	loss	DOG1:2759629:2760247	AE:Chr06:2760028:2760081:+	AE:Chr06:2760028:2760081:+
Potri.006G086000	TCONS_00111848	longest iso	ABC_tran:6528913:6530241
Potri.006G086000	TCONS_00111856	loss	ABC_tran:6528913:6530241	RI:Chr06:6528977:6529064:+	RI:Chr06:6528977:6529064:+
Potri.007G053800	TCONS_00131640	longest iso	FmdA_AmdA:5614244:5615511
Potri.007G053800	TCONS_00131633	loss	FmdA_AmdA:5614244:5615511	A5:Chr07:5614432:5614519:+,RI:Chr07:5615089:5615376:+,RI:Chr07:5614647:5614887:+,RI:Chr07:5615029:5615376:+,RI:Chr07:5615013:5615043:+	A5:Chr07:5614432:5614519:+,RI:Chr07:5615089:5615376:+,RI:Chr07:5614647:5614887:+,RI:Chr07:5615029:5615376:+,RI:Chr07:5615013:5615043:+
Potri.007G053800	TCONS_00131634	loss	FmdA_AmdA:5614244:5615511	A3:Chr07:5614432:5614519:+,A5:Chr07:5615029:5615376:+,A5:Chr07:5614432:5614519:+,RI:Chr07:5614647:5614887:+,SI:Chr07:5615029:5615376:+,SE:Chr07:5615029:5615376:+	A3:Chr07:5614432:5614519:+,A5:Chr07:5615029:5615376:+,A5:Chr07:5614432:5614519:+,RI:Chr07:5614647:5614887:+,SI:Chr07:5615029:5615376:+,SE:Chr07:5615029:5615376:+
Potri.007G053800	TCONS_00131629	loss	FmdA_AmdA:5614244:5615511	SI:Chr07:5615089:5615376:+,A5:Chr07:5615089:5615376:+,A5:Chr07:5614432:5614578:+,RI:Chr07:5614647:5614887:+,RI:Chr07:5615013:5615043:+,A3:Chr07:5614432:5614578:+	SI:Chr07:5615089:5615376:+,A5:Chr07:5615089:5615376:+,A5:Chr07:5614432:5614578:+,RI:Chr07:5614647:5614887:+,RI:Chr07:5615013:5615043:+,A3:Chr07:5614432:5614578:+
Potri.007G053800	TCONS_00131635	loss	FmdA_AmdA:5614244:5615511	RE:Chr07:5614520:5614646:+,SI:Chr07:5614647:5614887:+,SI:Chr07:5615089:5615376:+,A5:Chr07:5614432:5614519:+,RI:Chr07:5615013:5615043:+	RE:Chr07:5614520:5614646:+,SI:Chr07:5614647:5614887:+,SI:Chr07:5615089:5615376:+,A5:Chr07:5614432:5614519:+,RI:Chr07:5615013:5615043:+
Potri.016G125500	TCONS_00255971	longest iso	PMR5N:12861481:12861642
Potri.016G125500	TCONS_00255977	gain	PC-Esterase:12861304:12863161	A3:Chr16:12861651:12861748:+,SI:Chr16:12862803:12863134:+	A3:Chr16:12861651:12861748:+,SI:Chr16:12862803:12863134:+
Potri.007G085900	TCONS_00133053	longest iso	RINGv:11160454:11162419
Potri.007G085900	TCONS_00133066	loss	RINGv:11160454:11162419	AE:Chr07:11160901:11160947:+	AE:Chr07:11160901:11160947:+
Potri.005G161800	TCONS_00095204	longest iso	O-FucT:16574433:16576702
Potri.005G161800	TCONS_00095206	loss	O-FucT:16574433:16576702	RI:Chr05:16576449:16576470:+	RI:Chr05:16576449:16576470:+
Potri.005G161800	TCONS_00095207	loss	O-FucT:16574433:16576702	A3:Chr05:16576449:16576470:+,AE:Chr05:16576050:16576448:+,SI:Chr05:16576449:16576470:+	A3:Chr05:16576449:16576470:+,AE:Chr05:16576050:16576448:+,SI:Chr05:16576449:16576470:+
Potri.016G110000	TCONS_00255446	longest iso	Ceramidase_alk:11252317:11257382; Ceramidse_alk_C:11257386:11257877
Potri.016G110000	TCONS_00255448	loss	Ceramidase_alk:11252317:11257382	AE:Chr16:11257089:11257209:+	AE:Chr16:11257089:11257209:+
Potri.005G125700	TCONS_00094007	longest iso	none
Potri.005G125700	TCONS_00094006	gain	SpoIIE:9831374:9833325	A3:Chr05:9832518:9833055:+	A3:Chr05:9832518:9833055:+
Potri.016G005100	TCONS_00251858	longest iso	CRAL_TRIO:242174:243671; CRAL_TRIO_N:240853:241923
Potri.016G005100	TCONS_00251862	loss	CRAL_TRIO_N:240853:241923	AE:Chr16:241362:241456:+	AE:Chr16:241362:241456:+
Potri.014G117400	TCONS_00230160	longest iso	SANT_DAMP1_like:9133869:9134468; DMAP1:9135690:9137230
Potri.014G117400	TCONS_00230175	loss	DMAP1:9135690:9137230	AE:Chr14:9135885:9136000:+	AE:Chr14:9135885:9136000:+
Potri.016G051200	TCONS_00253194	longest iso	Glyco_hydro_28:3271108:3274152
Potri.016G051200	TCONS_00253195	loss	Glyco_hydro_28:3271108:3274152	AE:Chr16:3272336:3272407:+	AE:Chr16:3272336:3272407:+
Potri.002G139900	TCONS_00040565	longest iso	none
Potri.002G139900	TCONS_00040558	gain	CK_II_beta:10381841:10383623	A3:Chr02:10383120:10383507:+	A3:Chr02:10383120:10383507:+
Potri.002G244700	TCONS_00044821	longest iso	SAM_1:23651405:23653764
Potri.002G244700	TCONS_00044825	loss	SAM_1:23651405:23653764	AE:Chr02:23652164:23652256:+	AE:Chr02:23652164:23652256:+
Potri.006G079300	TCONS_00111594	longest iso	SQHop_cyclase_C:6006955:6010538; SQHop_cyclase_N:6002499:6004725
Potri.006G079300	TCONS_00111592	loss	SQHop_cyclase_N:6002499:6004725	RE:Chr06:6008950:6008996:+,SI:Chr06:6010275:6010448:+,A3:Chr06:6002786:6002877:+,A5:Chr06:6002786:6002877:+	RE:Chr06:6008950:6008996:+,SI:Chr06:6010275:6010448:+,A3:Chr06:6002786:6002877:+,A5:Chr06:6002786:6002877:+
Potri.007G107100	TCONS_00133664	longest iso	Ribosomal_L17:13099926:13102441
Potri.007G107100	TCONS_00133670	loss	Ribosomal_L17:13099926:13102441	AE:Chr07:13102239:13102308:+	AE:Chr07:13102239:13102308:+
Potri.003G141000	TCONS_00061993	longest iso	Dynamin_N:15818822:15820592; Dynamin_M:15820620:15824374; GED:15824447:15825011
Potri.003G141000	TCONS_00061997	loss	Dynamin_M:15820620:15824374	AE:Chr03:15823804:15823927:+	AE:Chr03:15823804:15823927:+
Potri.005G191900	TCONS_00096360	longest iso	Myb_DNA-bind_4:20905867:20906765,20907615:20907875
Potri.005G191900	TCONS_00096361	loss	Myb_DNA-bind_4:20907615:20907875	SI:Chr05:20906719:20907096:+	SI:Chr05:20906719:20907096:+
Potri.009G009800	TCONS_00159465	longest iso	POX:1792967:1794011
Potri.009G009800	TCONS_00159446	gain	Homeodomain:1794246:1794761	A3:Chr09:1794401:1794728:+,A3:Chr09:1794266:1794339:+,SI:Chr09:1794266:1794339:+,SI:Chr09:1794401:1794728:+	A3:Chr09:1794401:1794728:+,A3:Chr09:1794266:1794339:+,SI:Chr09:1794266:1794339:+,SI:Chr09:1794401:1794728:+
Potri.009G009800	TCONS_00159464	loss	POX:1792967:1794011	SI:Chr09:1793901:1793989:+,SE:Chr09:1790684:1793858:+	SI:Chr09:1793901:1793989:+,SE:Chr09:1790684:1793858:+
Potri.009G009800	TCONS_00159459	gain	Homeobox_KN:1794240:1794724	A3:Chr09:1794401:1794718:+,A3:Chr09:1794266:1794339:+,SI:Chr09:1794266:1794339:+,SI:Chr09:1794401:1794718:+	A3:Chr09:1794401:1794718:+,A3:Chr09:1794266:1794339:+,SI:Chr09:1794266:1794339:+,SI:Chr09:1794401:1794718:+
Potri.009G009800	TCONS_00159468	gain	Homeodomain:1794246:1794761	A3:Chr09:1794401:1794728:+,A3:Chr09:1794266:1794339:+,SI:Chr09:1794266:1794339:+,SI:Chr09:1794401:1794728:+	A3:Chr09:1794401:1794728:+,A3:Chr09:1794266:1794339:+,SI:Chr09:1794266:1794339:+,SI:Chr09:1794401:1794728:+
Potri.016G059800	TCONS_00253524	longest iso	HECT:4128540:4130219; ubiquitin:4127031:4127222
Potri.016G059800	TCONS_00253531	loss	ubiquitin:4127031:4127222	SI:Chr16:4127140:4127629:+	SI:Chr16:4127140:4127629:+
Potri.016G059800	TCONS_00253528	loss	ubiquitin:4127031:4127222	SI:Chr16:4127140:4127629:+	SI:Chr16:4127140:4127629:+
Potri.008G168100	TCONS_00147561	longest iso	Pkinase_fungal:11494897:11495612; Pkinase:11494867:11495879
Potri.008G168100	TCONS_00147552	loss	Pkinase:11494867:11495879	A3:Chr08:11495626:11495877:+	A3:Chr08:11495626:11495877:+
Potri.008G168100	TCONS_00147570	loss	Pkinase:11494867:11495879	AE:Chr08:11494947:11495023:+,A3:Chr08:11495626:11495877:+	AE:Chr08:11494947:11495023:+,A3:Chr08:11495626:11495877:+
Potri.008G168100	TCONS_00147571	loss	Pkinase:11494867:11495879	AE:Chr08:11494967:11495023:+,A3:Chr08:11495626:11495880:+	AE:Chr08:11494967:11495023:+,A3:Chr08:11495626:11495880:+
Potri.006G257200	TCONS_00118262	longest iso	DUF4094:26134742:26135611
Potri.006G257200	TCONS_00118270	gain	Galactosyl_T:26135711:26138721	RE:Chr06:26136585:26136657:+	RE:Chr06:26136585:26136657:+
Potri.008G073300	TCONS_00143670	longest iso	PC-Esterase:4551413:4552641
Potri.008G073300	TCONS_00143672	loss	PC-Esterase:4551413:4552641	SI:Chr08:4552124:4552319:+	SI:Chr08:4552124:4552319:+
Potri.006G021700	TCONS_00109241	longest iso	OTU:1526338:1526610
Potri.006G021700	TCONS_00109246	loss	OTU:1526338:1526610	A5:Chr06:1526383:1527881:+,SE:Chr06:1526383:1527881:+,A3:Chr06:1526383:1527881:+	A5:Chr06:1526383:1527881:+,SE:Chr06:1526383:1527881:+,A3:Chr06:1526383:1527881:+
Potri.006G021700	TCONS_00109272	loss	OTU:1526338:1526610	SI:Chr06:1526383:1527329:+	SI:Chr06:1526383:1527329:+
Potri.008G059100	TCONS_00143076	longest iso	adh_short_C2:3554292:3557013
Potri.008G059100	TCONS_00143073	loss	adh_short_C2:3554292:3557013	A3:Chr08:3554306:3554438:+,A3:Chr08:3554636:3555346:+	A3:Chr08:3554306:3554438:+,A3:Chr08:3554636:3555346:+
Potri.007G071100	TCONS_00132544	longest iso	RRM_1:9329146:9329688,9329782:9330691
Potri.007G071100	TCONS_00132555	loss	RRM_1:9329782:9330691	A3:Chr07:9329190:9329266:+	A3:Chr07:9329190:9329266:+
Potri.007G071100	TCONS_00132556	loss	RRM_1:9329782:9330691	AE:Chr07:9329210:9329249:+,A3:Chr07:9329250:9329325:+	AE:Chr07:9329210:9329249:+,A3:Chr07:9329250:9329325:+
Potri.002G204300	TCONS_00043152	longest iso	LSM:16707951:16708800
Potri.002G204300	TCONS_00043147	loss	LSM:16707951:16708800	RE:Chr02:16708202:16708325:+	RE:Chr02:16708202:16708325:+
Potri.018G070600	TCONS_00274291	longest iso	Peptidase_C97:8968127:8969586
Potri.018G070600	TCONS_00274289	loss	Peptidase_C97:8968127:8969586	SE:Chr18:8968215:8969557:+	SE:Chr18:8968215:8969557:+
Potri.013G100700	TCONS_00218273	longest iso	PNP_UDP_1:11268248:11269301
Potri.013G100700	TCONS_00218270	loss	PNP_UDP_1:11268248:11269301	RE:Chr13:11268576:11268761:+	RE:Chr13:11268576:11268761:+
Potri.010G059000	TCONS_00173955	longest iso	Glyco_hydro_63:8785061:8791834
Potri.010G059000	TCONS_00173951	loss	Glyco_hydro_63:8785061:8791834	A3:Chr10:8786230:8786902:+	A3:Chr10:8786230:8786902:+
Potri.010G059000	TCONS_00173950	loss	Glyco_hydro_63:8785061:8791834	A3:Chr10:8786230:8786902:+	A3:Chr10:8786230:8786902:+
Potri.003G031100	TCONS_00057414	longest iso	H2TH:3930444:3931535; Fapy_DNA_glyco:3929059:3930294
Potri.003G031100	TCONS_00057432	loss	Fapy_DNA_glyco:3929059:3930294	RE:Chr03:3930241:3930309:+,SE:Chr03:3929288:3930240:+	RE:Chr03:3930241:3930309:+,SE:Chr03:3929288:3930240:+
Potri.005G146600	TCONS_00094649	longest iso	DnaJ:12889947:12890803
Potri.005G146600	TCONS_00094658	loss	DnaJ:12889947:12890803	A3:Chr05:12890204:12890835:+,A5:Chr05:12890204:12890835:+,SE:Chr05:12890204:12890835:+	A3:Chr05:12890204:12890835:+,A5:Chr05:12890204:12890835:+,SE:Chr05:12890204:12890835:+
Potri.005G160700	TCONS_00095115	longest iso	MatE:16205355:16205966,16206150:16208712
Potri.005G160700	TCONS_00095121	loss	MatE:16206150:16208712	SE:Chr05:16205493:16208291:+	SE:Chr05:16205493:16208291:+
Potri.004G194200	TCONS_00079507	longest iso	MATH:20838764:20841757; BTB:20841842:20842296
Potri.004G194200	TCONS_00079505	loss	BTB:20841842:20842296	A5:Chr04:20839012:20841672:+,SI:Chr04:20841806:20841887:+	A5:Chr04:20839012:20841672:+,SI:Chr04:20841806:20841887:+
Potri.001G353900	TCONS_00013277	longest iso	Ribosomal_L32e:36162487:36164408
Potri.001G353900	TCONS_00013285	loss	Ribosomal_L32e:36162487:36164408	SI:Chr01:36164218:36164314:+,A5:Chr01:36163571:36163622:+,A3:Chr01:36163571:36163622:+	SI:Chr01:36164218:36164314:+,A5:Chr01:36163571:36163622:+,A3:Chr01:36163571:36163622:+
Potri.009G112600	TCONS_00163437	longest iso	zf-GRF:9601730:9602589
Potri.009G112600	TCONS_00163451	loss	zf-GRF:9601730:9602589	AE:Chr09:9602166:9602216:+	AE:Chr09:9602166:9602216:+
Potri.001G338700	TCONS_00012570	longest iso	Methyltransf_11:34221621:34224519; WBS_methylT:34225041:34225438
Potri.001G338700	TCONS_00012581	loss	Methyltransf_11:34221621:34224519	AE:Chr01:34224218:34224267:+	AE:Chr01:34224218:34224267:+
Potri.019G014700	TCONS_00283297	longest iso	Pro_isomerase:1622851:1623228
Potri.019G014700	TCONS_00283296	loss	Pro_isomerase:1622851:1623228	A3:Chr19:1622088:1622863:+	A3:Chr19:1622088:1622863:+
Potri.015G074600	TCONS_00244027	longest iso	Amino_oxidase:9951303:9953288
Potri.015G074600	TCONS_00244021	loss	Amino_oxidase:9951303:9953288	SI:Chr15:9951455:9951568:+	SI:Chr15:9951455:9951568:+
Potri.004G174200	TCONS_00078932	longest iso	Proteasome_A_N:19266007:19266075; Proteasome:19266076:19268094
Potri.004G174200	TCONS_00078935	loss	Proteasome:19266076:19268094	AE:Chr04:19267110:19267244:+	AE:Chr04:19267110:19267244:+
Potri.003G037200	TCONS_00057672	longest iso	none
Potri.003G037200	TCONS_00057674	gain	Med9:4829688:4830479	A5:Chr03:4829733:4829882:+	A5:Chr03:4829733:4829882:+
Potri.005G228100	TCONS_00097908	longest iso	KAP:23767790:23768582; U-box:23767085:23767297
Potri.005G228100	TCONS_00097915	loss	U-box:23767085:23767297	A3:Chr05:23767792:23768238:+	A3:Chr05:23767792:23768238:+
Potri.003G098000	TCONS_00060243	longest iso	FeS_assembly_P:12450184:12451863
Potri.003G098000	TCONS_00060242	loss	FeS_assembly_P:12450184:12451863	RI:Chr03:12450189:12450526:+	RI:Chr03:12450189:12450526:+
Potri.006G272400	TCONS_00129078	longest iso	RRM_1:27351339:27350769
Potri.006G272400	TCONS_00129073	gain	zf-CCHC:27350666:27350619	RI:Chr06:27350603:27350719:-	RI:Chr06:27350603:27350719:-
Potri.001G273700	TCONS_00010123	longest iso	HSF_DNA-bind:28036596:28037390
Potri.001G273700	TCONS_00010124	loss	HSF_DNA-bind:28036596:28037390	AE:Chr01:28036908:28036935:+	AE:Chr01:28036908:28036935:+
Potri.006G146200	TCONS_00114018	longest iso	zf-met:12481463:12482503; zf-LYAR:12481178:12481351
Potri.006G146200	TCONS_00114019	loss	zf-LYAR:12481178:12481351	SE:Chr06:12481087:12481342:+	SE:Chr06:12481087:12481342:+
Potri.006G053900	TCONS_00110403	longest iso	zf-CCCH:3936793:3936855; Ank_2:3936136:3936345
Potri.006G053900	TCONS_00110402	loss	Ank_2:3936136:3936345	SI:Chr06:3936193:3936268:+	SI:Chr06:3936193:3936268:+
Potri.012G106300	TCONS_00207640	longest iso	TAF1_subA:13030620:13037625
Potri.012G106300	TCONS_00207642	loss	TAF1_subA:13030620:13037625	AE:Chr12:13034904:13035058:+	AE:Chr12:13034904:13035058:+
Potri.016G001000	TCONS_00251729	longest iso	Hydrolase_4:44620:46235
Potri.016G001000	TCONS_00251738	loss	Hydrolase_4:44620:46235	A3:Chr16:45824:46794:+,SE:Chr16:45824:46794:+	A3:Chr16:45824:46794:+,SE:Chr16:45824:46794:+
Potri.012G108200	TCONS_00207710	longest iso	C2:13144764:13147172,13147299:13147871; Copine:13148792:13149337
Potri.012G108200	TCONS_00207704	loss	C2:13147299:13147871	A3:Chr12:13145497:13146829:+,SE:Chr12:13147566:13147828:+	A3:Chr12:13145497:13146829:+,SE:Chr12:13147566:13147828:+
Potri.012G108200	TCONS_00207706	loss	Copine:13148792:13149337	A3:Chr12:13145497:13146829:+,RE:Chr12:13147673:13147734:+	A3:Chr12:13145497:13146829:+,RE:Chr12:13147673:13147734:+
Potri.003G105500	TCONS_00060538	longest iso	Glyco_transf_4:12985488:12986039; Glycos_transf_1:12986115:12986549
Potri.003G105500	TCONS_00060537	loss	Glycos_transf_1:12986115:12986549	SI:Chr03:12985922:12986223:+	SI:Chr03:12985922:12986223:+
Potri.011G081600	TCONS_00194835	longest iso	Lactamase_B_2:8170981:8176886
Potri.011G081600	TCONS_00194838	loss	Lactamase_B_2:8170981:8176886	AE:Chr11:8176414:8176479:+	AE:Chr11:8176414:8176479:+
Potri.001G356800	TCONS_00013399	longest iso	Surp:36537634:36537771
Potri.001G356800	TCONS_00013393	gain	DRY_EERY:36535258:36536387	SI:Chr01:36535502:36536343:+	SI:Chr01:36535502:36536343:+
Potri.005G118600	TCONS_00093875	longest iso	UQ_con:9211795:9213592
Potri.005G118600	TCONS_00093877	loss	UQ_con:9211795:9213592	A3:Chr05:9211875:9212119:+,A3:Chr05:9212209:9212297:+,RI:Chr05:9212362:9213512:+	A3:Chr05:9211875:9212119:+,A3:Chr05:9212209:9212297:+,RI:Chr05:9212362:9213512:+
Potri.015G090200	TCONS_00244673	longest iso	NpwBP:11249563:11249906; Wbp11:11247441:11249052
Potri.015G090200	TCONS_00244675	loss	Wbp11:11247441:11249052	SI:Chr15:11249895:11249928:+,A5:Chr15:11249771:11249877:+,AE:Chr15:11248819:11248879:+	SI:Chr15:11249895:11249928:+,A5:Chr15:11249771:11249877:+,AE:Chr15:11248819:11248879:+
Potri.014G075600	TCONS_00228495	longest iso	UBX:6128044:6129092; UIM:6125511:6125555,6125721:6125843
Potri.014G075600	TCONS_00228501	loss	UIM:6125721:6125843	RI:Chr14:6125763:6125840:+	RI:Chr14:6125763:6125840:+
Potri.001G459000	TCONS_00016763	longest iso	Coatomer_E:49326707:49328187
Potri.001G459000	TCONS_00016760	loss	Coatomer_E:49326707:49328187	A3:Chr01:49326163:49326709:+	A3:Chr01:49326163:49326709:+
Potri.014G046000	TCONS_00227351	longest iso	F-box-like:3617478:3617618; Arm:3618624:3618979,3618998:3619102,3619109:3619457,3619488:3620156,3620193:3621185,3621189:3622778,3622788:3623774,3623778:3623897
Potri.014G046000	TCONS_00227359	loss	Arm:3623778:3623897	AE:Chr14:3622841:3623025:+	AE:Chr14:3622841:3623025:+
Potri.018G151600	TCONS_00277403	longest iso	Sugar_tr:16886621:16886912
Potri.018G151600	TCONS_00277369	gain	MFS_1:16889115:16890567	A3:Chr18:16889515:16890369:+,SI:Chr18:16889152:16889311:+,SI:Chr18:16889515:16890369:+	A3:Chr18:16889515:16890369:+,SI:Chr18:16889152:16889311:+,SI:Chr18:16889515:16890369:+
Potri.004G106300	TCONS_00076818	longest iso	none
Potri.004G106300	TCONS_00076811	gain	NAD_binding_10:9350828:9356040	RE:Chr04:9350816:9350904:+	RE:Chr04:9350816:9350904:+
Potri.008G038800	TCONS_00142287	longest iso	START:2177526:2178864; PH:2174636:2176353; DUF1336:2179850:2181146
Potri.008G038800	TCONS_00142294	loss	PH:2174636:2176353	AE:Chr08:2178467:2178616:+	AE:Chr08:2178467:2178616:+
Potri.008G038800	TCONS_00142293	loss	PH:2174636:2176353	AE:Chr08:2178467:2178616:+	AE:Chr08:2178467:2178616:+
Potri.008G038800	TCONS_00142291	loss	PH:2174636:2176353	AE:Chr08:2178467:2178616:+	AE:Chr08:2178467:2178616:+
Potri.001G309800	TCONS_00011618	longest iso	ATG13:31368605:31369324
Potri.001G309800	TCONS_00011631	loss	ATG13:31368605:31369324	A5:Chr01:31367997:31371753:+,SE:Chr01:31367997:31371753:+	A5:Chr01:31367997:31371753:+,SE:Chr01:31367997:31371753:+
Potri.001G309800	TCONS_00011623	loss	ATG13:31368605:31369324	RE:Chr01:31368451:31370180:+,SI:Chr01:31368518:31369293:+	RE:Chr01:31368451:31370180:+,SI:Chr01:31368518:31369293:+
Potri.001G113500	TCONS_00004047	longest iso	YTH:9076338:9076912
Potri.001G113500	TCONS_00004050	loss	YTH:9076338:9076912	A3:Chr01:9074595:9076883:+,SE:Chr01:9074595:9076883:+	A3:Chr01:9074595:9076883:+,SE:Chr01:9074595:9076883:+
Potri.013G089500	TCONS_00217833	longest iso	AAA_2:9445718:9452992; ClpB_D2-small:9453011:9453967
Potri.013G089500	TCONS_00217856	loss	AAA_2:9445718:9452992	A5:Chr13:9449315:9451969:+,AE:Chr13:9448807:9449314:+	A5:Chr13:9449315:9451969:+,AE:Chr13:9448807:9449314:+
Potri.013G014100	TCONS_00220602	longest iso	PMD:909188:908100
Potri.013G014100	TCONS_00220595	loss	PMD:909188:908100	SE:Chr13:907060:909976:-	SE:Chr13:907060:909976:-
Potri.014G034200	TCONS_00226904	longest iso	Heme_oxygenase:2805939:2807048
Potri.014G034200	TCONS_00226922	loss	Heme_oxygenase:2805939:2807048	AE:Chr14:2806361:2806435:+	AE:Chr14:2806361:2806435:+
Potri.006G230400	TCONS_00117180	longest iso	Na_H_Exchanger:24098583:24102923
Potri.006G230400	TCONS_00117166	loss	Na_H_Exchanger:24098583:24102923	A3:Chr06:24101007:24101578:+	A3:Chr06:24101007:24101578:+
Potri.001G440600	TCONS_00016108	longest iso	SNAP:47231953:47235563
Potri.001G440600	TCONS_00016119	loss	SNAP:47231953:47235563	AE:Chr01:47234424:47234475:+	AE:Chr01:47234424:47234475:+
Potri.001G440600	TCONS_00016118	loss	SNAP:47231953:47235563	AE:Chr01:47232674:47232904:+	AE:Chr01:47232674:47232904:+
Potri.010G011900	TCONS_00172194	longest iso	3HCDH_N:1588379:1589225; 3HCDH:1589232:1589824; ECH_1:1582228:1587518
Potri.010G011900	TCONS_00172201	loss	ECH_1:1582228:1587518	RE:Chr10:1588843:1589006:+	RE:Chr10:1588843:1589006:+
Potri.004G047300	TCONS_00074802	longest iso	Malectin_like:3617873:3618877
Potri.004G047300	TCONS_00074815	gain	LRR_8:3620574:3621959	SI:Chr04:3621864:3621937:+	SI:Chr04:3621864:3621937:+
Potri.001G394600	TCONS_00014733	longest iso	UCH:41385974:41388616
Potri.001G394600	TCONS_00014740	loss	UCH:41385974:41388616	AE:Chr01:41387870:41387933:+	AE:Chr01:41387870:41387933:+
Potri.018G050200	TCONS_00273248	longest iso	Alfin:5160465:5163830; PHD:5164318:5164464
Potri.018G050200	TCONS_00273257	loss	Alfin:5160465:5163830	RI:Chr18:5163691:5163790:+	RI:Chr18:5163691:5163790:+
Potri.018G050200	TCONS_00273256	loss	Alfin:5160465:5163830	A3:Chr18:5163691:5163790:+,AE:Chr18:5163570:5163690:+,SI:Chr18:5163691:5163790:+	A3:Chr18:5163691:5163790:+,AE:Chr18:5163570:5163690:+,SI:Chr18:5163691:5163790:+
Potri.012G109400	TCONS_00207740	longest iso	AAA_18:13212521:13213146
Potri.012G109400	TCONS_00207730	loss	AAA_18:13212521:13213146	RE:Chr12:13212456:13212685:+,RI:Chr12:13212961:13213094:+	RE:Chr12:13212456:13212685:+,RI:Chr12:13212961:13213094:+
Potri.017G007800	TCONS_00261875	longest iso	Pkinase_Tyr:538361:539084,539546:539875; Ank_2:539046:539419
Potri.017G007800	TCONS_00261884	loss	Ank_2:539046:539419	A3:Chr17:538686:539014:+,A5:Chr17:538686:539014:+,SI:Chr17:538686:539014:+	A3:Chr17:538686:539014:+,A5:Chr17:538686:539014:+,SI:Chr17:538686:539014:+
Potri.017G007800	TCONS_00261882	loss	Ank_2:539046:539419	RI:Chr17:538715:539014:+,RI:Chr17:538686:539014:+,RI:Chr17:538715:538948:+	RI:Chr17:538715:539014:+,RI:Chr17:538686:539014:+,RI:Chr17:538715:538948:+
Potri.007G008200	TCONS_00129968	longest iso	HALZ:635865:635966; Homeodomain:635385:635861
Potri.007G008200	TCONS_00129967	loss	Homeodomain:635385:635861	RI:Chr07:635649:635854:+	RI:Chr07:635649:635854:+
Potri.019G061700	TCONS_00285360	longest iso	Abhydrolase_1:9445608:9446051
Potri.019G061700	TCONS_00285361	gain	Abhydrolase_6:9445611:9447543	SI:Chr19:9446055:9446993:+,A3:Chr19:9447129:9447315:+	SI:Chr19:9446055:9446993:+,A3:Chr19:9447129:9447315:+
Potri.002G031300	TCONS_00036027	longest iso	Glyco_trans_4_5:2005874:2006731; Glycos_transf_1:2006753:2008115
Potri.002G031300	TCONS_00036036	loss	Glycos_transf_1:2006753:2008115	AE:Chr02:2006813:2006881:+	AE:Chr02:2006813:2006881:+
Potri.013G010900	TCONS_00214628	longest iso	Arm:687697:687903,687907:688216,688223:688348,688620:688706,688713:688911
Potri.013G010900	TCONS_00214624	gain	IBB:686549:687580	AE:Chr13:686192:686725:+	AE:Chr13:686192:686725:+
Potri.006G193800	TCONS_00115608	longest iso	Kelch_1:20884017:20884157; F-box:20883591:20883704
Potri.006G193800	TCONS_00115613	loss	F-box:20883591:20883704	A3:Chr06:20882770:20884068:+,SE:Chr06:20882770:20884068:+	A3:Chr06:20882770:20884068:+,SE:Chr06:20882770:20884068:+
Potri.006G050700	TCONS_00110335	longest iso	Peptidase_M16:3655733:3657306; Peptidase_M16_C:3657735:3658936,3663491:3665238; Peptidase_M16_M:3659660:3663478
Potri.006G050700	TCONS_00110340	loss	Peptidase_M16_M:3659660:3663478	AE:Chr06:3664660:3664767:+	AE:Chr06:3664660:3664767:+
Potri.001G377200	TCONS_00014246	longest iso	SHS2_Rpb7-N:39274149:39274673; S1:39274674:39275881
Potri.001G377200	TCONS_00014244	loss	S1:39274674:39275881	A5:Chr01:39274319:39274558:+	A5:Chr01:39274319:39274558:+
Potri.002G042600	TCONS_00036545	longest iso	ParA:2724324:2726655
Potri.002G042600	TCONS_00036534	loss	ParA:2724324:2726655	A3:Chr02:2725768:2726172:+,A5:Chr02:2726294:2726544:+	A3:Chr02:2725768:2726172:+,A5:Chr02:2726294:2726544:+
Potri.002G042600	TCONS_00036536	loss	ParA:2724324:2726655	A3:Chr02:2725768:2726188:+,A5:Chr02:2726299:2726544:+	A3:Chr02:2725768:2726188:+,A5:Chr02:2726299:2726544:+
Potri.012G073700	TCONS_00206259	longest iso	Pkinase_C:9903601:9903714; Pkinase_fungal:9902654:9903006; Pkinase:9902489:9903540
Potri.012G073700	TCONS_00206283	loss	Pkinase:9902489:9903540	A3:Chr12:9903052:9903280:+,A3:Chr12:9903366:9903462:+	A3:Chr12:9903052:9903280:+,A3:Chr12:9903366:9903462:+
Potri.002G157500	TCONS_00041251	longest iso	Helicase_C:11842998:11843688; DEAD:11840917:11842889
Potri.002G157500	TCONS_00041257	loss	DEAD:11840917:11842889	A5:Chr02:11841599:11842772:+	A5:Chr02:11841599:11842772:+
Potri.018G081700	TCONS_00274764	longest iso	PPR:10884088:10884177,10884721:10884901; PPR_2:10884184:10884327,10884406:10884540,10884905:10885051,10885115:10885255; PPR_1:10884598:10884690
Potri.018G081700	TCONS_00274773	loss	PPR_1:10884598:10884690	SI:Chr18:10884653:10884742:+	SI:Chr18:10884653:10884742:+
Potri.003G023700	TCONS_00056955	longest iso	none
Potri.003G023700	TCONS_00056961	gain	OCRE:2803125:2804322	A3:Chr03:2803157:2804243:+	A3:Chr03:2803157:2804243:+
Potri.003G023700	TCONS_00056957	gain	OCRE:2803125:2805425	A3:Chr03:2803157:2804243:+	A3:Chr03:2803157:2804243:+
Potri.001G358700	TCONS_00013521	longest iso	Metallophos:36861479:36865768
Potri.001G358700	TCONS_00013535	loss	Metallophos:36861479:36865768	AE:Chr01:36864553:36864610:+	AE:Chr01:36864553:36864610:+
Potri.001G190300	TCONS_00007147	longest iso	AUX_IAA:17119218:17121385
Potri.001G190300	TCONS_00007157	loss	AUX_IAA:17119218:17121385	AE:Chr01:17120047:17120095:+	AE:Chr01:17120047:17120095:+
Potri.001G285900	TCONS_00010653	longest iso	Amidase:29232336:29237358
Potri.001G285900	TCONS_00010694	loss	Amidase:29232336:29237358	RE:Chr01:29234941:29235044:+,RI:Chr01:29236318:29236746:+,RI:Chr01:29235320:29236248:+	RE:Chr01:29234941:29235044:+,RI:Chr01:29236318:29236746:+,RI:Chr01:29235320:29236248:+
Potri.013G088600	TCONS_00217749	longest iso	Xpo1:9220395:9222125; CRM1_repeat:9217947:9218042; CRM1_C:9225174:9229666; IBN_N:9218528:9220243; CRM1_repeat_3:9220888:9222137; CRM1_repeat_2:9218612:9220848
Potri.013G088600	TCONS_00217753	loss	CRM1_repeat_2:9218612:9220848	SE:Chr13:9220942:9229266:+	SE:Chr13:9220942:9229266:+
Potri.003G192100	TCONS_00064011	longest iso	CBFD_NFYB_HMF:19605127:19608682
Potri.003G192100	TCONS_00064024	loss	CBFD_NFYB_HMF:19605127:19608682	AE:Chr03:19605920:19605971:+	AE:Chr03:19605920:19605971:+
Potri.015G079100	TCONS_00244239	longest iso	ELK:10407362:10407427; Homeobox_KN:10407482:10407741; KNOX2:10401551:10402032; KNOX1:10400774:10401514; Homeodomain:10407500:10407744
Potri.015G079100	TCONS_00244240	loss	KNOX1:10400774:10401514	AE:Chr15:10401298:10401366:+	AE:Chr15:10401298:10401366:+
Potri.007G147300	TCONS_00134972	longest iso	MTHFR:15605402:15606461
Potri.007G147300	TCONS_00134969	loss	MTHFR:15605402:15606461	A3:Chr07:15606101:15606188:+,A5:Chr07:15605410:15605495:+	A3:Chr07:15606101:15606188:+,A5:Chr07:15605410:15605495:+
Potri.005G233000	TCONS_00098107	longest iso	CLTH:24114989:24116284
Potri.005G233000	TCONS_00098110	loss	CLTH:24114989:24116284	A3:Chr05:24115716:24115841:+	A3:Chr05:24115716:24115841:+
Potri.016G139600	TCONS_00256442	longest iso	Proteasome_A_N:14174021:14174186; Proteasome:14174199:14176861
Potri.016G139600	TCONS_00256458	loss	Proteasome:14174199:14176861	AE:Chr16:14175464:14175511:+	AE:Chr16:14175464:14175511:+
Potri.013G043700	TCONS_00215791	longest iso	none
Potri.013G043700	TCONS_00215778	gain	SSXT:3088659:3092800	RE:Chr13:3091819:3091895:+,SI:Chr13:3091896:3092742:+,A5:Chr13:3091896:3092742:+,A5:Chr13:3088686:3091818:+	RE:Chr13:3091819:3091895:+,SI:Chr13:3091896:3092742:+,A5:Chr13:3091896:3092742:+,A5:Chr13:3088686:3091818:+
Potri.010G128400	TCONS_00176574	longest iso	UPF0016:14368498:14370728,14372346:14373010
Potri.010G128400	TCONS_00176570	loss	UPF0016:14372346:14373010	SI:Chr10:14372863:14372971:+,A5:Chr10:14372676:14372789:+	SI:Chr10:14372863:14372971:+,A5:Chr10:14372676:14372789:+
Potri.010G128400	TCONS_00176571	loss	UPF0016:14372346:14373010	A5:Chr10:14372676:14372789:+,RI:Chr10:14372863:14372971:+	A5:Chr10:14372676:14372789:+,RI:Chr10:14372863:14372971:+
Potri.010G128400	TCONS_00176575	loss	UPF0016:14372346:14373010	SI:Chr10:14372863:14372971:+,A5:Chr10:14372654:14372789:+	SI:Chr10:14372863:14372971:+,A5:Chr10:14372654:14372789:+
Potri.010G092300	TCONS_00175214	longest iso	none
Potri.010G092300	TCONS_00175212	gain	zf-RING_2:11546990:11547907	SI:Chr10:11547041:11547723:+	SI:Chr10:11547041:11547723:+
Potri.010G176400	TCONS_00178412	longest iso	ABC_tran:17625708:17627259; ABC_membrane_2:17625702:17627205
Potri.010G176400	TCONS_00178406	loss	ABC_membrane_2:17625702:17627205	A3:Chr10:17622934:17625710:+,A5:Chr10:17622934:17625710:+,SE:Chr10:17622934:17625710:+	A3:Chr10:17622934:17625710:+,A5:Chr10:17622934:17625710:+,SE:Chr10:17622934:17625710:+
Potri.003G006500	TCONS_00056248	longest iso	MACPF:538728:542683
Potri.003G006500	TCONS_00056260	loss	MACPF:538728:542683	AE:Chr03:538621:538912:+	AE:Chr03:538621:538912:+
Potri.018G057000	TCONS_00273523	longest iso	AUX_IAA:5998745:6000804
Potri.018G057000	TCONS_00273529	loss	AUX_IAA:5998745:6000804	A3:Chr18:5999500:5999929:+,AE:Chr18:5999425:5999499:+	A3:Chr18:5999500:5999929:+,AE:Chr18:5999425:5999499:+
Potri.014G057000	TCONS_00227856	longest iso	Nsp1_C:4410030:4410698; Nucleoporin_FG:4410688:4412729,4412931:4413446,4408337:4408585
Potri.014G057000	TCONS_00227851	loss	Nucleoporin_FG:4408337:4408585	A3:Chr14:4410702:4410981:+	A3:Chr14:4410702:4410981:+
Potri.015G101300	TCONS_00245137	longest iso	none
Potri.015G101300	TCONS_00245122	gain	PseudoU_synth_2:11972742:11977180	A3:Chr15:11973752:11973916:+,A5:Chr15:11973752:11973916:+	A3:Chr15:11973752:11973916:+,A5:Chr15:11973752:11973916:+
Potri.011G144400	TCONS_00196883	longest iso	Snapin_Pallidin:16480801:16481809
Potri.011G144400	TCONS_00196885	loss	Snapin_Pallidin:16480801:16481809	A3:Chr11:16480985:16481019:+,A5:Chr11:16480985:16481019:+	A3:Chr11:16480985:16481019:+,A5:Chr11:16480985:16481019:+
Potri.017G001900	TCONS_00261623	longest iso	DapB_C:99589:100877; DapB_N:98533:99478
Potri.017G001900	TCONS_00261639	loss	DapB_N:98533:99478	AE:Chr17:99879:100016:+,A5:Chr17:100429:100829:+	AE:Chr17:99879:100016:+,A5:Chr17:100429:100829:+
Potri.014G000500	TCONS_00233535	longest iso	CIA30:46707:46064; PHD:53768:53551; HAT_KAT11:52504:51523; ZZ:50278:50156; NAD_binding_10:47313:46867,44973:44061; zf-TAZ:43408:43202,49547:49335
Potri.014G000500	TCONS_00233539	loss	zf-TAZ:49547:49335	RE:Chr14:46665:54044:-	RE:Chr14:46665:54044:-
Potri.014G000500	TCONS_00233528	loss	zf-TAZ:49547:49335	SE:Chr14:46538:55862:-	SE:Chr14:46538:55862:-
Potri.006G113600	TCONS_00112776	longest iso	Pkinase_Tyr:8853298:8856251
Potri.006G113600	TCONS_00112778	loss	Pkinase_Tyr:8853298:8856251	AE:Chr06:8855639:8855697:+	AE:Chr06:8855639:8855697:+
Potri.017G101100	TCONS_00265014	longest iso	E3_UbLigase_R4:11821763:11825980; ZZ:11816716:11816817
Potri.017G101100	TCONS_00265015	loss	ZZ:11816716:11816817	SI:Chr17:11816680:11816814:+	SI:Chr17:11816680:11816814:+
Potri.017G101100	TCONS_00265016	loss	ZZ:11816716:11816817	SI:Chr17:11816680:11816814:+	SI:Chr17:11816680:11816814:+
Potri.005G046600	TCONS_00091288	longest iso	Hydrolase_4:3403993:3407407; DAGAT:3408561:3410627
Potri.005G046600	TCONS_00091290	loss	Hydrolase_4:3403993:3407407	AE:Chr05:3406590:3406655:+	AE:Chr05:3406590:3406655:+
Potri.015G041700	TCONS_00242571	longest iso	Peroxin-3:3927213:3927620,3927615:3933042
Potri.015G041700	TCONS_00242576	loss	Peroxin-3:3927615:3933042	AE:Chr15:3930264:3930404:+	AE:Chr15:3930264:3930404:+
Potri.004G072800	TCONS_00075565	longest iso	Sina:6095785:6096258
Potri.004G072800	TCONS_00075557	loss	Sina:6095785:6096258	SI:Chr04:6095993:6096107:+	SI:Chr04:6095993:6096107:+
Potri.013G155100	TCONS_00219876	longest iso	Pkinase:15801174:15802197
Potri.013G155100	TCONS_00219871	loss	Pkinase:15801174:15802197	SE:Chr13:15800365:15802588:+	SE:Chr13:15800365:15802588:+
Potri.007G091800	TCONS_00133199	longest iso	MFS_1:11871058:11873162
Potri.007G091800	TCONS_00133200	loss	MFS_1:11871058:11873162	AE:Chr07:11872148:11872167:+	AE:Chr07:11872148:11872167:+
Potri.006G228900	TCONS_00117065	longest iso	Galactosyl_T:23979517:23983980
Potri.006G228900	TCONS_00117067	loss	Galactosyl_T:23979517:23983980	A3:Chr06:23982969:23983897:+	A3:Chr06:23982969:23983897:+
Potri.008G034600	TCONS_00142046	longest iso	none
Potri.008G034600	TCONS_00142055	gain	DUF4050:1911962:1913182	SI:Chr08:1912906:1913131:+,SI:Chr08:1911967:1912838:+	SI:Chr08:1912906:1913131:+,SI:Chr08:1911967:1912838:+
Potri.014G124200	TCONS_00230454	longest iso	Arm_3:9587857:9587991; Arm:9584450:9584718,9584722:9584959,9584966:9585091,9585229:9585315,9585319:9585540,9585550:9587065,9587075:9587587,9587600:9587808
Potri.014G124200	TCONS_00230452	gain	IBB:9583965:9584419	A3:Chr14:9584163:9584347:+	A3:Chr14:9584163:9584347:+
Potri.005G141600	TCONS_00094489	longest iso	Inhibitor_I29:11986130:11986294; Peptidase_C1:11986391:11987833
Potri.005G141600	TCONS_00094492	loss	Peptidase_C1:11986391:11987833	A3:Chr05:11986458:11987159:+,A3:Chr05:11987521:11987626:+	A3:Chr05:11986458:11987159:+,A3:Chr05:11987521:11987626:+
Potri.009G028200	TCONS_00160512	longest iso	Cofilin_ADF:3898257:3898730
Potri.009G028200	TCONS_00160513	loss	Cofilin_ADF:3898257:3898730	A3:Chr09:3898487:3898591:+,AE:Chr09:3898191:3898486:+	A3:Chr09:3898487:3898591:+,AE:Chr09:3898191:3898486:+
Potri.001G189100	TCONS_00007083	longest iso	Pkinase_fungal:16818487:16819239; Pkinase:16817720:16819592
Potri.001G189100	TCONS_00007081	loss	Pkinase_fungal:16818487:16819239	SE:Chr01:16818368:16818746:+	SE:Chr01:16818368:16818746:+
Potri.005G049100	TCONS_00091411	longest iso	Sec23_BS:3561914:3563285; Sec23_helical:3563319:3563874
Potri.005G049100	TCONS_00091410	loss	Sec23_helical:3563319:3563874	SI:Chr05:3563870:3564401:+	SI:Chr05:3563870:3564401:+
Potri.015G110000	TCONS_00245496	longest iso	AAA_lid_9:12665678:12666155; AAA:12664281:12664812; Clp_N:12662985:12663122,12663240:12663954; AAA_2:12666577:12667684
Potri.015G110000	TCONS_00245500	loss	Clp_N:12663240:12663954	RI:Chr15:12666056:12666152:+	RI:Chr15:12666056:12666152:+
Potri.002G263000	TCONS_00045594	longest iso	Pkinase:25085173:25088777
Potri.002G263000	TCONS_00045556	loss	Pkinase:25085173:25088777	A3:Chr02:25086591:25087089:+,A5:Chr02:25086341:25086497:+	A3:Chr02:25086591:25087089:+,A5:Chr02:25086341:25086497:+
Potri.002G263000	TCONS_00045565	loss	Pkinase:25085173:25088777	A3:Chr02:25086591:25087089:+,A5:Chr02:25086415:25086497:+	A3:Chr02:25086591:25087089:+,A5:Chr02:25086415:25086497:+
Potri.004G004200	TCONS_00073486	longest iso	UBX:277400:277624; SEP:274815:277291
Potri.004G004200	TCONS_00073495	loss	SEP:274815:277291	AE:Chr04:276554:276661:+	AE:Chr04:276554:276661:+
Potri.018G081800	TCONS_00274791	longest iso	Peptidase_S24:10895197:10896656
Potri.018G081800	TCONS_00274786	gain	Peptidase_S26:10896036:10897192	SI:Chr18:10896717:10896982:+	SI:Chr18:10896717:10896982:+
Potri.005G242000	TCONS_00098435	longest iso	Ras:24796623:24798847
Potri.005G242000	TCONS_00098434	loss	Ras:24796623:24798847	A3:Chr05:24797380:24797467:+,A5:Chr05:24796663:24797291:+,RI:Chr05:24797578:24797656:+	A3:Chr05:24797380:24797467:+,A5:Chr05:24796663:24797291:+,RI:Chr05:24797578:24797656:+
Potri.006G147600	TCONS_00114087	longest iso	MBOAT:12686938:12694935
Potri.006G147600	TCONS_00114091	loss	MBOAT:12686938:12694935	RI:Chr06:12694670:12694875:+	RI:Chr06:12694670:12694875:+
Potri.003G075000	TCONS_00059288	longest iso	none
Potri.003G075000	TCONS_00059268	gain	CTP_transf_like:10357812:10360239	SI:Chr03:10357880:10357995:+,SI:Chr03:10359347:10360170:+	SI:Chr03:10357880:10357995:+,SI:Chr03:10359347:10360170:+
Potri.015G138500	TCONS_00246226	longest iso	LIM_bind:14703898:14708119
Potri.015G138500	TCONS_00246231	loss	LIM_bind:14703898:14708119	A3:Chr15:14707516:14708108:+,AE:Chr15:14706886:14707129:+	A3:Chr15:14707516:14708108:+,AE:Chr15:14706886:14707129:+
Potri.005G199300	TCONS_00096713	longest iso	PseudoU_synth_1:21497098:21498733
Potri.005G199300	TCONS_00096734	loss	PseudoU_synth_1:21497098:21498733	RE:Chr05:21498042:21498515:+,RE:Chr05:21498042:21498193:+,SI:Chr05:21498516:21498646:+	RE:Chr05:21498042:21498515:+,RE:Chr05:21498042:21498193:+,SI:Chr05:21498516:21498646:+
Potri.018G053900	TCONS_00273396	longest iso	none
Potri.018G053900	TCONS_00273398	gain	DUF778:5680418:5680603	AE:Chr18:5679632:5679947:+	AE:Chr18:5679632:5679947:+
Potri.004G203400	TCONS_00079828	longest iso	bZIP_1:21367411:21367737; DOG1:21368175:21368877
Potri.004G203400	TCONS_00079825	loss	bZIP_1:21367411:21367737	SI:Chr04:21367590:21367674:+,A5:Chr04:21367590:21367674:+	SI:Chr04:21367590:21367674:+,A5:Chr04:21367590:21367674:+
Potri.004G203400	TCONS_00079833	loss	bZIP_1:21367411:21367737	RI:Chr04:21367584:21367674:+,RI:Chr04:21367590:21367674:+	RI:Chr04:21367584:21367674:+,RI:Chr04:21367590:21367674:+
Potri.006G256200	TCONS_00118215	longest iso	Synaptobrevin:26072914:26073718
Potri.006G256200	TCONS_00118209	gain	Longin:26071712:26072868	A3:Chr06:26071845:26072761:+	A3:Chr06:26071845:26072761:+
Potri.009G084700	TCONS_00162590	longest iso	PK:7964495:7965329,7965384:7967219; PK_C:7967307:7968268
Potri.009G084700	TCONS_00162592	loss	PK:7965384:7967219	A3:Chr09:7966532:7967109:+	A3:Chr09:7966532:7967109:+
Potri.005G024600	TCONS_00090493	longest iso	RRM_1:1826953:1827681,1827939:1828883
Potri.005G024600	TCONS_00090502	loss	RRM_1:1827939:1828883	A5:Chr05:1827434:1827609:+	A5:Chr05:1827434:1827609:+
Potri.005G024600	TCONS_00090501	loss	RRM_1:1827939:1828883	A5:Chr05:1827434:1827609:+	A5:Chr05:1827434:1827609:+
Potri.001G013500	TCONS_00000505	longest iso	adh_short_C2:920235:921501,919207:920165
Potri.001G013500	TCONS_00000508	loss	adh_short_C2:919207:920165	A5:Chr01:920161:920252:+,SI:Chr01:920161:920252:+,A3:Chr01:919685:919790:+	A5:Chr01:920161:920252:+,SI:Chr01:920161:920252:+,A3:Chr01:919685:919790:+
Potri.009G108500	TCONS_00163349	longest iso	B3:9383667:9385786,9386427:9386790
Potri.009G108500	TCONS_00163357	loss	B3:9386427:9386790	AE:Chr09:9384222:9384234:+	AE:Chr09:9384222:9384234:+
Potri.008G185400	TCONS_00148357	longest iso	eIF-4B:12711792:12716521
Potri.008G185400	TCONS_00148364	loss	eIF-4B:12711792:12716521	AE:Chr08:12713987:12714029:+	AE:Chr08:12713987:12714029:+
Potri.001G213400	TCONS_00008073	longest iso	Peptidase_S28:21613106:21613573
Potri.001G213400	TCONS_00008072	loss	Peptidase_S28:21613106:21613573	RI:Chr01:21613326:21613502:+	RI:Chr01:21613326:21613502:+
Potri.006G133300	TCONS_00113504	longest iso	Pkinase_Tyr:10977862:10979927
Potri.006G133300	TCONS_00113501	gain	Pkinase:10977467:10979921	A5:Chr06:10977530:10977789:+	A5:Chr06:10977530:10977789:+
Potri.006G093900	TCONS_00112097	longest iso	Pkinase_Tyr:7161661:7163183
Potri.006G093900	TCONS_00112100	loss	Pkinase_Tyr:7161661:7163183	SE:Chr06:7161751:7162258:+	SE:Chr06:7161751:7162258:+
Potri.005G251600	TCONS_00098693	longest iso	Catalase-rel:25368116:25368501; Catalase:25365662:25367807
Potri.005G251600	TCONS_00098695	loss	Catalase:25365662:25367807	RI:Chr05:25367090:25367152:+	RI:Chr05:25367090:25367152:+
Potri.001G111400	TCONS_00003970	longest iso	MFS_1:8875029:8882648
Potri.001G111400	TCONS_00003976	gain	SPX:8874262:8874405	RI:Chr01:8874286:8874383:+	RI:Chr01:8874286:8874383:+
Potri.017G116400	TCONS_00265646	longest iso	Sugar_tr:13150818:13153209,13150887:13155891
Potri.017G116400	TCONS_00265648	loss	Sugar_tr:13150887:13155891	A3:Chr17:13153067:13153199:+	A3:Chr17:13153067:13153199:+
Potri.009G087000	TCONS_00162710	longest iso	Myb_DNA-binding:8100170:8100497; Linker_histone:8101020:8102688
Potri.009G087000	TCONS_00162714	loss	Linker_histone:8101020:8102688	AE:Chr09:8102388:8102474:+	AE:Chr09:8102388:8102474:+
Potri.013G010800	TCONS_00214612	longest iso	DnaJ:680487:680870
Potri.013G010800	TCONS_00214614	loss	DnaJ:680487:680870	A5:Chr13:680562:680654:+,A5:Chr13:680749:680835:+	A5:Chr13:680562:680654:+,A5:Chr13:680749:680835:+
Potri.005G137400	TCONS_00094341	longest iso	Peptidase_M24:11324811:11328717
Potri.005G137400	TCONS_00094342	loss	Peptidase_M24:11324811:11328717	A3:Chr05:11324818:11325114:+	A3:Chr05:11324818:11325114:+
Potri.004G163800	TCONS_00078660	longest iso	bZIP_1:18484299:18484650
Potri.004G163800	TCONS_00078664	loss	bZIP_1:18484299:18484650	A3:Chr04:18484544:18484634:+	A3:Chr04:18484544:18484634:+
Potri.004G135000	TCONS_00077710	longest iso	Got1:15522150:15524837
Potri.004G135000	TCONS_00077715	loss	Got1:15522150:15524837	AE:Chr04:15524254:15524313:+	AE:Chr04:15524254:15524313:+
Potri.001G107000	TCONS_00003773	longest iso	Remorin_N:8514661:8515042
Potri.001G107000	TCONS_00003775	gain	Remorin_C:8515052:8516275	RE:Chr01:8515860:8515941:+,SI:Chr01:8515111:8515859:+	RE:Chr01:8515860:8515941:+,SI:Chr01:8515111:8515859:+
Potri.001G107000	TCONS_00003771	gain	Remorin_C:8515052:8516275	RE:Chr01:8515860:8515941:+,SI:Chr01:8515111:8515859:+	RE:Chr01:8515860:8515941:+,SI:Chr01:8515111:8515859:+
Potri.014G022800	TCONS_00226554	longest iso	2-Hacid_dh_C:1988412:1988898; SASA:1988472:1989425; ACT:1989837:1990022
Potri.014G022800	TCONS_00226563	gain	2-Hacid_dh:1987599:1989084	AE:Chr14:1987283:1987965:+	AE:Chr14:1987283:1987965:+
Potri.001G105900	TCONS_00003730	longest iso	AMP-binding:8427680:8428978
Potri.001G105900	TCONS_00003735	gain	AMP-binding_C:8429477:8429814	SI:Chr01:8429561:8429670:+	SI:Chr01:8429561:8429670:+
Potri.006G144500	TCONS_00113910	longest iso	Gal_Lectin:12267462:12267584; GHD:12267450:12267662; Glyco_hydro_35:12265854:12267428
Potri.006G144500	TCONS_00113919	loss	Glyco_hydro_35:12265854:12267428	SI:Chr06:12267591:12268075:+,SI:Chr06:12266871:12266974:+	SI:Chr06:12267591:12268075:+,SI:Chr06:12266871:12266974:+
Potri.015G106000	TCONS_00245334	longest iso	RRM_1:12398877:12399176,12399381:12399665; RRM_2:12401646:12402590
Potri.015G106000	TCONS_00245346	loss	RRM_2:12401646:12402590	SI:Chr15:12399462:12399548:+,A5:Chr15:12399462:12399548:+,SI:Chr15:12401681:12402089:+	SI:Chr15:12399462:12399548:+,A5:Chr15:12399462:12399548:+,SI:Chr15:12401681:12402089:+
Potri.010G207700	TCONS_00179865	longest iso	ACT:19762405:19766775
Potri.010G207700	TCONS_00179881	loss	ACT:19762405:19766775	AE:Chr10:19764955:19765570:+	AE:Chr10:19764955:19765570:+
Potri.019G100900	TCONS_00290456	longest iso	LRR_8:13026700:13026521; Pkinase_Tyr:13026119:13025040
Potri.019G100900	TCONS_00290454	loss	LRR_8:13026700:13026521	RE:Chr19:13025561:13026711:-	RE:Chr19:13025561:13026711:-
Potri.008G191600	TCONS_00148567	longest iso	Metallophos:13325763:13328173
Potri.008G191600	TCONS_00148570	loss	Metallophos:13325763:13328173	AE:Chr08:13328030:13328072:+	AE:Chr08:13328030:13328072:+
Potri.004G092900	TCONS_00076283	longest iso	Hist_deacetyl:7862852:7865534
Potri.004G092900	TCONS_00076294	loss	Hist_deacetyl:7862852:7865534	SI:Chr04:7865520:7865797:+	SI:Chr04:7865520:7865797:+
Potri.004G092900	TCONS_00076295	loss	Hist_deacetyl:7862852:7865534	SI:Chr04:7865520:7865797:+	SI:Chr04:7865520:7865797:+
Potri.009G004100	TCONS_00159260	longest iso	none
Potri.009G004100	TCONS_00159275	gain	PaO:910180:913288	RE:Chr09:910071:910197:+,A3:Chr09:910198:913201:+,SE:Chr09:910198:913201:+	RE:Chr09:910071:910197:+,A3:Chr09:910198:913201:+,SE:Chr09:910198:913201:+
Potri.001G132900	TCONS_00004880	longest iso	START:10689331:10691326; DUF1336:10692877:10694515
Potri.001G132900	TCONS_00004889	loss	DUF1336:10692877:10694515	AE:Chr01:10694033:10694102:+	AE:Chr01:10694033:10694102:+
Potri.007G092700	TCONS_00133236	longest iso	TLD:11973089:11975338
Potri.007G092700	TCONS_00133244	loss	TLD:11973089:11975338	RE:Chr07:11975263:11975335:+,SI:Chr07:11975336:11975501:+,AE:Chr07:11974335:11974712:+	RE:Chr07:11975263:11975335:+,SI:Chr07:11975336:11975501:+,AE:Chr07:11974335:11974712:+
Potri.003G066300	TCONS_00058793	longest iso	Pkinase_Tyr:9454111:9455308
Potri.003G066300	TCONS_00058795	loss	Pkinase_Tyr:9454111:9455308	A3:Chr03:9454482:9454590:+	A3:Chr03:9454482:9454590:+
Potri.004G051100	TCONS_00074918	longest iso	PP28:3974222:3974669
Potri.004G051100	TCONS_00074915	loss	PP28:3974222:3974669	A3:Chr04:3974270:3974332:+,SI:Chr04:3974665:3974912:+	A3:Chr04:3974270:3974332:+,SI:Chr04:3974665:3974912:+
Potri.002G037300	TCONS_00036377	longest iso	JmjN:2393336:2394004; zf-C5HC2:2393120:2393998; JmjC:2393123:2393377
Potri.002G037300	TCONS_00036391	loss	JmjN:2393336:2394004	A5:Chr02:2393483:2393841:+,RI:Chr02:2393879:2393983:+	A5:Chr02:2393483:2393841:+,RI:Chr02:2393879:2393983:+
Potri.005G158300	TCONS_00095029	longest iso	WD40:15915017:15915896,15921339:15922567,15922715:15923066
Potri.005G158300	TCONS_00095060	loss	WD40:15922715:15923066	AE:Chr05:15921841:15921919:+	AE:Chr05:15921841:15921919:+
Potri.009G128700	TCONS_00164020	longest iso	PNP_UDP_1:10539056:10541207
Potri.009G128700	TCONS_00164038	loss	PNP_UDP_1:10539056:10541207	A3:Chr09:10540812:10541162:+,A5:Chr09:10540041:10540704:+,A5:Chr09:10539072:10539948:+,SE:Chr09:10539072:10539948:+	A3:Chr09:10540812:10541162:+,A5:Chr09:10540041:10540704:+,A5:Chr09:10539072:10539948:+,SE:Chr09:10539072:10539948:+
Potri.009G128700	TCONS_00164031	loss	PNP_UDP_1:10539056:10541207	RE:Chr09:10539158:10539221:+,A3:Chr09:10540812:10541162:+,A5:Chr09:10540013:10540704:+,A5:Chr09:10541205:10541443:+,SI:Chr09:10539072:10539157:+	RE:Chr09:10539158:10539221:+,A3:Chr09:10540812:10541162:+,A5:Chr09:10540013:10540704:+,A5:Chr09:10541205:10541443:+,SI:Chr09:10539072:10539157:+
Potri.005G109400	TCONS_00093603	longest iso	La:8404840:8408548
Potri.005G109400	TCONS_00093608	loss	La:8404840:8408548	AE:Chr05:8406212:8406250:+	AE:Chr05:8406212:8406250:+
Potri.004G041200	TCONS_00074600	longest iso	zf-C3HC4:3161155:3161244
Potri.004G041200	TCONS_00074586	loss	zf-C3HC4:3161155:3161244	SI:Chr04:3160341:3161376:+,SE:Chr04:3160341:3161376:+	SI:Chr04:3160341:3161376:+,SE:Chr04:3160341:3161376:+
Potri.004G041200	TCONS_00074598	loss	zf-C3HC4:3161155:3161244	SI:Chr04:3160341:3161376:+,SE:Chr04:3160341:3161376:+	SI:Chr04:3160341:3161376:+,SE:Chr04:3160341:3161376:+
Potri.006G215200	TCONS_00116479	longest iso	CxxCxxCC:22877609:22878100
Potri.006G215200	TCONS_00116473	gain	zf-CCHC:22875913:22875966	SI:Chr06:22874373:22875045:+,SI:Chr06:22875086:22875248:+,A3:Chr06:22874373:22875045:+	SI:Chr06:22874373:22875045:+,SI:Chr06:22875086:22875248:+,A3:Chr06:22874373:22875045:+
Potri.006G215200	TCONS_00116485	gain	zf-CCHC:22875913:22875966	SI:Chr06:22875086:22875248:+	SI:Chr06:22875086:22875248:+
Potri.003G083700	TCONS_00059599	longest iso	AA_permease_C:11131016:11131162; AA_permease_2:11128852:11130426
Potri.003G083700	TCONS_00059612	loss	AA_permease_2:11128852:11130426	RE:Chr03:11130202:11130430:+,SI:Chr03:11129458:11129753:+,A5:Chr03:11129458:11129753:+,A3:Chr03:11129458:11129753:+	RE:Chr03:11130202:11130430:+,SI:Chr03:11129458:11129753:+,A5:Chr03:11129458:11129753:+,A3:Chr03:11129458:11129753:+
Potri.014G099200	TCONS_00237204	longest iso	Sina:7736117:7735803,7737415:7737179
Potri.014G099200	TCONS_00237197	loss	Sina:7737415:7737179	SE:Chr14:7735191:7737175:-	SE:Chr14:7735191:7737175:-
Potri.005G191500	TCONS_00096315	longest iso	Sec5:20857156:20859453
Potri.005G191500	TCONS_00096316	loss	Sec5:20857156:20859453	AE:Chr05:20858826:20858898:+	AE:Chr05:20858826:20858898:+
Potri.016G119600	TCONS_00255815	longest iso	PPR:12447757:12447837; PPR_2:12447853:12447999
Potri.016G119600	TCONS_00255820	loss	PPR_2:12447853:12447999	A3:Chr16:12447237:12449449:+,SE:Chr16:12447237:12449449:+	A3:Chr16:12447237:12449449:+,SE:Chr16:12447237:12449449:+
Potri.002G150700	TCONS_00040943	longest iso	C2:11358958:11359846; SMP_LBD:11355215:11357591
Potri.002G150700	TCONS_00040932	loss	SMP_LBD:11355215:11357591	A5:Chr02:11359162:11359768:+,A3:Chr02:11359162:11359768:+,RE:Chr02:11355482:11355532:+,RE:Chr02:11355119:11355220:+	A5:Chr02:11359162:11359768:+,A3:Chr02:11359162:11359768:+,RE:Chr02:11355482:11355532:+,RE:Chr02:11355119:11355220:+
Potri.011G150200	TCONS_00197065	longest iso	2OG-FeII_Oxy:16871082:16871534
Potri.011G150200	TCONS_00197064	gain	DIOX_N:16870977:16871628	A5:Chr11:16871070:16871397:+	A5:Chr11:16871070:16871397:+
Potri.012G144700	TCONS_00208920	longest iso	Ribosomal_S9:15694618:15696296
Potri.012G144700	TCONS_00208916	loss	Ribosomal_S9:15694618:15696296	A3:Chr12:15694811:15696532:+	A3:Chr12:15694811:15696532:+
Potri.006G255400	TCONS_00118183	longest iso	none
Potri.006G255400	TCONS_00118150	gain	TPT:26014004:26017842	A3:Chr06:26015244:26015647:+,A3:Chr06:26015017:26015109:+,A3:Chr06:26015779:26015869:+	A3:Chr06:26015244:26015647:+,A3:Chr06:26015017:26015109:+,A3:Chr06:26015779:26015869:+
Potri.015G143300	TCONS_00246360	longest iso	NUDIX_2:14942191:14944793
Potri.015G143300	TCONS_00246366	loss	NUDIX_2:14942191:14944793	AE:Chr15:14944568:14944614:+	AE:Chr15:14944568:14944614:+
Potri.018G037200	TCONS_00272780	longest iso	PPR:3077714:3077803,3078026:3078507; PPR_2:3077489:3077632,3077807:3077953,3078511:3078657,3078721:3078867
Potri.018G037200	TCONS_00272783	loss	PPR:3078026:3078507	A5:Chr18:3077468:3078477:+	A5:Chr18:3077468:3078477:+
Potri.001G168600	TCONS_00006401	longest iso	Abhydrolase_6:14205650:14206695
Potri.001G168600	TCONS_00006406	loss	Abhydrolase_6:14205650:14206695	A3:Chr01:14206121:14206368:+,SE:Chr01:14206121:14206368:+	A3:Chr01:14206121:14206368:+,SE:Chr01:14206121:14206368:+
Potri.016G116100	TCONS_00255699	longest iso	Lipase_GDSL_2:12029926:12032671
Potri.016G116100	TCONS_00255704	loss	Lipase_GDSL_2:12029926:12032671	AE:Chr16:12030480:12030605:+,A5:Chr16:12031462:12031900:+	AE:Chr16:12030480:12030605:+,A5:Chr16:12031462:12031900:+
Potri.013G078500	TCONS_00217259	longest iso	none
Potri.013G078500	TCONS_00217263	gain	PLATZ:6829238:6829872	A3:Chr13:6829451:6829869:+,SI:Chr13:6829451:6829869:+	A3:Chr13:6829451:6829869:+,SI:Chr13:6829451:6829869:+
Potri.013G078500	TCONS_00217264	gain	PLATZ:6829238:6829872	A3:Chr13:6829451:6829869:+,SI:Chr13:6829451:6829869:+	A3:Chr13:6829451:6829869:+,SI:Chr13:6829451:6829869:+
Potri.006G045400	TCONS_00110098	longest iso	Mur_ligase_M:3212221:3216125
Potri.006G045400	TCONS_00110103	loss	Mur_ligase_M:3212221:3216125	SE:Chr06:3212242:3213480:+	SE:Chr06:3212242:3213480:+
Potri.010G182700	TCONS_00178689	longest iso	HMA:18034324:18034650
Potri.010G182700	TCONS_00178692	loss	HMA:18034324:18034650	RE:Chr10:18034312:18034387:+,A3:Chr10:18034388:18034546:+	RE:Chr10:18034312:18034387:+,A3:Chr10:18034388:18034546:+
Potri.006G123000	TCONS_00113091	longest iso	PAPS_reduct:9854304:9855487,9855503:9855751; MoCF_biosynth:9852500:9853116
Potri.006G123000	TCONS_00113098	loss	MoCF_biosynth:9852500:9853116	A3:Chr06:9855376:9855478:+,A3:Chr06:9853020:9853342:+	A3:Chr06:9855376:9855478:+,A3:Chr06:9853020:9853342:+
Potri.006G123000	TCONS_00113084	loss	MoCF_biosynth:9852500:9853116	A3:Chr06:9853020:9853342:+	A3:Chr06:9853020:9853342:+
Potri.006G123000	TCONS_00113100	loss	PAPS_reduct:9855503:9855751	A3:Chr06:9855376:9855478:+	A3:Chr06:9855376:9855478:+
Potri.001G301600	TCONS_00011308	longest iso	Cyclase:30536107:30537923
Potri.001G301600	TCONS_00011309	loss	Cyclase:30536107:30537923	RE:Chr01:30537904:30537974:+	RE:Chr01:30537904:30537974:+
Potri.019G101900	TCONS_00286522	longest iso	DPBB_1:13105113:13105352; Pollen_allerg_1:13105564:13105668
Potri.019G101900	TCONS_00286511	loss	Pollen_allerg_1:13105564:13105668	SI:Chr19:13105666:13106493:+,A3:Chr19:13105666:13106493:+	SI:Chr19:13105666:13106493:+,A3:Chr19:13105666:13106493:+
Potri.009G131500	TCONS_00164104	longest iso	tRNA_int_endo_N:10674603:10674791; tRNA_int_endo:10674858:10675097
Potri.009G131500	TCONS_00164100	loss	tRNA_int_endo_N:10674603:10674791	SI:Chr09:10674679:10674901:+,RI:Chr09:10674551:10674636:+	SI:Chr09:10674679:10674901:+,RI:Chr09:10674551:10674636:+
Potri.012G067500	TCONS_00206010	longest iso	FMO-like:8910925:8911958,8912007:8913131
Potri.012G067500	TCONS_00206021	loss	FMO-like:8912007:8913131	RE:Chr12:8911295:8911456:+,SI:Chr12:8911079:8911294:+,SI:Chr12:8911457:8911694:+	RE:Chr12:8911295:8911456:+,SI:Chr12:8911079:8911294:+,SI:Chr12:8911457:8911694:+
Potri.005G183400	TCONS_00096091	longest iso	HAD_2:19990625:19992996; Flavokinase:19993225:19994023
Potri.005G183400	TCONS_00096094	loss	HAD_2:19990625:19992996	A5:Chr05:19990196:19990777:+,SE:Chr05:19990196:19990777:+	A5:Chr05:19990196:19990777:+,SE:Chr05:19990196:19990777:+
Potri.002G192900	TCONS_00042663	longest iso	RRM_1:15391569:15393634,15394438:15395562; WW:15396984:15397609
Potri.002G192900	TCONS_00042664	loss	RRM_1:15394438:15395562	AE:Chr02:15394678:15394731:+	AE:Chr02:15394678:15394731:+
Potri.002G143000	TCONS_00040702	longest iso	Not1:10635529:10635837
Potri.002G143000	TCONS_00040694	loss	Not1:10635529:10635837	A3:Chr02:10635144:10635573:+	A3:Chr02:10635144:10635573:+
Potri.014G029300	TCONS_00226795	longest iso	SCP2:2490402:2491438
Potri.014G029300	TCONS_00226798	loss	SCP2:2490402:2491438	RI:Chr14:2490450:2490537:+	RI:Chr14:2490450:2490537:+
Potri.001G238800	TCONS_00008883	longest iso	Ank_2:24995940:24996846,24996994:24997197; Ank:24996859:24996927
Potri.001G238800	TCONS_00008884	gain	Ank_5:24995419:24995750	SI:Chr01:24995520:24995737:+	SI:Chr01:24995520:24995737:+
Potri.006G043200	TCONS_00110025	longest iso	CRAL_TRIO_2:3058919:3059323
Potri.006G043200	TCONS_00110027	gain	ALO:3057725:3058957	SI:Chr06:3057797:3057898:+,A3:Chr06:3058100:3058519:+	SI:Chr06:3057797:3057898:+,A3:Chr06:3058100:3058519:+
Potri.003G220100	TCONS_00064837	longest iso	Importin_rep_4:21543173:21543448; DUF577:21542627:21543070; HEAT_2:21543467:21544814; HEAT:21548380:21548544
Potri.003G220100	TCONS_00064849	loss	HEAT:21548380:21548544	A3:Chr03:21545899:21549133:+,SE:Chr03:21545899:21549133:+	A3:Chr03:21545899:21549133:+,SE:Chr03:21545899:21549133:+
Potri.012G057300	TCONS_00205432	longest iso	Pkinase:5959200:5962451
Potri.012G057300	TCONS_00205440	loss	Pkinase:5959200:5962451	SE:Chr12:5959807:5961051:+	SE:Chr12:5959807:5961051:+
Potri.007G047100	TCONS_00131368	longest iso	DIOX_N:4329924:4331879
Potri.007G047100	TCONS_00131380	loss	DIOX_N:4329924:4331879	RE:Chr07:4330662:4330942:+	RE:Chr07:4330662:4330942:+
Potri.007G047100	TCONS_00131372	gain	2OG-FeII_Oxy:4332151:4333602	A3:Chr07:4332466:4333257:+	A3:Chr07:4332466:4333257:+
Potri.007G047100	TCONS_00131367	gain	2OG-FeII_Oxy:4332151:4333602	A3:Chr07:4332466:4333257:+	A3:Chr07:4332466:4333257:+
Potri.018G002900	TCONS_00271516	longest iso	ChaC:193236:194426
Potri.018G002900	TCONS_00271518	loss	ChaC:193236:194426	A3:Chr18:194234:194334:+,A5:Chr18:193529:193695:+	A3:Chr18:194234:194334:+,A5:Chr18:193529:193695:+
Potri.008G064000	TCONS_00143292	longest iso	Cu-oxidase:3875215:3875984; Cu-oxidase_3:3874009:3875178; Cu-oxidase_2:3876285:3877061
Potri.008G064000	TCONS_00143290	loss	Cu-oxidase_2:3876285:3877061	RE:Chr08:3874706:3874857:+	RE:Chr08:3874706:3874857:+
Potri.008G122900	TCONS_00145622	longest iso	tRNA-synt_1e:8010821:8011236
Potri.008G122900	TCONS_00145618	loss	tRNA-synt_1e:8010821:8011236	SE:Chr08:8009701:8011143:+	SE:Chr08:8009701:8011143:+
Potri.009G011200	TCONS_00159677	longest iso	START:2019726:2021125; DUF1336:2019756:2021095
Potri.009G011200	TCONS_00159679	loss	START:2019726:2021125	AE:Chr09:2020648:2020926:+	AE:Chr09:2020648:2020926:+
Potri.009G046300	TCONS_00161136	longest iso	Elf4:5187448:5187690
Potri.009G046300	TCONS_00161138	loss	Elf4:5187448:5187690	RI:Chr09:5187498:5187610:+	RI:Chr09:5187498:5187610:+
Potri.009G046300	TCONS_00161123	loss	Elf4:5187448:5187690	RI:Chr09:5187498:5187610:+	RI:Chr09:5187498:5187610:+
Potri.009G046300	TCONS_00161116	loss	Elf4:5187448:5187690	RI:Chr09:5187498:5187610:+	RI:Chr09:5187498:5187610:+
Potri.002G226000	TCONS_00044033	longest iso	BAH:21489935:21490565; PHD:21490668:21493694
Potri.002G226000	TCONS_00044031	loss	PHD:21490668:21493694	A3:Chr02:21490736:21493650:+	A3:Chr02:21490736:21493650:+
Potri.002G226000	TCONS_00044030	loss	PHD:21490668:21493694	A3:Chr02:21490736:21493615:+	A3:Chr02:21490736:21493615:+
Potri.002G195700	TCONS_00042811	longest iso	preSET_CXC:15668669:15668764; SET:15668885:15669568
Potri.002G195700	TCONS_00042766	loss	SET:15668885:15669568	A3:Chr02:15668944:15669315:+,A3:Chr02:15669467:15669891:+,A5:Chr02:15669467:15669891:+	A3:Chr02:15668944:15669315:+,A3:Chr02:15669467:15669891:+,A5:Chr02:15669467:15669891:+
Potri.009G119800	TCONS_00163676	longest iso	DnaJ-X:10049212:10051388
Potri.009G119800	TCONS_00163674	gain	DnaJ:10047422:10048231	RE:Chr09:10048175:10048257:+	RE:Chr09:10048175:10048257:+
Potri.010G174900	TCONS_00178295	longest iso	Helicase_C_4:17550474:17551449,17545787:17550464; AAA_34:17545787:17548675
Potri.010G174900	TCONS_00178333	loss	AAA_34:17545787:17548675	A3:Chr10:17551358:17551441:+,RE:Chr10:17549170:17549266:+,A3:Chr10:17549267:17549354:+,A3:Chr10:17549990:17550058:+,RI:Chr10:17548963:17549019:+	A3:Chr10:17551358:17551441:+,RE:Chr10:17549170:17549266:+,A3:Chr10:17549267:17549354:+,A3:Chr10:17549990:17550058:+,RI:Chr10:17548963:17549019:+
Potri.002G248600	TCONS_00044955	longest iso	U-box:23931612:23932552; Arm:23932985:23933095
Potri.002G248600	TCONS_00044958	loss	Arm:23932985:23933095	A5:Chr02:23932104:23932411:+,SI:Chr02:23933010:23933113:+	A5:Chr02:23932104:23932411:+,SI:Chr02:23933010:23933113:+
Potri.006G006700	TCONS_00108815	longest iso	CTP_transf_like:458811:459860; Zip:459505:461977
Potri.006G006700	TCONS_00108819	loss	Zip:459505:461977	SI:Chr06:460455:460580:+,A5:Chr06:460455:460580:+,A3:Chr06:459869:460179:+	SI:Chr06:460455:460580:+,A5:Chr06:460455:460580:+,A3:Chr06:459869:460179:+
Potri.006G006700	TCONS_00108823	loss	Zip:459505:461977	SI:Chr06:460461:460580:+,A5:Chr06:460461:460580:+,A3:Chr06:459869:460179:+	SI:Chr06:460461:460580:+,A5:Chr06:460461:460580:+,A3:Chr06:459869:460179:+
Potri.009G156500	TCONS_00164977	longest iso	none
Potri.009G156500	TCONS_00164986	gain	BTB:12173655:12174119	RI:Chr09:12173619:12173700:+	RI:Chr09:12173619:12173700:+
Potri.005G227700	TCONS_00097900	longest iso	none
Potri.005G227700	TCONS_00097901	gain	HhH-GPD:23736475:23736906	RI:Chr05:23736356:23736479:+	RI:Chr05:23736356:23736479:+
Potri.018G027600	TCONS_00272438	longest iso	PSI_PSAK:2199202:2199570
Potri.018G027600	TCONS_00272440	loss	PSI_PSAK:2199202:2199570	A3:Chr18:2199211:2199297:+	A3:Chr18:2199211:2199297:+
Potri.006G247500	TCONS_00117900	longest iso	none
Potri.006G247500	TCONS_00117913	gain	tify:25451965:25454013	RE:Chr06:25451949:25452036:+,A3:Chr06:25452037:25453986:+	RE:Chr06:25451949:25452036:+,A3:Chr06:25452037:25453986:+
Potri.006G247500	TCONS_00117893	gain	tify:25451965:25454013	RE:Chr06:25451949:25452036:+,A3:Chr06:25452037:25453986:+	RE:Chr06:25451949:25452036:+,A3:Chr06:25452037:25453986:+
Potri.012G041700	TCONS_00204828	longest iso	PIG-L:3752552:3755278
Potri.012G041700	TCONS_00204829	loss	PIG-L:3752552:3755278	A3:Chr12:3754174:3754257:+,SE:Chr12:3752094:3753795:+	A3:Chr12:3754174:3754257:+,SE:Chr12:3752094:3753795:+
Potri.002G049700	TCONS_00036797	longest iso	Pkinase_Tyr:3277986:3281106
Potri.002G049700	TCONS_00036810	gain	Pkinase_fungal:3280587:3280989	SI:Chr02:3280601:3280680:+	SI:Chr02:3280601:3280680:+
Potri.003G178000	TCONS_00063468	longest iso	Glyco_hydr_116N:18593609:18595021; DUF608:18596232:18597833
Potri.003G178000	TCONS_00063467	loss	DUF608:18596232:18597833	SI:Chr03:18596233:18596364:+	SI:Chr03:18596233:18596364:+
Potri.003G056100	TCONS_00058372	longest iso	SYS1:8290639:8291257
Potri.003G056100	TCONS_00058373	loss	SYS1:8290639:8291257	RE:Chr03:8291050:8291273:+	RE:Chr03:8291050:8291273:+
Potri.003G056100	TCONS_00058370	loss	SYS1:8290639:8291257	RE:Chr03:8291050:8291273:+	RE:Chr03:8291050:8291273:+
Potri.013G148400	TCONS_00219654	longest iso	ThylakoidFormat:15271045:15273670
Potri.013G148400	TCONS_00219649	loss	ThylakoidFormat:15271045:15273670	RI:Chr13:15271296:15272085:+,RI:Chr13:15271152:15272085:+,RI:Chr13:15271305:15272085:+	RI:Chr13:15271296:15272085:+,RI:Chr13:15271152:15272085:+,RI:Chr13:15271305:15272085:+
Potri.005G105600	TCONS_00093427	longest iso	C2:8084588:8085175; PLD_C:8084888:8085100; PLDc:8084546:8084626,8080987:8081094
Potri.005G105600	TCONS_00093434	loss	C2:8084588:8085175	SI:Chr05:8084717:8084839:+	SI:Chr05:8084717:8084839:+
Potri.005G105600	TCONS_00093433	gain	PLDc_2:8082158:8084653	SI:Chr05:8083675:8084515:+,A5:Chr05:8083675:8084515:+	SI:Chr05:8083675:8084515:+,A5:Chr05:8083675:8084515:+
Potri.005G105600	TCONS_00093432	gain	PLDc_2:8082158:8084653	SI:Chr05:8083675:8084515:+,A5:Chr05:8083675:8084515:+	SI:Chr05:8083675:8084515:+,A5:Chr05:8083675:8084515:+
Potri.003G104200	TCONS_00069054	longest iso	G-patch_2:12901365:12901195; KN17_SH3:12900759:12900616
Potri.003G104200	TCONS_00069052	loss	KN17_SH3:12900759:12900616	SE:Chr03:12897481:12901205:-	SE:Chr03:12897481:12901205:-
Potri.009G064100	TCONS_00161782	longest iso	Ribosomal_L31e:6515727:6516802
Potri.009G064100	TCONS_00161783	loss	Ribosomal_L31e:6515727:6516802	AE:Chr09:6516155:6516455:+	AE:Chr09:6516155:6516455:+
Potri.016G097800	TCONS_00255117	longest iso	Ras:9462527:9465116
Potri.016G097800	TCONS_00255120	loss	Ras:9462527:9465116	AE:Chr16:9462706:9462755:+,SE:Chr16:9463144:9464295:+	AE:Chr16:9462706:9462755:+,SE:Chr16:9463144:9464295:+
Potri.005G138200	TCONS_00094378	longest iso	none
Potri.005G138200	TCONS_00094377	gain	DRY_EERY:11453813:11456003	A3:Chr05:11454670:11454955:+,A5:Chr05:11454670:11454955:+	A3:Chr05:11454670:11454955:+,A5:Chr05:11454670:11454955:+
Potri.001G160100	TCONS_00006028	longest iso	Peptidase_M20:13351638:13352422,13351973:13352581
Potri.001G160100	TCONS_00006039	gain	M20_dimer:13350998:13351930	SI:Chr01:13351016:13351496:+	SI:Chr01:13351016:13351496:+
Potri.001G160100	TCONS_00006041	gain	M20_dimer:13350998:13351930	SI:Chr01:13351016:13351496:+	SI:Chr01:13351016:13351496:+
Potri.001G160100	TCONS_00006043	gain	M20_dimer:13350998:13351930	SI:Chr01:13351016:13351496:+	SI:Chr01:13351016:13351496:+
Potri.013G128100	TCONS_00219156	longest iso	Castor_Poll_mid:14050550:14051007
Potri.013G128100	TCONS_00219163	loss	Castor_Poll_mid:14050550:14051007	SI:Chr13:14050802:14050896:+,A5:Chr13:14050655:14050770:+	SI:Chr13:14050802:14050896:+,A5:Chr13:14050655:14050770:+
Potri.017G051600	TCONS_00263390	longest iso	RRM_1:4351577:4352172
Potri.017G051600	TCONS_00263399	loss	RRM_1:4351577:4352172	AE:Chr17:4350561:4351586:+	AE:Chr17:4350561:4351586:+
Potri.010G253400	TCONS_00181786	longest iso	none
Potri.010G253400	TCONS_00181780	gain	DUF1754:22430006:22430997	SI:Chr10:22430151:22430851:+	SI:Chr10:22430151:22430851:+
Potri.010G170700	TCONS_00178072	longest iso	RRM_1:17230192:17230559
Potri.010G170700	TCONS_00178086	gain	zf-RanBP:17231051:17231889	A5:Chr10:17230751:17230872:+	A5:Chr10:17230751:17230872:+
Potri.010G170700	TCONS_00178085	gain	zf-RanBP:17231051:17231889	A5:Chr10:17230751:17230872:+	A5:Chr10:17230751:17230872:+
Potri.007G071000	TCONS_00132539	longest iso	Rgp1:9305199:9306286
Potri.007G071000	TCONS_00132537	loss	Rgp1:9305199:9306286	RE:Chr07:9305343:9305365:+,A3:Chr07:9305229:9305342:+	RE:Chr07:9305343:9305365:+,A3:Chr07:9305229:9305342:+
Potri.003G090900	TCONS_00059919	longest iso	DUF296:11756833:11763440
Potri.003G090900	TCONS_00059923	loss	DUF296:11756833:11763440	AE:Chr03:11762709:11762996:+	AE:Chr03:11762709:11762996:+
Potri.006G078200	TCONS_00111532	longest iso	Biotin_carb_C:5923744:5926035; Biotin_carb_N:5918519:5920373; CPSase_L_D2:5920386:5923621
Potri.006G078200	TCONS_00111539	loss	CPSase_L_D2:5920386:5923621	AE:Chr06:5924829:5924914:+	AE:Chr06:5924829:5924914:+
Potri.005G021000	TCONS_00099564	longest iso	zf-RING_2:1616806:1616675; PHD:1616432:1616292
Potri.005G021000	TCONS_00099559	loss	zf-RING_2:1616806:1616675	SE:Chr05:1616490:1618341:-	SE:Chr05:1616490:1618341:-
Potri.001G118000	TCONS_00004242	longest iso	Abhydrolase_1:9474039:9474451
Potri.001G118000	TCONS_00004240	loss	Abhydrolase_1:9474039:9474451	SI:Chr01:9474099:9474199:+	SI:Chr01:9474099:9474199:+
Potri.004G055400	TCONS_00082818	longest iso	RRM_1:4373723:4373493,4373462:4373265
Potri.004G055400	TCONS_00082815	loss	RRM_1:4373462:4373265	SI:Chr04:4373018:4373614:-	SI:Chr04:4373018:4373614:-
Potri.014G112900	TCONS_00230032	longest iso	Nefa_Nip30_N:8828929:8829600
Potri.014G112900	TCONS_00230039	loss	Nefa_Nip30_N:8828929:8829600	AE:Chr14:8829356:8829420:+	AE:Chr14:8829356:8829420:+
Potri.007G000300	TCONS_00129610	longest iso	none
Potri.007G000300	TCONS_00129604	gain	PrmA:29644:32470	RE:Chr07:29944:30547:+	RE:Chr07:29944:30547:+
Potri.013G026300	TCONS_00215197	longest iso	Lipase_GDSL:1741896:1743725
Potri.013G026300	TCONS_00215194	loss	Lipase_GDSL:1741896:1743725	A5:Chr13:1741270:1742476:+	A5:Chr13:1741270:1742476:+
Potri.003G033700	TCONS_00057537	longest iso	UCH:4243159:4243631,4243192:4243841
Potri.003G033700	TCONS_00057547	gain	ubiquitin:4236067:4236558	RE:Chr03:4236032:4236177:+	RE:Chr03:4236032:4236177:+
Potri.012G113700	TCONS_00207847	longest iso	TMEM135_C_rich:13452743:13453676
Potri.012G113700	TCONS_00207846	loss	TMEM135_C_rich:13452743:13453676	A3:Chr12:13453437:13453511:+	A3:Chr12:13453437:13453511:+
Potri.012G113700	TCONS_00207848	loss	TMEM135_C_rich:13452743:13453676	A3:Chr12:13453437:13453539:+	A3:Chr12:13453437:13453539:+
Potri.019G131800	TCONS_00287146	longest iso	LRR_8:15740381:15740797; LRRNT_2:15738694:15739277; Pkinase:15744339:15745769
Potri.019G131800	TCONS_00287147	loss	Pkinase:15744339:15745769	A3:Chr19:15744774:15744991:+	A3:Chr19:15744774:15744991:+
Potri.008G019700	TCONS_00141441	longest iso	Hemerythrin:1044008:1045076
Potri.008G019700	TCONS_00141442	loss	Hemerythrin:1044008:1045076	A3:Chr08:1044102:1045033:+,A5:Chr08:1044102:1045033:+,SE:Chr08:1044102:1045033:+	A3:Chr08:1044102:1045033:+,A5:Chr08:1044102:1045033:+,SE:Chr08:1044102:1045033:+
Potri.003G159200	TCONS_00062714	longest iso	DUF1624:17104922:17107628
Potri.003G159200	TCONS_00062717	loss	DUF1624:17104922:17107628	AE:Chr03:17106194:17106314:+	AE:Chr03:17106194:17106314:+
Potri.010G112500	TCONS_00175901	longest iso	Helicase_C:13103573:13105381; DEAD:13099772:13102914
Potri.010G112500	TCONS_00175903	loss	DEAD:13099772:13102914	A3:Chr10:13101122:13102761:+,AE:Chr10:13101068:13101121:+	A3:Chr10:13101122:13102761:+,AE:Chr10:13101068:13101121:+
Potri.004G188800	TCONS_00079407	longest iso	none
Potri.004G188800	TCONS_00079405	gain	NPL:20382132:20383290	A3:Chr04:20383000:20383098:+	A3:Chr04:20383000:20383098:+
Potri.010G147900	TCONS_00188057	longest iso	RRM_1:15709839:15709283; WW:15707080:15706914
Potri.010G147900	TCONS_00188072	loss	WW:15707080:15706914	SE:Chr10:15706920:15715264:-	SE:Chr10:15706920:15715264:-
Potri.015G017300	TCONS_00241677	longest iso	Got1:1242769:1246874
Potri.015G017300	TCONS_00241693	loss	Got1:1242769:1246874	AE:Chr15:1245998:1246044:+	AE:Chr15:1245998:1246044:+
Potri.002G238600	TCONS_00044598	longest iso	Glyco_transf_28:23154178:23157446
Potri.002G238600	TCONS_00044599	gain	UDPGT:23159582:23161118	SI:Chr02:23160894:23160977:+	SI:Chr02:23160894:23160977:+
Potri.002G238600	TCONS_00044580	gain	UDPGT:23159582:23161118	SI:Chr02:23160894:23160977:+	SI:Chr02:23160894:23160977:+
Potri.002G055000	TCONS_00037061	longest iso	AUX_IAA:3673017:3674501; Auxin_resp:3669466:3671489; B3:3667609:3669393
Potri.002G055000	TCONS_00037065	loss	B3:3667609:3669393	AE:Chr02:3670914:3670960:+	AE:Chr02:3670914:3670960:+
Potri.001G027600	TCONS_00000954	longest iso	Transglut_core2:2056296:2056970
Potri.001G027600	TCONS_00000950	loss	Transglut_core2:2056296:2056970	RE:Chr01:2056736:2056795:+,A3:Chr01:2056796:2056898:+	RE:Chr01:2056736:2056795:+,A3:Chr01:2056796:2056898:+
Potri.001G027600	TCONS_00000951	loss	Transglut_core2:2056296:2056970	A3:Chr01:2056347:2056898:+,SE:Chr01:2056347:2056898:+	A3:Chr01:2056347:2056898:+,SE:Chr01:2056347:2056898:+
Potri.006G037100	TCONS_00109742	longest iso	HLH:2553125:2554105
Potri.006G037100	TCONS_00109744	loss	HLH:2553125:2554105	AE:Chr06:2553851:2553892:+	AE:Chr06:2553851:2553892:+
Potri.010G041200	TCONS_00173090	longest iso	JAB:7130051:7131871
Potri.010G041200	TCONS_00173112	loss	JAB:7130051:7131871	RE:Chr10:7130276:7131222:+,RI:Chr10:7131414:7131856:+,RI:Chr10:7130328:7130982:+	RE:Chr10:7130276:7131222:+,RI:Chr10:7131414:7131856:+,RI:Chr10:7130328:7130982:+
Potri.010G041200	TCONS_00173097	loss	JAB:7130051:7131871	SI:Chr10:7131414:7131856:+,SE:Chr10:7130066:7131350:+	SI:Chr10:7131414:7131856:+,SE:Chr10:7130066:7131350:+
Potri.016G130000	TCONS_00256143	longest iso	PIGA:13239353:13240233; Glycos_transf_1:13239227:13240233
Potri.016G130000	TCONS_00256111	gain	Glyco_trans_1_4:13239227:13240453	A3:Chr16:13240244:13240391:+,A5:Chr16:13240244:13240391:+	A3:Chr16:13240244:13240391:+,A5:Chr16:13240244:13240391:+
Potri.016G130000	TCONS_00256109	loss	Glycos_transf_1:13239227:13240233	A3:Chr16:13240228:13240391:+,A5:Chr16:13240228:13240391:+	A3:Chr16:13240228:13240391:+,A5:Chr16:13240228:13240391:+
Potri.006G196100	TCONS_00115682	longest iso	Metallophos:21198334:21201777
Potri.006G196100	TCONS_00115664	loss	Metallophos:21198334:21201777	AE:Chr06:21201248:21201321:+	AE:Chr06:21201248:21201321:+
Potri.014G129100	TCONS_00230619	longest iso	LSM:9875567:9876323
Potri.014G129100	TCONS_00230621	loss	LSM:9875567:9876323	RI:Chr14:9875588:9876018:+	RI:Chr14:9875588:9876018:+
Potri.017G026600	TCONS_00262585	longest iso	RRM_1:2442158:2442488,2442525:2447276,2447463:2447627; SPOC:2440673:2441554
Potri.017G026600	TCONS_00262591	loss	SPOC:2440673:2441554	RE:Chr17:2446111:2446490:+	RE:Chr17:2446111:2446490:+
Potri.014G154600	TCONS_00231857	longest iso	zf-C3HC4:12018776:12019833; Helicase_C:12019966:12021118; SNF2_N:12019921:12022803
Potri.014G154600	TCONS_00231887	loss	SNF2_N:12019921:12022803	A5:Chr14:12022120:12022473:+,AE:Chr14:12021613:12022119:+	A5:Chr14:12022120:12022473:+,AE:Chr14:12021613:12022119:+
Potri.006G142100	TCONS_00113822	longest iso	Acetyltransf_1:12001641:12002457
Potri.006G142100	TCONS_00113814	loss	Acetyltransf_1:12001641:12002457	RI:Chr06:12002029:12002129:+,SI:Chr06:12002284:12002383:+	RI:Chr06:12002029:12002129:+,SI:Chr06:12002284:12002383:+
Potri.004G158300	TCONS_00078391	longest iso	DnaJ:17982949:17983774; DnaJ-X:17984697:17985772
Potri.004G158300	TCONS_00078406	loss	DnaJ-X:17984697:17985772	RE:Chr04:17983718:17983800:+,SI:Chr04:17985770:17986589:+	RE:Chr04:17983718:17983800:+,SI:Chr04:17985770:17986589:+
Potri.015G099000	TCONS_00245041	longest iso	ThiF:11829886:11830648
Potri.015G099000	TCONS_00245026	loss	ThiF:11829886:11830648	RE:Chr15:11830010:11830061:+,SI:Chr15:11830631:11830764:+,A3:Chr15:11830062:11830156:+	RE:Chr15:11830010:11830061:+,SI:Chr15:11830631:11830764:+,A3:Chr15:11830062:11830156:+
Potri.013G077700	TCONS_00217171	longest iso	GPHR_N:6720015:6721510
Potri.013G077700	TCONS_00217158	gain	ABA_GPCR:6724914:6729033	A3:Chr13:6724995:6726483:+	A3:Chr13:6724995:6726483:+
Potri.013G077700	TCONS_00217159	gain	ABA_GPCR:6724914:6729033	A3:Chr13:6724995:6726483:+	A3:Chr13:6724995:6726483:+
Potri.013G077700	TCONS_00217150	gain	ABA_GPCR:6724914:6729033	A3:Chr13:6724995:6726483:+	A3:Chr13:6724995:6726483:+
Potri.013G077700	TCONS_00217177	gain	ABA_GPCR:6724914:6729033	A3:Chr13:6724995:6726483:+	A3:Chr13:6724995:6726483:+
Potri.004G155300	TCONS_00078282	longest iso	RRM_1:17655784:17656241
Potri.004G155300	TCONS_00078281	loss	RRM_1:17655784:17656241	A5:Chr04:17656011:17656118:+	A5:Chr04:17656011:17656118:+
Potri.008G091200	TCONS_00144380	longest iso	PHM7_cyt:5716161:5719006; RSN1_7TM:5721705:5721845,5719043:5721098; RSN1_TM:5721633:5722124
Potri.008G091200	TCONS_00144427	loss	RSN1_TM:5721633:5722124	AE:Chr08:5717460:5717524:+,SI:Chr08:5721090:5721731:+,SI:Chr08:5721798:5721925:+,A3:Chr08:5720148:5720968:+,SI:Chr08:5721966:5722132:+	AE:Chr08:5717460:5717524:+,SI:Chr08:5721090:5721731:+,SI:Chr08:5721798:5721925:+,A3:Chr08:5720148:5720968:+,SI:Chr08:5721966:5722132:+
Potri.001G471000	TCONS_00017225	longest iso	none
Potri.001G471000	TCONS_00017235	gain	STAR_dimer:50251381:50254232	RE:Chr01:50254213:50254358:+,A3:Chr01:50251990:50254212:+	RE:Chr01:50254213:50254358:+,A3:Chr01:50251990:50254212:+
Potri.001G111100	TCONS_00003950	longest iso	Ran_BP1:8826669:8828064
Potri.001G111100	TCONS_00003954	loss	Ran_BP1:8826669:8828064	SI:Chr01:8827746:8827962:+	SI:Chr01:8827746:8827962:+
Potri.011G043600	TCONS_00193665	longest iso	zf-CW:3716927:3717453; B3:3712462:3713711
Potri.011G043600	TCONS_00193689	loss	B3:3712462:3713711	SE:Chr11:3709902:3716178:+	SE:Chr11:3709902:3716178:+
Potri.015G002300	TCONS_00241094	longest iso	CCT:142390:142670; Response_reg:138429:140003
Potri.015G002300	TCONS_00241100	loss	Response_reg:138429:140003	AE:Chr15:139175:139272:+	AE:Chr15:139175:139272:+
Potri.004G049300	TCONS_00074852	longest iso	NAM:3839887:3841124
Potri.004G049300	TCONS_00074860	loss	NAM:3839887:3841124	AE:Chr04:3840742:3840762:+	AE:Chr04:3840742:3840762:+
Potri.001G268200	TCONS_00009922	longest iso	zf-C3HC4:27625577:27625750; zf-CCCH:27625058:27625120,27625379:27625447; zf-CCCH_4:27624868:27624933,27625058:27625117
Potri.001G268200	TCONS_00009912	loss	zf-CCCH_4:27625058:27625117	SE:Chr01:27624432:27625057:+	SE:Chr01:27624432:27625057:+
Potri.002G061500	TCONS_00037333	longest iso	CS:4183114:4183426
Potri.002G061500	TCONS_00037334	loss	CS:4183114:4183426	A3:Chr02:4182352:4183117:+	A3:Chr02:4182352:4183117:+
Potri.014G146400	TCONS_00231519	longest iso	TAXi_N:11188423:11190743; TAXi_C:11191324:11194650
Potri.014G146400	TCONS_00231533	loss	TAXi_C:11191324:11194650	AE:Chr14:11189159:11189259:+	AE:Chr14:11189159:11189259:+
Potri.001G395000	TCONS_00031935	longest iso	F-box:41431693:41431583
Potri.001G395000	TCONS_00031933	loss	F-box:41431693:41431583	SE:Chr01:41430324:41432259:-	SE:Chr01:41430324:41432259:-
Potri.016G054900	TCONS_00253345	longest iso	zf-UDP:3588734:3589033; Cellulose_synt:3590293:3593996
Potri.016G054900	TCONS_00253344	loss	Cellulose_synt:3590293:3593996	A3:Chr16:3588912:3589079:+,A3:Chr16:3591320:3591388:+,RI:Chr16:3593569:3593763:+	A3:Chr16:3588912:3589079:+,A3:Chr16:3591320:3591388:+,RI:Chr16:3593569:3593763:+
Potri.003G041000	TCONS_00057821	longest iso	SurE:5463919:5467075
Potri.003G041000	TCONS_00057823	loss	SurE:5463919:5467075	AE:Chr03:5465955:5465994:+	AE:Chr03:5465955:5465994:+
Potri.009G134600	TCONS_00164207	longest iso	Ras:10876750:10880167
Potri.009G134600	TCONS_00164209	loss	Ras:10876750:10880167	A3:Chr09:10879844:10879971:+,AE:Chr09:10876969:10877013:+	A3:Chr09:10879844:10879971:+,AE:Chr09:10876969:10877013:+
Potri.010G104500	TCONS_00175597	longest iso	Glyco_transf_20:12503699:12505168; Trehalose_PPase:12505684:12505884
Potri.010G104500	TCONS_00175603	loss	Trehalose_PPase:12505684:12505884	SI:Chr10:12505882:12506772:+,A3:Chr10:12505882:12506772:+	SI:Chr10:12505882:12506772:+,A3:Chr10:12505882:12506772:+
Potri.001G442400	TCONS_00033565	longest iso	zf-LSD1:47361475:47361401,47360379:47360305,47359480:47359406
Potri.001G442400	TCONS_00033573	loss	zf-LSD1:47359480:47359406	RE:Chr01:47360292:47360402:-	RE:Chr01:47360292:47360402:-
Potri.009G079600	TCONS_00162432	longest iso	CorA:7626596:7629026
Potri.009G079600	TCONS_00162437	loss	CorA:7626596:7629026	A3:Chr09:7628798:7628891:+	A3:Chr09:7628798:7628891:+
Potri.014G073300	TCONS_00228400	longest iso	NTP_transf_2:5912758:5915478; PAP_assoc:5916660:5917065
Potri.014G073300	TCONS_00228407	loss	PAP_assoc:5916660:5917065	AE:Chr14:5914470:5914513:+,RI:Chr14:5916755:5916983:+	AE:Chr14:5914470:5914513:+,RI:Chr14:5916755:5916983:+
Potri.008G103800	TCONS_00145049	longest iso	Sld5:6598915:6599576; SLD5_C:6601141:6601426
Potri.008G103800	TCONS_00145058	loss	SLD5_C:6601141:6601426	RI:Chr08:6599428:6599507:+	RI:Chr08:6599428:6599507:+
Potri.016G143200	TCONS_00256644	longest iso	Pkinase_Tyr:14404977:14407915
Potri.016G143200	TCONS_00256653	loss	Pkinase_Tyr:14404977:14407915	A3:Chr16:14405368:14406291:+,A5:Chr16:14404534:14405231:+,A5:Chr16:14406666:14407628:+,SE:Chr16:14404534:14405231:+	A3:Chr16:14405368:14406291:+,A5:Chr16:14404534:14405231:+,A5:Chr16:14406666:14407628:+,SE:Chr16:14404534:14405231:+
Potri.016G143200	TCONS_00256656	loss	Pkinase_Tyr:14404977:14407915	AE:Chr16:14405400:14405496:+,A3:Chr16:14405497:14406291:+,A5:Chr16:14406656:14407628:+,SI:Chr16:14405497:14406291:+	AE:Chr16:14405400:14405496:+,A3:Chr16:14405497:14406291:+,A5:Chr16:14406656:14407628:+,SI:Chr16:14405497:14406291:+
Potri.003G161600	TCONS_00062760	longest iso	zf-RING_2:17273554:17273784
Potri.003G161600	TCONS_00062792	loss	zf-RING_2:17273554:17273784	SI:Chr03:17273576:17273680:+	SI:Chr03:17273576:17273680:+
Potri.018G089800	TCONS_00275201	longest iso	Aldose_epim:11828861:11832273
Potri.018G089800	TCONS_00275212	loss	Aldose_epim:11828861:11832273	AE:Chr18:11829049:11829134:+,SE:Chr18:11831488:11832124:+	AE:Chr18:11829049:11829134:+,SE:Chr18:11831488:11832124:+
Potri.017G026300	TCONS_00262547	longest iso	Lactamase_B:2423449:2424128; HAGH_C:2424129:2424627; Calreticulin:2423188:2424591,2424592:2425889
Potri.017G026300	TCONS_00262546	loss	HAGH_C:2424129:2424627	RE:Chr17:2423411:2423954:+	RE:Chr17:2423411:2423954:+
Potri.017G026300	TCONS_00262555	loss	HAGH_C:2424129:2424627	SE:Chr17:2423315:2424077:+	SE:Chr17:2423315:2424077:+
Potri.008G197000	TCONS_00148876	longest iso	SBP:13768870:13769124
Potri.008G197000	TCONS_00148862	loss	SBP:13768870:13769124	A5:Chr08:13768952:13769039:+	A5:Chr08:13768952:13769039:+
Potri.004G078700	TCONS_00075790	longest iso	LRAT:6501040:6503538
Potri.004G078700	TCONS_00075792	loss	LRAT:6501040:6503538	AE:Chr04:6501373:6501446:+	AE:Chr04:6501373:6501446:+
Potri.014G053300	TCONS_00227724	longest iso	Ribosomal_S17_N:4201479:4202843; Ribosomal_S17:4202847:4203282
Potri.014G053300	TCONS_00227725	loss	Ribosomal_S17:4202847:4203282	SE:Chr14:4201482:4201719:+	SE:Chr14:4201482:4201719:+
Potri.002G147000	TCONS_00040811	longest iso	LRR_8:10930143:10931093; LRR_1:10931133:10931345; LRRNT_2:10929801:10929920; Pkinase_Tyr:10931859:10933085
Potri.002G147000	TCONS_00040810	loss	LRR_1:10931133:10931345	SE:Chr02:10931185:10932633:+	SE:Chr02:10931185:10932633:+
Potri.005G111100	TCONS_00093672	longest iso	zf-RING_2:8548251:8548580; PA:8548014:8548118
Potri.005G111100	TCONS_00093671	loss	zf-RING_2:8548251:8548580	RI:Chr05:8548318:8548515:+	RI:Chr05:8548318:8548515:+
Potri.004G153300	TCONS_00078211	longest iso	SWIRM:17495240:17495809; SWIRM-assoc_1:17498838:17499156; ZZ:17496023:17496568; Myb_DNA-binding:17496632:17496760
Potri.004G153300	TCONS_00078220	loss	ZZ:17496023:17496568	A3:Chr04:17496086:17496524:+	A3:Chr04:17496086:17496524:+
Potri.002G151800	TCONS_00051863	longest iso	Acyltransferase:11468015:11467839; EF-hand_8:11470875:11468543
Potri.002G151800	TCONS_00051850	loss	Acyltransferase:11468015:11467839	SI:Chr02:11467239:11468072:-	SI:Chr02:11467239:11468072:-
Potri.002G151800	TCONS_00051847	loss	Acyltransferase:11468015:11467839	SE:Chr02:11466958:11468072:-	SE:Chr02:11466958:11468072:-
Potri.005G234500	TCONS_00098154	longest iso	zf-B_box:24240304:24240423,24240460:24240655
Potri.005G234500	TCONS_00098156	loss	zf-B_box:24240460:24240655	A3:Chr05:24240481:24240600:+	A3:Chr05:24240481:24240600:+
Potri.011G168300	TCONS_00197735	longest iso	CRAL_TRIO:18370395:18371515; CRAL_TRIO_N:18369750:18369963
Potri.011G168300	TCONS_00197746	loss	CRAL_TRIO_N:18369750:18369963	A5:Chr11:18370638:18371013:+	A5:Chr11:18370638:18371013:+
Potri.010G222900	TCONS_00180670	longest iso	none
Potri.010G222900	TCONS_00180664	gain	Acetyltransf_1:20714338:20715053	SI:Chr10:20714409:20714872:+	SI:Chr10:20714409:20714872:+
Potri.017G112900	TCONS_00265489	longest iso	AWPM-19:12842785:12843353
Potri.017G112900	TCONS_00265507	loss	AWPM-19:12842785:12843353	RI:Chr17:12842805:12842989:+,SE:Chr17:12843124:12845164:+	RI:Chr17:12842805:12842989:+,SE:Chr17:12843124:12845164:+
Potri.017G112900	TCONS_00265508	loss	AWPM-19:12842785:12843353	SI:Chr17:12842805:12842989:+	SI:Chr17:12842805:12842989:+
Potri.014G060100	TCONS_00227959	longest iso	CTP_transf_1:4633963:4635276
Potri.014G060100	TCONS_00227976	loss	CTP_transf_1:4633963:4635276	AE:Chr14:4633962:4634189:+	AE:Chr14:4633962:4634189:+
Potri.008G069900	TCONS_00143582	longest iso	PC-Esterase:4296835:4299761; PMR5N:4296670:4296831
Potri.008G069900	TCONS_00143583	loss	PMR5N:4296670:4296831	AE:Chr08:4298106:4298240:+,RI:Chr08:4298987:4299433:+	AE:Chr08:4298106:4298240:+,RI:Chr08:4298987:4299433:+
Potri.014G028100	TCONS_00226747	longest iso	FmiP_Thoc5:2402906:2404345
Potri.014G028100	TCONS_00226748	loss	FmiP_Thoc5:2402906:2404345	A3:Chr14:2402691:2403057:+,A5:Chr14:2402691:2403057:+,RI:Chr14:2403956:2404067:+,RI:Chr14:2403104:2403215:+	A3:Chr14:2402691:2403057:+,A5:Chr14:2402691:2403057:+,RI:Chr14:2403956:2404067:+,RI:Chr14:2403104:2403215:+
Potri.009G071800	TCONS_00162094	longest iso	RCC1:7051803:7051949,7051956:7052114,7052124:7052270,7052313:7052459,7052469:7052618,7052631:7052774; FYVE:7052784:7052984; BRX:7055077:7055709; PH_12:7048459:7051116; BRX_assoc:7054858:7055061; BRX_N:7054334:7054836
Potri.009G071800	TCONS_00162095	loss	BRX_N:7054334:7054836	A5:Chr09:7055192:7055636:+	A5:Chr09:7055192:7055636:+
Potri.008G002100	TCONS_00140657	longest iso	DAGK_cat:96171:99839
Potri.008G002100	TCONS_00140681	loss	DAGK_cat:96171:99839	AE:Chr08:97505:97675:+	AE:Chr08:97505:97675:+
Potri.008G002100	TCONS_00140680	loss	DAGK_cat:96171:99839	AE:Chr08:96577:96767:+,RI:Chr08:96654:96729:+	AE:Chr08:96577:96767:+,RI:Chr08:96654:96729:+
Potri.014G140100	TCONS_00231156	longest iso	Helicase_C:10677626:10677910; DEAD:10676954:10677469
Potri.014G140100	TCONS_00231153	gain	zf-HIT:10676612:10676692	RI:Chr14:10676640:10676795:+,RI:Chr14:10676640:10676787:+	RI:Chr14:10676640:10676795:+,RI:Chr14:10676640:10676787:+
Potri.015G025300	TCONS_00241970	longest iso	LRR_8:1976949:1977128,1977528:1977713; LRRNT_2:1976124:1976246; LRR_6:1977159:1977206,1977231:1977278
Potri.015G025300	TCONS_00241960	loss	LRR_6:1977231:1977278	SI:Chr15:1976314:1978860:+	SI:Chr15:1976314:1978860:+
Potri.004G078200	TCONS_00075783	longest iso	AUX_IAA:6470057:6470515; Auxin_resp:6465828:6466749; B3:6463159:6465755
Potri.004G078200	TCONS_00075784	loss	B3:6463159:6465755	SI:Chr04:6463249:6463331:+	SI:Chr04:6463249:6463331:+
Potri.008G067500	TCONS_00143420	longest iso	p450:4104543:4107283
Potri.008G067500	TCONS_00143425	loss	p450:4104543:4107283	SI:Chr08:4107249:4107328:+,SI:Chr08:4106688:4106970:+,AE:Chr08:4106607:4106687:+	SI:Chr08:4107249:4107328:+,SI:Chr08:4106688:4106970:+,AE:Chr08:4106607:4106687:+
Potri.005G108200	TCONS_00093563	longest iso	Gly-zipper_OmpA:8278591:8279173
Potri.005G108200	TCONS_00093564	gain	zf-RING_2:8279812:8280051	SI:Chr05:8279833:8279940:+	SI:Chr05:8279833:8279940:+
Potri.005G108200	TCONS_00093561	gain	zf-RING_2:8279812:8280051	SI:Chr05:8279833:8279940:+	SI:Chr05:8279833:8279940:+
Potri.001G138500	TCONS_00005031	longest iso	SNARE:11141057:11141269; Syntaxin_2:11138156:11140051
Potri.001G138500	TCONS_00005033	loss	Syntaxin_2:11138156:11140051	SI:Chr01:11141261:11141702:+	SI:Chr01:11141261:11141702:+
Potri.014G077800	TCONS_00228580	longest iso	WD40:6261496:6261935,6262591:6262689
Potri.014G077800	TCONS_00228582	loss	WD40:6262591:6262689	SI:Chr14:6262687:6263016:+	SI:Chr14:6262687:6263016:+
Potri.006G161600	TCONS_00114601	longest iso	RNA_pol_Rpb5_N:15382280:15382616; RNA_pol_Rpb5_C:15384166:15384799
Potri.006G161600	TCONS_00114602	loss	RNA_pol_Rpb5_N:15382280:15382616	SE:Chr06:15382072:15382547:+	SE:Chr06:15382072:15382547:+
Potri.008G039200	TCONS_00142328	longest iso	PGM_PMM_III:2224905:2226062; PGM_PMM_I:2221935:2223640; PGM_PMM_II:2223725:2224886
Potri.008G039200	TCONS_00142331	loss	PGM_PMM_I:2221935:2223640	A3:Chr08:2223345:2223540:+	A3:Chr08:2223345:2223540:+
Potri.014G067300	TCONS_00228157	longest iso	zf-C6H2:5481125:5481434
Potri.014G067300	TCONS_00228162	gain	Peptidase_M24:5485607:5485783	SI:Chr14:5485145:5485414:+,SI:Chr14:5484731:5484902:+	SI:Chr14:5485145:5485414:+,SI:Chr14:5484731:5484902:+
Potri.014G067300	TCONS_00228170	gain	Peptidase_M24:5482194:5484723	A5:Chr14:5483555:5483638:+,A3:Chr14:5482218:5483257:+	A5:Chr14:5483555:5483638:+,A3:Chr14:5482218:5483257:+
Potri.014G067300	TCONS_00228171	gain	Peptidase_M24:5482200:5485423	SI:Chr14:5485145:5485414:+,SI:Chr14:5484731:5484902:+,A5:Chr14:5483555:5483638:+,A3:Chr14:5482218:5483257:+	SI:Chr14:5485145:5485414:+,SI:Chr14:5484731:5484902:+,A5:Chr14:5483555:5483638:+,A3:Chr14:5482218:5483257:+
Potri.019G039500	TCONS_00284066	longest iso	BTB:4498167:4499399
Potri.019G039500	TCONS_00284089	loss	BTB:4498167:4499399	A3:Chr19:4497423:4498207:+	A3:Chr19:4497423:4498207:+
Potri.010G123400	TCONS_00176327	longest iso	none
Potri.010G123400	TCONS_00176325	gain	Usp:13980020:13981715	SI:Chr10:13980707:13980861:+,RI:Chr10:13980048:13980119:+	SI:Chr10:13980707:13980861:+,RI:Chr10:13980048:13980119:+
Potri.005G105700	TCONS_00093448	longest iso	RRM_1:8089095:8089413; Ank_2:8089152:8089548,8089567:8089824
Potri.005G105700	TCONS_00093451	loss	Ank_2:8089567:8089824	A3:Chr05:8089426:8090050:+	A3:Chr05:8089426:8090050:+
Potri.005G105700	TCONS_00093436	loss	Ank_2:8089567:8089824	A3:Chr05:8089426:8090050:+	A3:Chr05:8089426:8090050:+
Potri.002G221300	TCONS_00043883	longest iso	Nucleoporin_C:20834933:20836703
Potri.002G221300	TCONS_00043882	loss	Nucleoporin_C:20834933:20836703	A3:Chr02:20835243:20835960:+,A3:Chr02:20836032:20836682:+,SE:Chr02:20835243:20835960:+	A3:Chr02:20835243:20835960:+,A3:Chr02:20836032:20836682:+,SE:Chr02:20835243:20835960:+
Potri.002G221300	TCONS_00043884	loss	Nucleoporin_C:20834933:20836703	A3:Chr02:20835243:20835963:+,A3:Chr02:20836032:20836686:+,SE:Chr02:20835243:20835963:+	A3:Chr02:20835243:20835963:+,A3:Chr02:20836032:20836686:+,SE:Chr02:20835243:20835963:+
Potri.016G026100	TCONS_00252488	longest iso	DUF4413:1473487:1473789; Dimer_Tnp_hAT:1473925:1474164
Potri.016G026100	TCONS_00252485	loss	Dimer_Tnp_hAT:1473925:1474164	A5:Chr16:1474161:1474270:+	A5:Chr16:1474161:1474270:+
Potri.018G038000	TCONS_00272859	longest iso	Myb_DNA-binding:3154097:3154491,3154507:3154888
Potri.018G038000	TCONS_00272857	loss	Myb_DNA-binding:3154507:3154888	SE:Chr18:3151752:3157552:+	SE:Chr18:3151752:3157552:+
Potri.001G454400	TCONS_00016577	longest iso	TMPIT:48895188:48900815
Potri.001G454400	TCONS_00016583	loss	TMPIT:48895188:48900815	AE:Chr01:48900053:48900460:+	AE:Chr01:48900053:48900460:+
Potri.001G266400	TCONS_00009883	longest iso	zf-UDP:27430565:27430795; Cellulose_synt:27430538:27431029,27427005:27429348,27430538:27430855
Potri.001G266400	TCONS_00009885	loss	Cellulose_synt:27430538:27430855	SI:Chr01:27429343:27429755:+	SI:Chr01:27429343:27429755:+
Potri.019G013100	TCONS_00283233	longest iso	SSXT:1505256:1509407
Potri.019G013100	TCONS_00283234	loss	SSXT:1505256:1509407	AE:Chr19:1505695:1505794:+	AE:Chr19:1505695:1505794:+
Potri.006G136400	TCONS_00113607	longest iso	Syja_N:11237096:11240805
Potri.006G136400	TCONS_00113630	loss	Syja_N:11237096:11240805	AE:Chr06:11238767:11238808:+,SE:Chr06:11238809:11240365:+	AE:Chr06:11238767:11238808:+,SE:Chr06:11238809:11240365:+
Potri.009G049400	TCONS_00161210	longest iso	VWA_2:5448299:5449148; AAA_lid_2:5446071:5446858; Mg_chelatase:5442886:5444885
Potri.009G049400	TCONS_00161219	loss	Mg_chelatase:5442886:5444885	SE:Chr09:5443560:5446007:+	SE:Chr09:5443560:5446007:+
Potri.014G107100	TCONS_00229809	longest iso	Pyrophosphatase:8429515:8430831
Potri.014G107100	TCONS_00229805	loss	Pyrophosphatase:8429515:8430831	A3:Chr14:8430093:8430220:+	A3:Chr14:8430093:8430220:+
Potri.001G065600	TCONS_00002259	longest iso	PTCB-BRCT:5197268:5197783; NIF:5196167:5196932
Potri.001G065600	TCONS_00002261	loss	NIF:5196167:5196932	A5:Chr01:5196234:5196339:+,A3:Chr01:5196234:5196339:+	A5:Chr01:5196234:5196339:+,A3:Chr01:5196234:5196339:+
Potri.003G106200	TCONS_00060591	longest iso	TPR_14:13031444:13031754; Suf:13031921:13037943
Potri.003G106200	TCONS_00060592	loss	Suf:13031921:13037943	AE:Chr03:13034958:13035031:+	AE:Chr03:13034958:13035031:+
Potri.005G086400	TCONS_00092802	longest iso	WRKY:6446575:6450214
Potri.005G086400	TCONS_00092806	loss	WRKY:6446575:6450214	A5:Chr05:6446614:6450105:+	A5:Chr05:6446614:6450105:+
Potri.003G103800	TCONS_00060490	longest iso	PTEN_C2:12877337:12877931; FH2:12879294:12884446
Potri.003G103800	TCONS_00060495	loss	FH2:12879294:12884446	SI:Chr03:12883047:12883425:+,AE:Chr03:12881969:12882007:+	SI:Chr03:12883047:12883425:+,AE:Chr03:12881969:12882007:+
Potri.003G136000	TCONS_00061689	longest iso	Galactosyl_T:15492316:15494884; DUF4094:15491695:15492213
Potri.003G136000	TCONS_00061695	loss	DUF4094:15491695:15492213	RE:Chr03:15491844:15491907:+,SE:Chr03:15491908:15492902:+	RE:Chr03:15491844:15491907:+,SE:Chr03:15491908:15492902:+
Potri.002G040600	TCONS_00036478	longest iso	bHLH-MYC_N:2586775:2589153
Potri.002G040600	TCONS_00036498	loss	bHLH-MYC_N:2586775:2589153	AE:Chr02:2588944:2588996:+	AE:Chr02:2588944:2588996:+
Potri.016G124100	TCONS_00255941	longest iso	Ribosomal_S4e:12779313:12779706; 40S_S4_C:12779833:12779973; RS4NT:12778357:12778574; KOW:12779728:12779829; S4:12778596:12779300
Potri.016G124100	TCONS_00255944	loss	RS4NT:12778357:12778574	A5:Chr16:12778421:12778538:+	A5:Chr16:12778421:12778538:+
Potri.006G087100	TCONS_00111907	longest iso	Cu-oxidase:6660115:6661155; Cu-oxidase_3:6659887:6660078; Cu-oxidase_2:6661504:6662011
Potri.006G087100	TCONS_00111904	loss	Cu-oxidase_2:6661504:6662011	A3:Chr06:6659748:6659888:+	A3:Chr06:6659748:6659888:+
Potri.013G134200	TCONS_00219338	longest iso	Tetraspanin:14490281:14492014
Potri.013G134200	TCONS_00219353	loss	Tetraspanin:14490281:14492014	A3:Chr13:14490418:14491935:+,SE:Chr13:14490418:14491935:+	A3:Chr13:14490418:14491935:+,SE:Chr13:14490418:14491935:+
Potri.006G206200	TCONS_00116097	longest iso	none
Potri.006G206200	TCONS_00116114	gain	TLD:22178090:22182778	SI:Chr06:22178149:22179333:+	SI:Chr06:22178149:22179333:+
Potri.006G224900	TCONS_00116828	longest iso	none
Potri.006G224900	TCONS_00116838	gain	RRM_1:23675144:23676180	A5:Chr06:23675193:23675448:+,SI:Chr06:23675511:23675838:+	A5:Chr06:23675193:23675448:+,SI:Chr06:23675511:23675838:+
Potri.006G224900	TCONS_00116815	gain	RRM_1:23675144:23676180	SI:Chr06:23675511:23675838:+,A5:Chr06:23675193:23675448:+	SI:Chr06:23675511:23675838:+,A5:Chr06:23675193:23675448:+
Potri.005G236200	TCONS_00098222	longest iso	IQ:24360311:24360451,24360461:24360514; DUF4005:24362748:24362987
Potri.005G236200	TCONS_00098216	loss	IQ:24360461:24360514	A5:Chr05:24360126:24360436:+	A5:Chr05:24360126:24360436:+
Potri.011G092500	TCONS_00195078	longest iso	MAP65_ASE1:11218667:11221941
Potri.011G092500	TCONS_00195085	loss	MAP65_ASE1:11218667:11221941	A3:Chr11:11221591:11221734:+,SI:Chr11:11221316:11221441:+	A3:Chr11:11221591:11221734:+,SI:Chr11:11221316:11221441:+
Potri.002G213300	TCONS_00043634	longest iso	Kelch_3:19310475:19311146; STPPase_N:19315311:19315520; Metallophos:19315527:19318691; Kelch_5:19310049:19310269
Potri.002G213300	TCONS_00043647	loss	Kelch_5:19310049:19310269	A3:Chr02:19315314:19315382:+	A3:Chr02:19315314:19315382:+
Potri.002G213300	TCONS_00043646	loss	STPPase_N:19315311:19315520	A3:Chr02:19315314:19315402:+	A3:Chr02:19315314:19315402:+
Potri.010G125400	TCONS_00176398	longest iso	3Beta_HSD:14147335:14149692
Potri.010G125400	TCONS_00176391	loss	3Beta_HSD:14147335:14149692	SI:Chr10:14149684:14149793:+	SI:Chr10:14149684:14149793:+
Potri.012G109600	TCONS_00207747	longest iso	Exostosin:13220634:13222077
Potri.012G109600	TCONS_00207741	loss	Exostosin:13220634:13222077	A3:Chr12:13216783:13220729:+	A3:Chr12:13216783:13220729:+
Potri.007G007700	TCONS_00129954	longest iso	GTP-bdg_M:547623:547835,547113:547474; MMR_HSR1:547626:550480
Potri.007G007700	TCONS_00129951	loss	MMR_HSR1:547626:550480	RE:Chr07:547267:547331:+,A3:Chr07:547472:547562:+,A5:Chr07:547472:547562:+,A5:Chr07:547877:548814:+	RE:Chr07:547267:547331:+,A3:Chr07:547472:547562:+,A5:Chr07:547472:547562:+,A5:Chr07:547877:548814:+
Potri.012G060800	TCONS_00205596	longest iso	WD40:6509880:6510388,6510416:6510620,6510633:6512567,6512806:6512998; uDENN:6498714:6499294; DENN:6499355:6503017
Potri.012G060800	TCONS_00205583	loss	DENN:6499355:6503017	SE:Chr12:6499456:6499987:+	SE:Chr12:6499456:6499987:+
Potri.010G234000	TCONS_00181162	longest iso	DEAD:21457587:21458894
Potri.010G234000	TCONS_00181166	loss	DEAD:21457587:21458894	SE:Chr10:21457686:21458822:+	SE:Chr10:21457686:21458822:+
Potri.019G099000	TCONS_00286374	longest iso	Ribosomal_L18_c:12894494:12895096; Ribosomal_L5e:12892788:12894448
Potri.019G099000	TCONS_00286381	loss	Ribosomal_L5e:12892788:12894448	A3:Chr19:12892822:12892949:+	A3:Chr19:12892822:12892949:+
Potri.013G046900	TCONS_00215931	longest iso	none
Potri.013G046900	TCONS_00215903	gain	RRM_1:3390789:3392843	SI:Chr13:3390876:3392175:+,SE:Chr13:3390876:3392175:+	SI:Chr13:3390876:3392175:+,SE:Chr13:3390876:3392175:+
Potri.002G053300	TCONS_00036996	longest iso	Dynamin_N:3532497:3534262
Potri.002G053300	TCONS_00036997	loss	Dynamin_N:3532497:3534262	AE:Chr02:3532586:3533060:+	AE:Chr02:3532586:3533060:+
Potri.003G087800	TCONS_00059793	longest iso	Tetraspanin:11536608:11538737
Potri.003G087800	TCONS_00059807	loss	Tetraspanin:11536608:11538737	SI:Chr03:11538714:11539335:+,AE:Chr03:11538034:11538096:+	SI:Chr03:11538714:11539335:+,AE:Chr03:11538034:11538096:+
Potri.007G099800	TCONS_00133453	longest iso	GHD:12566809:12568316; Gal_Lectin:12573250:12573630; Glyco_hydro_35:12563166:12566787
Potri.007G099800	TCONS_00133462	loss	Glyco_hydro_35:12563166:12566787	AE:Chr07:12567097:12567133:+	AE:Chr07:12567097:12567133:+
Potri.006G226000	TCONS_00116905	longest iso	Mg_trans_NIPA:23760896:23765425
Potri.006G226000	TCONS_00116929	loss	Mg_trans_NIPA:23760896:23765425	A3:Chr06:23761941:23763604:+,A5:Chr06:23761941:23763604:+	A3:Chr06:23761941:23763604:+,A5:Chr06:23761941:23763604:+
Potri.002G106900	TCONS_00039296	longest iso	MFS_1:7815338:7819325
Potri.002G106900	TCONS_00039312	loss	MFS_1:7815338:7819325	A3:Chr02:7816267:7817867:+,AE:Chr02:7816177:7816266:+	A3:Chr02:7816267:7817867:+,AE:Chr02:7816177:7816266:+
Potri.008G128000	TCONS_00145824	longest iso	Branch:8341623:8345214
Potri.008G128000	TCONS_00145827	loss	Branch:8341623:8345214	AE:Chr08:8342852:8342905:+	AE:Chr08:8342852:8342905:+
Potri.004G101500	TCONS_00076632	longest iso	Cpn60_TCP1:8897534:8904342
Potri.004G101500	TCONS_00076636	loss	Cpn60_TCP1:8897534:8904342	AE:Chr04:8897903:8897924:+	AE:Chr04:8897903:8897924:+
Potri.003G096600	TCONS_00060124	longest iso	CS:12336871:12337785
Potri.003G096600	TCONS_00060103	gain	SKI:12337912:12339316	A3:Chr03:12338495:12339046:+	A3:Chr03:12338495:12339046:+
Potri.006G265900	TCONS_00128867	longest iso	Myb_DNA-bind_3:26820503:26820216,26819493:26819209,26818645:26818364
Potri.006G265900	TCONS_00128872	loss	Myb_DNA-bind_3:26818645:26818364	SE:Chr06:26819135:26820209:-	SE:Chr06:26819135:26820209:-
Potri.T153900	TCONS_00300725	longest iso	F-box-like:1313:2279
Potri.T153900	TCONS_00300724	loss	F-box-like:1313:2279	A3:scaffold_598:1353:2236:+	A3:scaffold_598:1353:2236:+
Potri.001G330500	TCONS_00012266	longest iso	p450:33411047:33411986,33410969:33411466
Potri.001G330500	TCONS_00012268	loss	p450:33410969:33411466	RI:Chr01:33411955:33411976:+	RI:Chr01:33411955:33411976:+
Potri.019G077000	TCONS_00285760	longest iso	GST_C:11102007:11102368; GST_N:11101396:11101771; EF1G:11102570:11103533
Potri.019G077000	TCONS_00285762	loss	GST_N:11101396:11101771	SE:Chr19:11101534:11101766:+	SE:Chr19:11101534:11101766:+
Potri.008G148000	TCONS_00146797	longest iso	Pkinase_Tyr:9967514:9970401
Potri.008G148000	TCONS_00146798	loss	Pkinase_Tyr:9967514:9970401	AE:Chr08:9968160:9968618:+,RI:Chr08:9969379:9970117:+	AE:Chr08:9968160:9968618:+,RI:Chr08:9969379:9970117:+
Potri.009G116000	TCONS_00163553	longest iso	Fer4_7:9804296:9805281
Potri.009G116000	TCONS_00163556	loss	Fer4_7:9804296:9805281	AE:Chr09:9804696:9804770:+	AE:Chr09:9804696:9804770:+
Potri.002G125800	TCONS_00040061	longest iso	Pkinase_C:9452363:9453391; Pkinase:9449683:9452308
Potri.002G125800	TCONS_00040080	loss	Pkinase:9449683:9452308	AE:Chr02:9452024:9452102:+	AE:Chr02:9452024:9452102:+
Potri.003G140700	TCONS_00061939	longest iso	FYTT:15800934:15801631
Potri.003G140700	TCONS_00061949	loss	FYTT:15800934:15801631	SI:Chr03:15799349:15800995:+	SI:Chr03:15799349:15800995:+
Potri.003G140700	TCONS_00061937	loss	FYTT:15800934:15801631	SI:Chr03:15799349:15800995:+	SI:Chr03:15799349:15800995:+
Potri.003G140700	TCONS_00061952	loss	FYTT:15800934:15801631	RI:Chr03:15799349:15800995:+,RI:Chr03:15800193:15800995:+	RI:Chr03:15799349:15800995:+,RI:Chr03:15800193:15800995:+
Potri.004G059200	TCONS_00075175	longest iso	RINGv:4760618:4761075
Potri.004G059200	TCONS_00075169	loss	RINGv:4760618:4761075	A5:Chr04:4759531:4761059:+	A5:Chr04:4759531:4761059:+
Potri.006G140000	TCONS_00113741	longest iso	Cupin_5:11736824:11737057
Potri.006G140000	TCONS_00113732	loss	Cupin_5:11736824:11737057	A3:Chr06:11734664:11736838:+,A5:Chr06:11734664:11736838:+,SI:Chr06:11734664:11736838:+	A3:Chr06:11734664:11736838:+,A5:Chr06:11734664:11736838:+,SI:Chr06:11734664:11736838:+
Potri.019G065700	TCONS_00285429	longest iso	ADH_N:9845085:9845264; ADH_zinc_N:9845678:9846826
Potri.019G065700	TCONS_00285439	loss	ADH_zinc_N:9845678:9846826	SI:Chr19:9845149:9845243:+	SI:Chr19:9845149:9845243:+
Potri.018G009100	TCONS_00271678	longest iso	RRM_1:630205:631136; zf-CCHC:631248:631295
Potri.018G009100	TCONS_00271675	loss	zf-CCHC:631248:631295	A3:Chr18:631180:631332:+,SI:Chr18:631180:631332:+	A3:Chr18:631180:631332:+,SI:Chr18:631180:631332:+
Potri.001G157800	TCONS_00005943	longest iso	Sec16_C:13132417:13134363; Sec16:13130719:13131330
Potri.001G157800	TCONS_00005960	loss	Sec16:13130719:13131330	A3:Chr01:13132007:13135951:+	A3:Chr01:13132007:13135951:+
Potri.005G171000	TCONS_00095490	longest iso	DUF4750:18559755:18559992
Potri.005G171000	TCONS_00095488	loss	DUF4750:18559755:18559992	A3:Chr05:18559831:18559918:+	A3:Chr05:18559831:18559918:+
Potri.005G171000	TCONS_00095489	loss	DUF4750:18559755:18559992	A3:Chr05:18559831:18559906:+	A3:Chr05:18559831:18559906:+
Potri.008G145900	TCONS_00146624	longest iso	Pkinase:9822160:9824779
Potri.008G145900	TCONS_00146635	loss	Pkinase:9822160:9824779	RE:Chr08:9822517:9822954:+	RE:Chr08:9822517:9822954:+
Potri.010G159100	TCONS_00177622	longest iso	PPR_2:16530952:16531445; PPR_3:16528887:16529036
Potri.010G159100	TCONS_00177631	loss	PPR_3:16528887:16529036	A5:Chr10:16528838:16529494:+	A5:Chr10:16528838:16529494:+
Potri.012G080300	TCONS_00206599	longest iso	KH_6:10661245:10661726
Potri.012G080300	TCONS_00206613	loss	KH_6:10661245:10661726	RI:Chr12:10661503:10661708:+	RI:Chr12:10661503:10661708:+
Potri.005G096900	TCONS_00093111	longest iso	CBF:7329920:7330978
Potri.005G096900	TCONS_00093109	loss	CBF:7329920:7330978	A3:Chr05:7330762:7330867:+	A3:Chr05:7330762:7330867:+
Potri.008G049300	TCONS_00142746	longest iso	GST_N_3:2907477:2908355; GST_C_2:2908880:2909174
Potri.008G049300	TCONS_00142756	loss	GST_C_2:2908880:2909174	A5:Chr08:2908938:2909036:+	A5:Chr08:2908938:2909036:+
Potri.011G110800	TCONS_00195687	longest iso	Glyco_transf_22:13581405:13584952
Potri.011G110800	TCONS_00195693	loss	Glyco_transf_22:13581405:13584952	RE:Chr11:13581848:13582143:+,A3:Chr11:13581764:13581847:+	RE:Chr11:13581848:13582143:+,A3:Chr11:13581764:13581847:+
Potri.009G116400	TCONS_00163583	longest iso	none
Potri.009G116400	TCONS_00163578	gain	RRM_1:9834925:9835382	A5:Chr09:9835009:9835259:+	A5:Chr09:9835009:9835259:+
Potri.009G116400	TCONS_00163584	gain	RRM_1:9834925:9835382	A5:Chr09:9835009:9835259:+	A5:Chr09:9835009:9835259:+
Potri.017G128300	TCONS_00265949	longest iso	PDZ_2:13956464:13956927; PDZ_1:13957811:13958850,13963058:13964100; PDZ_6:13956488:13956900
Potri.017G128300	TCONS_00265933	loss	PDZ_6:13956488:13956900	SI:Chr17:13964010:13964094:+	SI:Chr17:13964010:13964094:+
Potri.004G007800	TCONS_00073709	longest iso	SLAC1:502593:502895
Potri.004G007800	TCONS_00073707	loss	SLAC1:502593:502895	RI:Chr04:502695:503058:+	RI:Chr04:502695:503058:+
Potri.005G171400	TCONS_00095503	longest iso	Galactosyl_T:18586992:18588803
Potri.005G171400	TCONS_00095497	gain	DUF4094:18586248:18586880	RE:Chr05:18586660:18586718:+	RE:Chr05:18586660:18586718:+
Potri.014G104000	TCONS_00229646	longest iso	none
Potri.014G104000	TCONS_00229649	gain	DHHC:8190047:8191688	SI:Chr14:8190111:8190308:+,SI:Chr14:8190401:8191015:+,A3:Chr14:8191143:8191241:+	SI:Chr14:8190111:8190308:+,SI:Chr14:8190401:8191015:+,A3:Chr14:8191143:8191241:+
Potri.014G104000	TCONS_00229630	gain	DHHC:8190047:8191688	SI:Chr14:8190111:8190308:+,SI:Chr14:8190401:8191015:+,A3:Chr14:8191143:8191241:+	SI:Chr14:8190111:8190308:+,SI:Chr14:8190401:8191015:+,A3:Chr14:8191143:8191241:+
Potri.014G104000	TCONS_00229629	gain	DHHC:8190047:8191114	SI:Chr14:8190111:8190308:+,SI:Chr14:8190401:8191015:+	SI:Chr14:8190111:8190308:+,SI:Chr14:8190401:8191015:+
Potri.007G047500	TCONS_00131389	longest iso	Glyco_transf_43:4391230:4392084
Potri.007G047500	TCONS_00131384	loss	Glyco_transf_43:4391230:4392084	A3:Chr07:4386417:4397137:+	A3:Chr07:4386417:4397137:+
Potri.007G059100	TCONS_00131851	longest iso	PIN_4:6328385:6329268; Rrp44_CSD1:6329386:6330269; Rrp44_S1:6336418:6337400; OB_Dis3:6330885:6331565; RNB:6331656:6335882
Potri.007G059100	TCONS_00131861	loss	Rrp44_CSD1:6329386:6330269	AE:Chr07:6329919:6329996:+	AE:Chr07:6329919:6329996:+
Potri.016G070500	TCONS_00254021	longest iso	LRR_8:5185271:5185447,5185721:5185894; Pkinase_Tyr:5186825:5188108; LRRNT_2:5185073:5185192,5185985:5186092; LRR_6:5186240:5186284
Potri.016G070500	TCONS_00254025	loss	LRR_6:5186240:5186284	SI:Chr16:5185758:5186330:+	SI:Chr16:5185758:5186330:+
Potri.010G199900	TCONS_00179550	longest iso	DUF604:19205208:19208254
Potri.010G199900	TCONS_00179558	loss	DUF604:19205208:19208254	AE:Chr10:19206070:19206815:+	AE:Chr10:19206070:19206815:+
Potri.012G120000	TCONS_00207966	longest iso	Exo84_C:13984147:13984755
Potri.012G120000	TCONS_00207971	loss	Exo84_C:13984147:13984755	SI:Chr12:13984462:13984690:+,A5:Chr12:13984462:13984690:+	SI:Chr12:13984462:13984690:+,A5:Chr12:13984462:13984690:+
Potri.012G120000	TCONS_00207972	loss	Exo84_C:13984147:13984755	RI:Chr12:13984454:13984690:+,RI:Chr12:13984462:13984690:+	RI:Chr12:13984454:13984690:+,RI:Chr12:13984462:13984690:+
Potri.014G128400	TCONS_00230588	longest iso	GCP_C_terminal:9839603:9842846; GCP_N_terminal:9837049:9839590
Potri.014G128400	TCONS_00230589	loss	GCP_N_terminal:9837049:9839590	AE:Chr14:9838451:9838503:+	AE:Chr14:9838451:9838503:+
Potri.016G083500	TCONS_00254468	longest iso	GST_N_2:6500066:6500250
Potri.016G083500	TCONS_00254469	loss	GST_N_2:6500066:6500250	A3:Chr16:6500108:6500196:+	A3:Chr16:6500108:6500196:+
Potri.016G083500	TCONS_00254463	loss	GST_N_2:6500066:6500250	A3:Chr16:6500108:6500187:+	A3:Chr16:6500108:6500187:+
Potri.006G159900	TCONS_00114541	longest iso	DUF4743:15098336:15098965
Potri.006G159900	TCONS_00114533	gain	NUDIX:15099089:15100059	RE:Chr06:15099056:15099181:+	RE:Chr06:15099056:15099181:+
Potri.012G048600	TCONS_00205077	longest iso	Pkinase:4554571:4557722
Potri.012G048600	TCONS_00205079	loss	Pkinase:4554571:4557722	RE:Chr12:4555649:4555708:+,A5:Chr12:4554932:4555005:+	RE:Chr12:4555649:4555708:+,A5:Chr12:4554932:4555005:+
Potri.012G048600	TCONS_00205080	loss	Pkinase:4554571:4557722	RE:Chr12:4555649:4555708:+,A5:Chr12:4554932:4555005:+	RE:Chr12:4555649:4555708:+,A5:Chr12:4554932:4555005:+
Potri.007G015300	TCONS_00130339	longest iso	Peptidase_S28:1140130:1145338
Potri.007G015300	TCONS_00130364	loss	Peptidase_S28:1140130:1145338	AE:Chr07:1143412:1143461:+	AE:Chr07:1143412:1143461:+
Potri.002G071300	TCONS_00037732	longest iso	DUF218:4921891:4923020
Potri.002G071300	TCONS_00037730	loss	DUF218:4921891:4923020	A5:Chr02:4921188:4922538:+,SE:Chr02:4921188:4922538:+	A5:Chr02:4921188:4922538:+,SE:Chr02:4921188:4922538:+
Potri.001G148100	TCONS_00005418	longest iso	AAA_12:12056414:12058490; AAA_11:12055454:12056386; ResIII:12052701:12055281; DUF5599:12051406:12052174; UPF1_Zn_bind:12049586:12051033
Potri.001G148100	TCONS_00005420	loss	UPF1_Zn_bind:12049586:12051033	A5:Chr01:12057263:12057339:+	A5:Chr01:12057263:12057339:+
Potri.011G164000	TCONS_00197459	longest iso	MMR_HSR1:18103012:18104340
Potri.011G164000	TCONS_00197455	gain	YchF-GTPase_C:18106137:18108162	A5:Chr11:18106170:18107024:+	A5:Chr11:18106170:18107024:+
Potri.011G164000	TCONS_00197465	gain	YchF-GTPase_C:18106137:18108162	A5:Chr11:18106170:18107024:+	A5:Chr11:18106170:18107024:+
Potri.007G056200	TCONS_00131712	longest iso	UIM:5922185:5922226,5923228:5923269
Potri.007G056200	TCONS_00131718	gain	VWA_2:5919617:5921638	A3:Chr07:5920290:5921528:+	A3:Chr07:5920290:5921528:+
Potri.008G043700	TCONS_00142531	longest iso	Mito_carr:2496480:2497411,2497433:2497702
Potri.008G043700	TCONS_00142529	loss	Mito_carr:2497433:2497702	A3:Chr08:2495820:2496563:+	A3:Chr08:2495820:2496563:+
Potri.009G043100	TCONS_00161009	longest iso	FtsH_ext:4977916:4978173; AAA:4973186:4974379; AAA_lid_3:4974452:4974660
Potri.009G043100	TCONS_00161002	gain	Peptidase_M41:4976120:4977798	A5:Chr09:4976219:4976799:+	A5:Chr09:4976219:4976799:+
Potri.009G043100	TCONS_00161011	gain	Peptidase_M41:4976120:4977798	A5:Chr09:4976219:4976799:+	A5:Chr09:4976219:4976799:+
Potri.001G002300	TCONS_00000059	longest iso	Pkinase:144789:145621
Potri.001G002300	TCONS_00000082	loss	Pkinase:144789:145621	SI:Chr01:144891:145091:+,SI:Chr01:145216:145340:+,A5:Chr01:145216:145340:+,A3:Chr01:145216:145340:+	SI:Chr01:144891:145091:+,SI:Chr01:145216:145340:+,A5:Chr01:145216:145340:+,A3:Chr01:145216:145340:+
Potri.001G002300	TCONS_00000087	loss	Pkinase:144789:145621	SI:Chr01:144891:145091:+,RI:Chr01:145220:145299:+,RI:Chr01:145216:145340:+	SI:Chr01:144891:145091:+,RI:Chr01:145220:145299:+,RI:Chr01:145216:145340:+
Potri.006G108700	TCONS_00112546	longest iso	Tmemb_14:8478085:8480205
Potri.006G108700	TCONS_00112547	loss	Tmemb_14:8478085:8480205	RE:Chr06:8477722:8478103:+	RE:Chr06:8477722:8478103:+
Potri.013G094400	TCONS_00218042	longest iso	RRM_1:10208741:10209096
Potri.013G094400	TCONS_00218046	loss	RRM_1:10208741:10209096	A3:Chr13:10208873:10209638:+,SE:Chr13:10208873:10209638:+	A3:Chr13:10208873:10209638:+,SE:Chr13:10208873:10209638:+
Potri.004G177700	TCONS_00079139	longest iso	HEAT:19574631:19574924; IBN_N:19567462:19567738; HEAT_EZ:19571573:19572254
Potri.004G177700	TCONS_00079156	loss	HEAT_EZ:19571573:19572254	SI:Chr04:19574712:19574918:+	SI:Chr04:19574712:19574918:+
Potri.004G177700	TCONS_00079152	loss	HEAT_EZ:19571573:19572254	SI:Chr04:19574712:19574918:+	SI:Chr04:19574712:19574918:+
Potri.004G177700	TCONS_00079153	loss	HEAT_EZ:19571573:19572254	SI:Chr04:19574712:19574918:+	SI:Chr04:19574712:19574918:+
Potri.001G280500	TCONS_00010484	longest iso	LRR_4:28702851:28702967
Potri.001G280500	TCONS_00010475	gain	ubiquitin:28699496:28699822	SI:Chr01:28701824:28702066:+	SI:Chr01:28701824:28702066:+
Potri.013G156700	TCONS_00219914	longest iso	GCN5L1:15932933:15933246
Potri.013G156700	TCONS_00219917	loss	GCN5L1:15932933:15933246	A3:Chr13:15932976:15933052:+	A3:Chr13:15932976:15933052:+
Potri.013G156700	TCONS_00219926	loss	GCN5L1:15932933:15933246	A3:Chr13:15932976:15933040:+	A3:Chr13:15932976:15933040:+
Potri.003G110900	TCONS_00060851	longest iso	Atg8:13448224:13449934
Potri.003G110900	TCONS_00060853	loss	Atg8:13448224:13449934	A5:Chr03:13449183:13449839:+,RI:Chr03:13449870:13449918:+	A5:Chr03:13449183:13449839:+,RI:Chr03:13449870:13449918:+
Potri.005G174400	TCONS_00095635	longest iso	DUF1754:18995200:18996548
Potri.005G174400	TCONS_00095636	loss	DUF1754:18995200:18996548	A3:Chr05:18995333:18996395:+,A5:Chr05:18995333:18996395:+	A3:Chr05:18995333:18996395:+,A5:Chr05:18995333:18996395:+
Potri.008G142800	TCONS_00146455	longest iso	Thioredoxin_7:9567497:9569910; UBX:9571543:9573374; UBA_4:9566260:9566806
Potri.008G142800	TCONS_00146464	loss	UBA_4:9566260:9566806	AE:Chr08:9568420:9568471:+	AE:Chr08:9568420:9568471:+
Potri.009G024600	TCONS_00160381	longest iso	none
Potri.009G024600	TCONS_00160373	gain	MFS_2:3597575:3603043	RE:Chr09:3601224:3601274:+,SI:Chr09:3600136:3600212:+,SI:Chr09:3599956:3600051:+,SI:Chr09:3600293:3600578:+,A3:Chr09:3600293:3600578:+,A3:Chr09:3601527:3602374:+	RE:Chr09:3601224:3601274:+,SI:Chr09:3600136:3600212:+,SI:Chr09:3599956:3600051:+,SI:Chr09:3600293:3600578:+,A3:Chr09:3600293:3600578:+,A3:Chr09:3601527:3602374:+
Potri.012G079700	TCONS_00206561	longest iso	DUF3506:10598000:10598947
Potri.012G079700	TCONS_00206570	loss	DUF3506:10598000:10598947	SE:Chr12:10597129:10598863:+	SE:Chr12:10597129:10598863:+
Potri.011G114300	TCONS_00195798	longest iso	SelR:13888695:13889779
Potri.011G114300	TCONS_00195801	loss	SelR:13888695:13889779	RI:Chr11:13889669:13889757:+	RI:Chr11:13889669:13889757:+
Potri.010G026200	TCONS_00172629	longest iso	none
Potri.010G026200	TCONS_00172627	gain	SBP:3687244:3687543	A5:Chr10:3687384:3687458:+	A5:Chr10:3687384:3687458:+
Potri.001G029800	TCONS_00001057	longest iso	bZIP_1:2199857:2201254; DOG1:2201748:2203309
Potri.001G029800	TCONS_00001064	loss	DOG1:2201748:2203309	AE:Chr01:2202016:2202085:+	AE:Chr01:2202016:2202085:+
Potri.003G001000	TCONS_00056089	longest iso	AUX_IAA:197397:197778,197800:198110; Auxin_resp:195738:196594; B3:194562:195662
Potri.003G001000	TCONS_00056108	loss	B3:194562:195662	AE:Chr03:195255:195296:+	AE:Chr03:195255:195296:+
Potri.006G051700	TCONS_00110362	longest iso	LRR_8:3724128:3724307; LRR_1:3725211:3725276; Pkinase_Tyr:3725697:3726601
Potri.006G051700	TCONS_00110364	loss	LRR_8:3724128:3724307	SI:Chr06:3724099:3724311:+	SI:Chr06:3724099:3724311:+
Potri.002G001000	TCONS_00034853	longest iso	GYF:71449:71670; SET:75030:76157
Potri.002G001000	TCONS_00034871	loss	SET:75030:76157	A5:Chr02:75543:75910:+,RI:Chr02:76090:76181:+	A5:Chr02:75543:75910:+,RI:Chr02:76090:76181:+
Potri.002G001000	TCONS_00034876	loss	SET:75030:76157	SI:Chr02:76090:76181:+,A5:Chr02:75339:75910:+	SI:Chr02:76090:76181:+,A5:Chr02:75339:75910:+
Potri.005G053500	TCONS_00091560	longest iso	HLH:3816979:3817871
Potri.005G053500	TCONS_00091550	loss	HLH:3816979:3817871	A3:Chr05:3817269:3817824:+	A3:Chr05:3817269:3817824:+
Potri.007G005100	TCONS_00129865	longest iso	ETC_C1_NDUFA4:376532:379334
Potri.007G005100	TCONS_00129874	loss	ETC_C1_NDUFA4:376532:379334	A5:Chr07:378069:378568:+	A5:Chr07:378069:378568:+
Potri.011G101800	TCONS_00195438	longest iso	Chalcone:12448189:12449901
Potri.011G101800	TCONS_00195442	loss	Chalcone:12448189:12449901	A3:Chr11:12449297:12449407:+,AE:Chr11:12448254:12448267:+	A3:Chr11:12449297:12449407:+,AE:Chr11:12448254:12448267:+
Potri.005G238700	TCONS_00098344	longest iso	Clat_adaptor_s:24554145:24555422
Potri.005G238700	TCONS_00098347	loss	Clat_adaptor_s:24554145:24555422	A3:Chr05:24554148:24554220:+,RI:Chr05:24554863:24555189:+,SI:Chr05:24554455:24554688:+	A3:Chr05:24554148:24554220:+,RI:Chr05:24554863:24555189:+,SI:Chr05:24554455:24554688:+
Potri.005G238700	TCONS_00098345	loss	Clat_adaptor_s:24554145:24555422	A3:Chr05:24554148:24554246:+,A5:Chr05:24555250:24555386:+,SI:Chr05:24554455:24554688:+,SI:Chr05:24554863:24555189:+	A3:Chr05:24554148:24554246:+,A5:Chr05:24555250:24555386:+,SI:Chr05:24554455:24554688:+,SI:Chr05:24554863:24555189:+
Potri.009G041700	TCONS_00160971	longest iso	RRM_1:4869957:4870311
Potri.009G041700	TCONS_00160948	loss	RRM_1:4869957:4870311	A3:Chr09:4869965:4870409:+,SE:Chr09:4869965:4870409:+	A3:Chr09:4869965:4870409:+,SE:Chr09:4869965:4870409:+
Potri.012G054200	TCONS_00205290	longest iso	MR_MLE_C:5479995:5481080; MR_MLE_N:5478549:5479579
Potri.012G054200	TCONS_00205291	loss	MR_MLE_N:5478549:5479579	AE:Chr12:5479373:5479406:+	AE:Chr12:5479373:5479406:+
Potri.002G087200	TCONS_00038415	longest iso	Ufm1:6151271:6154709
Potri.002G087200	TCONS_00038411	loss	Ufm1:6151271:6154709	A3:Chr02:6154195:6154655:+	A3:Chr02:6154195:6154655:+
Potri.001G372000	TCONS_00014008	longest iso	C2:38578722:38580368; ArfGap:38580062:38582726
Potri.001G372000	TCONS_00014005	loss	ArfGap:38580062:38582726	A3:Chr01:38580405:38582321:+,A3:Chr01:38578756:38580328:+,SE:Chr01:38578756:38580328:+	A3:Chr01:38580405:38582321:+,A3:Chr01:38578756:38580328:+,SE:Chr01:38578756:38580328:+
Potri.016G035600	TCONS_00252741	longest iso	none
Potri.016G035600	TCONS_00252737	gain	O-FucT:2091345:2094235	A3:Chr16:2092534:2093073:+,A5:Chr16:2092055:2092299:+	A3:Chr16:2092534:2093073:+,A5:Chr16:2092055:2092299:+
Potri.005G010800	TCONS_00090023	longest iso	Glyco_hydro_100:799090:802229
Potri.005G010800	TCONS_00090017	loss	Glyco_hydro_100:799090:802229	SI:Chr05:801366:801497:+,A5:Chr05:798376:799764:+	SI:Chr05:801366:801497:+,A5:Chr05:798376:799764:+
Potri.007G060800	TCONS_00131910	longest iso	2OG-FeII_Oxy_3:6550677:6551248
Potri.007G060800	TCONS_00131908	loss	2OG-FeII_Oxy_3:6550677:6551248	A3:Chr07:6550730:6550830:+	A3:Chr07:6550730:6550830:+
Potri.002G011200	TCONS_00035295	longest iso	none
Potri.002G011200	TCONS_00035297	gain	WD40:659102:659839	RE:Chr02:659307:659352:+,SI:Chr02:659353:659806:+	RE:Chr02:659307:659352:+,SI:Chr02:659353:659806:+
Potri.005G067300	TCONS_00092010	longest iso	F-box:4850787:4850921
Potri.005G067300	TCONS_00092009	loss	F-box:4850787:4850921	SI:Chr05:4850519:4851081:+	SI:Chr05:4850519:4851081:+
Potri.018G064800	TCONS_00274009	longest iso	Peptidase_S9:8196686:8202977
Potri.018G064800	TCONS_00274010	loss	Peptidase_S9:8196686:8202977	AE:Chr18:8199114:8199140:+	AE:Chr18:8199114:8199140:+
Potri.009G163300	TCONS_00165200	longest iso	Sec23_helical:12509747:12511163; Sec23_trunk:12505439:12507732; zf-Sec23_Sec24:12505140:12505238
Potri.009G163300	TCONS_00165204	loss	Sec23_trunk:12505439:12507732	A3:Chr09:12506229:12510411:+,SE:Chr09:12506229:12510411:+	A3:Chr09:12506229:12510411:+,SE:Chr09:12506229:12510411:+
Potri.009G054800	TCONS_00161401	longest iso	Abhydrolase_6:5854334:5855625
Potri.009G054800	TCONS_00161397	loss	Abhydrolase_6:5854334:5855625	A3:Chr09:5854607:5856036:+,SE:Chr09:5854607:5856036:+	A3:Chr09:5854607:5856036:+,SE:Chr09:5854607:5856036:+
Potri.009G061000	TCONS_00161734	longest iso	zf-CCCH:6305565:6305627; Ank_2:6304845:6305066
Potri.009G061000	TCONS_00161735	loss	Ank_2:6304845:6305066	SI:Chr09:6304815:6306225:+	SI:Chr09:6304815:6306225:+
Potri.001G245000	TCONS_00009123	longest iso	adh_short_C2:25578712:25579882
Potri.001G245000	TCONS_00009125	loss	adh_short_C2:25578712:25579882	RI:Chr01:25579507:25579723:+	RI:Chr01:25579507:25579723:+
Potri.001G361600	TCONS_00013630	longest iso	WRKY:37370499:37370669,37371183:37372922
Potri.001G361600	TCONS_00013639	loss	WRKY:37371183:37372922	A3:Chr01:37371249:37372813:+,A5:Chr01:37371249:37372813:+	A3:Chr01:37371249:37372813:+,A5:Chr01:37371249:37372813:+
Potri.001G361600	TCONS_00013638	loss	WRKY:37371183:37372922	A3:Chr01:37371245:37372810:+,A5:Chr01:37371245:37372810:+	A3:Chr01:37371245:37372810:+,A5:Chr01:37371245:37372810:+
Potri.001G314800	TCONS_00011779	longest iso	Myb_DNA-binding:32064293:32066822; Myb_CC_LHEQLE:32067427:32068028
Potri.001G314800	TCONS_00011782	loss	Myb_DNA-binding:32064293:32066822	AE:Chr01:32064906:32064925:+	AE:Chr01:32064906:32064925:+
Potri.009G040600	TCONS_00160899	longest iso	Ceramidase_alk:4799254:4803470; Ceramidse_alk_C:4803474:4803965
Potri.009G040600	TCONS_00160897	loss	Ceramidse_alk_C:4803474:4803965	A3:Chr09:4799501:4800290:+,A5:Chr09:4799501:4800290:+	A3:Chr09:4799501:4800290:+,A5:Chr09:4799501:4800290:+
Potri.009G135400	TCONS_00164239	longest iso	none
Potri.009G135400	TCONS_00164241	gain	zf-C3HC4_3:10924987:10925109	RI:Chr09:10925000:10925039:+	RI:Chr09:10925000:10925039:+
Potri.015G072400	TCONS_00243919	longest iso	LIM:9662300:9664142,9664475:9665091
Potri.015G072400	TCONS_00243916	loss	LIM:9664475:9665091	A3:Chr15:9662408:9664158:+,RI:Chr15:9664514:9664962:+	A3:Chr15:9662408:9664158:+,RI:Chr15:9664514:9664962:+
Potri.015G087100	TCONS_00244530	longest iso	Hydrolase_4:11005252:11007005
Potri.015G087100	TCONS_00244535	loss	Hydrolase_4:11005252:11007005	AE:Chr15:11005381:11005613:+	AE:Chr15:11005381:11005613:+
Potri.015G055600	TCONS_00243234	longest iso	PCO_ADO:7562687:7565406
Potri.015G055600	TCONS_00243247	loss	PCO_ADO:7562687:7565406	RE:Chr15:7563070:7563720:+,RE:Chr15:7563070:7563218:+	RE:Chr15:7563070:7563720:+,RE:Chr15:7563070:7563218:+
Potri.017G050500	TCONS_00263346	longest iso	Na_sulph_symp:4222375:4225290,4224719:4225863
Potri.017G050500	TCONS_00263348	loss	Na_sulph_symp:4224719:4225863	RE:Chr17:4222135:4222448:+,SI:Chr17:4225426:4225693:+,A3:Chr17:4225426:4225693:+	RE:Chr17:4222135:4222448:+,SI:Chr17:4225426:4225693:+,A3:Chr17:4225426:4225693:+
Potri.009G019400	TCONS_00160144	longest iso	Ribosomal_S11:3130670:3131727
Potri.009G019400	TCONS_00160148	loss	Ribosomal_S11:3130670:3131727	A3:Chr09:3130712:3130786:+,RI:Chr09:3131726:3132126:+	A3:Chr09:3130712:3130786:+,RI:Chr09:3131726:3132126:+
Potri.016G041800	TCONS_00252889	longest iso	Mur_ligase_M:2583627:2588264
Potri.016G041800	TCONS_00252902	loss	Mur_ligase_M:2583627:2588264	RE:Chr16:2587722:2587782:+,A3:Chr16:2588077:2588234:+	RE:Chr16:2587722:2587782:+,A3:Chr16:2588077:2588234:+
Potri.002G149000	TCONS_00040875	longest iso	LOB:11071537:11073932
Potri.002G149000	TCONS_00040876	loss	LOB:11071537:11073932	AE:Chr02:11073764:11074655:+,A3:Chr02:11071798:11073763:+,A5:Chr02:11071798:11073763:+	AE:Chr02:11073764:11074655:+,A3:Chr02:11071798:11073763:+,A5:Chr02:11071798:11073763:+
Potri.003G223800	TCONS_00065033	longest iso	Kinesin:21761125:21763230
Potri.003G223800	TCONS_00065066	loss	Kinesin:21761125:21763230	A3:Chr03:21761762:21761886:+,SE:Chr03:21762416:21763585:+	A3:Chr03:21761762:21761886:+,SE:Chr03:21762416:21763585:+
Potri.014G099000	TCONS_00229494	longest iso	PI3_PI4_kinase:7723793:7724815; ubiquitin:7723052:7723252,7723268:7723498
Potri.014G099000	TCONS_00229495	loss	ubiquitin:7723268:7723498	RE:Chr14:7723783:7724326:+,SI:Chr14:7722610:7723782:+	RE:Chr14:7723783:7724326:+,SI:Chr14:7722610:7723782:+
Potri.006G146500	TCONS_00114037	longest iso	Pkinase:12510361:12512477; Haspin_kinase:12510385:12511854
Potri.006G146500	TCONS_00114036	gain	Pkinase_fungal:12511359:12511866	RE:Chr06:12511155:12511379:+	RE:Chr06:12511155:12511379:+
Potri.006G138500	TCONS_00113699	longest iso	Auxin_resp:11560094:11560458; B3:11559166:11560021
Potri.006G138500	TCONS_00113689	gain	AUX_IAA:11563258:11563905	A5:Chr06:11563291:11563563:+	A5:Chr06:11563291:11563563:+
Potri.006G138500	TCONS_00113690	gain	AUX_IAA:11563258:11563905	A5:Chr06:11563291:11563563:+	A5:Chr06:11563291:11563563:+
Potri.007G069600	TCONS_00132390	longest iso	Gln-synt_N:9105487:9106183; Gln-synt_C:9109121:9109775
Potri.007G069600	TCONS_00132391	loss	Gln-synt_C:9109121:9109775	A3:Chr07:9109214:9109775:+,SE:Chr07:9109214:9109775:+	A3:Chr07:9109214:9109775:+,SE:Chr07:9109214:9109775:+
Potri.007G146000	TCONS_00134891	longest iso	DMRL_synthase:15507308:15509376
Potri.007G146000	TCONS_00134892	loss	DMRL_synthase:15507308:15509376	AE:Chr07:15508332:15508439:+	AE:Chr07:15508332:15508439:+
Potri.011G121200	TCONS_00196098	longest iso	FBA_1:14632308:14632586; F-box:14631696:14631818
Potri.011G121200	TCONS_00196101	loss	F-box:14631696:14631818	SI:Chr11:14631477:14631880:+	SI:Chr11:14631477:14631880:+
Potri.018G086300	TCONS_00275014	longest iso	TPR_2:11326298:11327059; Amidase:11325964:11331524; TPR_1:11331591:11332330; TPR_8:11332349:11332567; TPR_19:11332828:11333016; ANAPC3:11324955:11326044
Potri.018G086300	TCONS_00275035	loss	ANAPC3:11324955:11326044	AE:Chr18:11332037:11332141:+	AE:Chr18:11332037:11332141:+
Potri.005G107600	TCONS_00102821	longest iso	RNA_pol_Rpb1_R:8213434:8213402,8213401:8213360,8213359:8213318,8213317:8213276,8213296:8213255,8213275:8213234,8213254:8213213,8213233:8213192,8213212:8213171,8213191:8213150,8213170:8213129,8213149:8213108,8213128:8213087,8213107:8213066,8213086:8213045,8213065:8213024,8213044:8213003,8213023:8212982,8213002:8212961,8212981:8212940,8212960:8212919,8212861:8212702,8212701:8212660; RNA_pol_Rpb1_2:…
Potri.005G107600	TCONS_00102814	loss	RNA_pol_Rpb1_5:8215633:8213855	SI:Chr05:8213148:8213454:-	SI:Chr05:8213148:8213454:-
Potri.002G122700	TCONS_00039898	longest iso	2-Hacid_dh_C:9177582:9178648; 2-Hacid_dh:9177276:9178824; ACT:9179575:9179760
Potri.002G122700	TCONS_00039906	loss	2-Hacid_dh:9177276:9178824	RI:Chr02:9178492:9178558:+,A5:Chr02:9178819:9179121:+	RI:Chr02:9178492:9178558:+,A5:Chr02:9178819:9179121:+
Potri.004G095900	TCONS_00076435	longest iso	none
Potri.004G095900	TCONS_00076434	gain	HEAT:8239612:8239701	RE:Chr04:8239576:8239716:+	RE:Chr04:8239576:8239716:+
Potri.017G137000	TCONS_00266202	longest iso	Lipase_GDSL:14565764:14567304
Potri.017G137000	TCONS_00266207	loss	Lipase_GDSL:14565764:14567304	SE:Chr17:14566120:14566780:+	SE:Chr17:14566120:14566780:+
Potri.015G052200	TCONS_00243014	longest iso	none
Potri.015G052200	TCONS_00243013	gain	Rhodanese:6584927:6586624	SI:Chr15:6586422:6586536:+	SI:Chr15:6586422:6586536:+
Potri.015G052200	TCONS_00243011	gain	Rhodanese:6584927:6586624	SI:Chr15:6586422:6586536:+	SI:Chr15:6586422:6586536:+
Potri.001G031700	TCONS_00001110	longest iso	efThoc1:2325567:2333747
Potri.001G031700	TCONS_00001137	loss	efThoc1:2325567:2333747	AE:Chr01:2333130:2333241:+	AE:Chr01:2333130:2333241:+
Potri.018G069200	TCONS_00274190	longest iso	PFK:8826873:8830532
Potri.018G069200	TCONS_00274198	loss	PFK:8826873:8830532	AE:Chr18:8829134:8829678:+	AE:Chr18:8829134:8829678:+
Potri.009G081100	TCONS_00162495	longest iso	OATP:7724605:7725433
Potri.009G081100	TCONS_00162491	loss	OATP:7724605:7725433	A3:Chr09:7724885:7725427:+	A3:Chr09:7724885:7725427:+
Potri.009G081100	TCONS_00162492	loss	OATP:7724605:7725433	A3:Chr09:7724885:7725427:+	A3:Chr09:7724885:7725427:+
Potri.005G209800	TCONS_00097136	longest iso	none
Potri.005G209800	TCONS_00097154	gain	Cyclin:22362001:22362243	RI:Chr05:22362061:22362530:+,RI:Chr05:22362061:22362159:+	RI:Chr05:22362061:22362530:+,RI:Chr05:22362061:22362159:+
Potri.005G209800	TCONS_00097151	gain	Cyclin:22362004:22362630	SI:Chr05:22362246:22362530:+,A5:Chr05:22362246:22362530:+,RI:Chr05:22362061:22362159:+	SI:Chr05:22362246:22362530:+,A5:Chr05:22362246:22362530:+,RI:Chr05:22362061:22362159:+
Potri.018G028200	TCONS_00272451	longest iso	none
Potri.018G028200	TCONS_00272452	gain	SPX:2243092:2243670	RE:Chr18:2243041:2243167:+,SI:Chr18:2243168:2243599:+	RE:Chr18:2243041:2243167:+,SI:Chr18:2243168:2243599:+
Potri.009G021000	TCONS_00160227	longest iso	NAF:3302647:3303567; Pkinase:3297910:3302398
Potri.009G021000	TCONS_00160228	loss	Pkinase:3297910:3302398	AE:Chr09:3299705:3299737:+	AE:Chr09:3299705:3299737:+
Potri.011G023100	TCONS_00193205	longest iso	MPC:1927327:1929691
Potri.011G023100	TCONS_00193216	loss	MPC:1927327:1929691	RE:Chr11:1928268:1928320:+,A5:Chr11:1928039:1928267:+,A5:Chr11:1928321:1929365:+	RE:Chr11:1928268:1928320:+,A5:Chr11:1928039:1928267:+,A5:Chr11:1928321:1929365:+
Potri.011G023100	TCONS_00193215	loss	MPC:1927327:1929691	RE:Chr11:1928268:1928324:+,A5:Chr11:1928325:1929365:+,A5:Chr11:1928034:1928267:+	RE:Chr11:1928268:1928324:+,A5:Chr11:1928325:1929365:+,A5:Chr11:1928034:1928267:+
Potri.018G064100	TCONS_00273949	longest iso	RED_N:8106488:8107530; RED_C:8108880:8109558
Potri.018G064100	TCONS_00273947	loss	RED_C:8108880:8109558	SI:Chr18:8107333:8107425:+	SI:Chr18:8107333:8107425:+
Potri.001G324400	TCONS_00012096	longest iso	Hydrolase_4:32834786:32837843; DAGAT:32838381:32839325
Potri.001G324400	TCONS_00012099	loss	Hydrolase_4:32834786:32837843	AE:Chr01:32836725:32836895:+	AE:Chr01:32836725:32836895:+
Potri.007G058400	TCONS_00131833	longest iso	Exostosin:6273166:6276339
Potri.007G058400	TCONS_00131839	loss	Exostosin:6273166:6276339	AE:Chr07:6275420:6275495:+	AE:Chr07:6275420:6275495:+
Potri.006G064300	TCONS_00110870	longest iso	S6PP:4730075:4731224; Glycos_transf_1:4728069:4729696
Potri.006G064300	TCONS_00110865	gain	Sucrose_synth:4726202:4727858	A5:Chr06:4727342:4727840:+	A5:Chr06:4727342:4727840:+
Potri.001G387600	TCONS_00014489	longest iso	SecY:40372993:40377612; Plug_translocon:40372888:40372992
Potri.001G387600	TCONS_00014494	loss	Plug_translocon:40372888:40372992	A3:Chr01:40372310:40372900:+,A5:Chr01:40372310:40372900:+	A3:Chr01:40372310:40372900:+,A5:Chr01:40372310:40372900:+
Potri.010G237500	TCONS_00181291	longest iso	R3H:21669881:21671052; SUZ:21671137:21671286
Potri.010G237500	TCONS_00181295	loss	SUZ:21671137:21671286	SE:Chr10:21669882:21672425:+	SE:Chr10:21669882:21672425:+
Potri.006G116500	TCONS_00112870	longest iso	NPL:9149003:9149514
Potri.006G116500	TCONS_00112860	loss	NPL:9149003:9149514	A5:Chr06:9148943:9149166:+,A5:Chr06:9149209:9149316:+	A5:Chr06:9148943:9149166:+,A5:Chr06:9149209:9149316:+
Potri.006G116500	TCONS_00112861	loss	NPL:9149003:9149514	A5:Chr06:9148943:9149166:+,A5:Chr06:9149238:9149316:+	A5:Chr06:9148943:9149166:+,A5:Chr06:9149238:9149316:+
Potri.004G161400	TCONS_00078526	longest iso	Inhibitor_I9:18201513:18201743; Peptidase_S8:18200878:18201231,18200599:18201516; fn3_6:18201549:18201836
Potri.004G161400	TCONS_00078537	loss	fn3_6:18201549:18201836	SI:Chr04:18201230:18201303:+,SI:Chr04:18200613:18200825:+	SI:Chr04:18201230:18201303:+,SI:Chr04:18200613:18200825:+
Potri.014G038700	TCONS_00234769	longest iso	p450:3176315:3176010
Potri.014G038700	TCONS_00234768	loss	p450:3176315:3176010	SI:Chr14:3176007:3176420:-	SI:Chr14:3176007:3176420:-
Potri.001G139500	TCONS_00005065	longest iso	Glyco_transf_20:11207904:11208884; Trehalose_PPase:11209512:11211090
Potri.001G139500	TCONS_00005067	loss	Glyco_transf_20:11207904:11208884	RI:Chr01:11208530:11208880:+	RI:Chr01:11208530:11208880:+
Potri.004G158000	TCONS_00078385	longest iso	Helicase_C:17955683:17958824; DEAD:17952995:17954713
Potri.004G158000	TCONS_00078376	loss	DEAD:17952995:17954713	SE:Chr04:17950317:17958658:+	SE:Chr04:17950317:17958658:+
Potri.018G083800	TCONS_00274871	longest iso	MTS:11095883:11096740
Potri.018G083800	TCONS_00274866	loss	MTS:11095883:11096740	A3:Chr18:11095758:11095884:+,A3:Chr18:11095957:11096110:+	A3:Chr18:11095758:11095884:+,A3:Chr18:11095957:11096110:+
Potri.001G075600	TCONS_00002559	longest iso	PA:6012131:6013469
Potri.001G075600	TCONS_00002565	loss	PA:6012131:6013469	AE:Chr01:6012396:6012552:+	AE:Chr01:6012396:6012552:+
Potri.009G068600	TCONS_00161967	longest iso	HMGL-like:6810190:6810360,6807174:6809847
Potri.009G068600	TCONS_00161959	loss	HMGL-like:6807174:6809847	SI:Chr09:6809848:6810192:+	SI:Chr09:6809848:6810192:+
Potri.003G143900	TCONS_00062088	longest iso	Trehalase:16026697:16027550
Potri.003G143900	TCONS_00062087	loss	Trehalase:16026697:16027550	A3:Chr03:16027008:16027176:+,SE:Chr03:16026308:16026907:+	A3:Chr03:16027008:16027176:+,SE:Chr03:16026308:16026907:+
Potri.001G163300	TCONS_00006173	longest iso	IF-2B:13658125:13659806
Potri.001G163300	TCONS_00006177	loss	IF-2B:13658125:13659806	SI:Chr01:13658521:13658594:+	SI:Chr01:13658521:13658594:+
Potri.008G067900	TCONS_00143432	longest iso	ABC1:4132773:4134502
Potri.008G067900	TCONS_00143442	loss	ABC1:4132773:4134502	AE:Chr08:4133688:4133850:+,A5:Chr08:4134497:4135080:+	AE:Chr08:4133688:4133850:+,A5:Chr08:4134497:4135080:+
Potri.001G140200	TCONS_00005091	longest iso	none
Potri.001G140200	TCONS_00005094	gain	SNARE_assoc:11288186:11288978	SI:Chr01:11288369:11288444:+	SI:Chr01:11288369:11288444:+
Potri.001G140200	TCONS_00005089	gain	SNARE_assoc:11288186:11288978	SI:Chr01:11288369:11288444:+	SI:Chr01:11288369:11288444:+
Potri.016G114500	TCONS_00255650	longest iso	CBM_20:11874683:11875017
Potri.016G114500	TCONS_00255658	loss	CBM_20:11874683:11875017	RI:Chr16:11874833:11874900:+	RI:Chr16:11874833:11874900:+
Potri.014G078100	TCONS_00228617	longest iso	ArsA_ATPase:6286279:6289940
Potri.014G078100	TCONS_00228632	loss	ArsA_ATPase:6286279:6289940	A5:Chr14:6286242:6286921:+,RI:Chr14:6289308:6289402:+	A5:Chr14:6286242:6286921:+,RI:Chr14:6289308:6289402:+
Potri.014G078100	TCONS_00228613	loss	ArsA_ATPase:6286279:6289940	SI:Chr14:6289308:6289402:+,A5:Chr14:6286242:6286921:+	SI:Chr14:6289308:6289402:+,A5:Chr14:6286242:6286921:+
Potri.010G043500	TCONS_00173271	longest iso	ELK:7439714:7439779; KNOX2:7431216:7431508; KNOX1:7430799:7431182
Potri.010G043500	TCONS_00173268	gain	Homeodomain:7439855:7440270	SI:Chr10:7439870:7440183:+	SI:Chr10:7439870:7440183:+
Potri.010G043500	TCONS_00173264	gain	Homeodomain:7439855:7440270	SI:Chr10:7439870:7440183:+	SI:Chr10:7439870:7440183:+
Potri.011G141300	TCONS_00196803	longest iso	RNase_T:16302453:16304380
Potri.011G141300	TCONS_00196791	loss	RNase_T:16302453:16304380	A3:Chr11:16303631:16303806:+,SE:Chr11:16302129:16302765:+	A3:Chr11:16303631:16303806:+,SE:Chr11:16302129:16302765:+
Potri.001G006400	TCONS_00000292	longest iso	none
Potri.001G006400	TCONS_00000264	gain	RRM_1:436724:438334	A5:Chr01:437372:438234:+	A5:Chr01:437372:438234:+
Potri.016G088600	TCONS_00254678	longest iso	TPR_2:7088460:7088657; TPR_8:7087290:7088046
Potri.016G088600	TCONS_00254683	gain	DnaJ:7090046:7090449	SI:Chr16:7090202:7090413:+	SI:Chr16:7090202:7090413:+
Potri.011G043500	TCONS_00193661	longest iso	DAGK_cat:3692841:3694271
Potri.011G043500	TCONS_00193663	loss	DAGK_cat:3692841:3694271	A3:Chr11:3693332:3693469:+	A3:Chr11:3693332:3693469:+
Potri.001G067800	TCONS_00002313	longest iso	WHEP-TRS:5406679:5406798; HGTP_anticodon:5407628:5408495
Potri.001G067800	TCONS_00002312	gain	tRNA-synt_2b:5407809:5409576	RE:Chr01:5407808:5407925:+	RE:Chr01:5407808:5407925:+
Potri.010G141700	TCONS_00176971	longest iso	IQ:15329643:15330168; TIG:15327676:15328276; Ank_2:15328571:15329162
Potri.010G141700	TCONS_00176972	loss	Ank_2:15328571:15329162	AE:Chr10:15329730:15329791:+	AE:Chr10:15329730:15329791:+
Potri.010G001900	TCONS_00171929	longest iso	none
Potri.010G001900	TCONS_00171925	gain	V-SNARE_C:209723:210138	SI:Chr10:209875:210048:+	SI:Chr10:209875:210048:+
Potri.001G109800	TCONS_00003888	longest iso	none
Potri.001G109800	TCONS_00003885	gain	PP2:8733015:8734521	SI:Chr01:8733104:8734133:+	SI:Chr01:8733104:8734133:+
Potri.001G109800	TCONS_00003884	gain	PP2:8733015:8734521	SI:Chr01:8733104:8734133:+	SI:Chr01:8733104:8734133:+
Potri.001G109800	TCONS_00003882	gain	PP2:8733015:8734521	SI:Chr01:8733104:8734133:+	SI:Chr01:8733104:8734133:+
Potri.006G198800	TCONS_00115833	longest iso	Abhydrolase_3:21407513:21407980
Potri.006G198800	TCONS_00115835	loss	Abhydrolase_3:21407513:21407980	A5:Chr06:21405259:21407751:+,SE:Chr06:21405259:21407751:+	A5:Chr06:21405259:21407751:+,SE:Chr06:21405259:21407751:+
Potri.006G270600	TCONS_00118676	longest iso	zf-MYND:27235860:27237051; UCH:27237359:27240518
Potri.006G270600	TCONS_00118698	loss	zf-MYND:27235860:27237051	AE:Chr06:27236566:27236640:+	AE:Chr06:27236566:27236640:+
Potri.005G101500	TCONS_00093303	longest iso	NTPase_1:7759074:7759992
Potri.005G101500	TCONS_00093308	loss	NTPase_1:7759074:7759992	SE:Chr05:7759255:7759907:+	SE:Chr05:7759255:7759907:+
Potri.001G372300	TCONS_00014056	longest iso	START:38648791:38649982; MEKHLA:38651681:38652781; Homeodomain:38646550:38648249
Potri.001G372300	TCONS_00014057	loss	Homeodomain:38646550:38648249	AE:Chr01:38647127:38647168:+	AE:Chr01:38647127:38647168:+
Potri.003G163600	TCONS_00062915	longest iso	Auxin_resp:17443663:17444238; B3:17442483:17443590
Potri.003G163600	TCONS_00062935	gain	AUX_IAA:17445353:17445908	SI:Chr03:17445386:17445498:+	SI:Chr03:17445386:17445498:+
Potri.013G158200	TCONS_00219968	longest iso	Abhydrolase_6:16064777:16065206
Potri.013G158200	TCONS_00219966	loss	Abhydrolase_6:16064777:16065206	A5:Chr13:16064886:16065086:+	A5:Chr13:16064886:16065086:+
Potri.013G080200	TCONS_00217345	longest iso	THOC7:6996928:6997332
Potri.013G080200	TCONS_00217343	loss	THOC7:6996928:6997332	A3:Chr13:6996651:6997197:+	A3:Chr13:6996651:6997197:+
Potri.008G068100	TCONS_00143474	longest iso	Sld5:4146100:4148119
Potri.008G068100	TCONS_00143465	loss	Sld5:4146100:4148119	RE:Chr08:4146686:4146778:+,A3:Chr08:4144846:4146685:+,A5:Chr08:4144846:4146685:+,SE:Chr08:4144846:4146685:+	RE:Chr08:4146686:4146778:+,A3:Chr08:4144846:4146685:+,A5:Chr08:4144846:4146685:+,SE:Chr08:4144846:4146685:+
Potri.004G050800	TCONS_00074886	longest iso	SNARE:3949363:3949609
Potri.004G050800	TCONS_00074874	gain	Syntaxin-6_N:3947568:3948566	A3:Chr04:3947840:3948162:+	A3:Chr04:3947840:3948162:+
Potri.002G200500	TCONS_00042974	longest iso	zf-Di19:16160302:16162653; Di19_C:16162868:16163806
Potri.002G200500	TCONS_00042978	loss	zf-Di19:16160302:16162653	AE:Chr02:16160474:16160521:+	AE:Chr02:16160474:16160521:+
Potri.006G192800	TCONS_00115591	longest iso	NUDIX:20726621:20727219; Nudix_N_2:20726016:20726117
Potri.006G192800	TCONS_00115589	loss	Nudix_N_2:20726016:20726117	RE:Chr06:20726621:20726697:+	RE:Chr06:20726621:20726697:+
Potri.005G077500	TCONS_00092448	longest iso	Nudix_hydro:5726486:5727493
Potri.005G077500	TCONS_00092463	gain	NUDIX:5725003:5727364	A3:Chr05:5725042:5725374:+	A3:Chr05:5725042:5725374:+
Potri.005G077500	TCONS_00092447	gain	NUDIX:5725003:5727364	A3:Chr05:5725042:5725374:+	A3:Chr05:5725042:5725374:+
Potri.002G031100	TCONS_00036007	longest iso	MMR_HSR1:1999733:2000779; GTP-bdg_M:1999047:1999711; GTP-bdg_N:1998455:1999040
Potri.002G031100	TCONS_00036021	loss	GTP-bdg_N:1998455:1999040	RI:Chr02:2000604:2000685:+	RI:Chr02:2000604:2000685:+
Potri.010G004700	TCONS_00172025	longest iso	Helicase_C:433230:433870; DEAD:428977:432856
Potri.010G004700	TCONS_00172029	loss	DEAD:428977:432856	AE:Chr10:432155:432230:+	AE:Chr10:432155:432230:+
Potri.012G037100	TCONS_00204599	longest iso	ArgoL1:3309325:3309616; Gly-rich_Ago1:3308109:3308420; PAZ:3309632:3310391; ArgoL2:3310422:3311067; ArgoN:3308478:3309222; Piwi:3312004:3314282; ArgoMid:3311098:3311949
Potri.012G037100	TCONS_00204606	loss	ArgoN:3308478:3309222	AE:Chr12:3308844:3308980:+	AE:Chr12:3308844:3308980:+
Potri.003G095000	TCONS_00060055	longest iso	HSF_DNA-bind:12186643:12188174
Potri.003G095000	TCONS_00060056	loss	HSF_DNA-bind:12186643:12188174	AE:Chr03:12187058:12187125:+	AE:Chr03:12187058:12187125:+
Potri.018G150100	TCONS_00277297	longest iso	Ribosomal_S17:16811405:16811800
Potri.018G150100	TCONS_00277302	loss	Ribosomal_S17:16811405:16811800	A3:Chr18:16811552:16811748:+	A3:Chr18:16811552:16811748:+
Potri.006G145200	TCONS_00113963	longest iso	Peptidase_S9:12344226:12345800
Potri.006G145200	TCONS_00113987	loss	Peptidase_S9:12344226:12345800	AE:Chr06:12345213:12345517:+,SI:Chr06:12345518:12345599:+	AE:Chr06:12345213:12345517:+,SI:Chr06:12345518:12345599:+
Potri.006G145200	TCONS_00113988	loss	Peptidase_S9:12344226:12345800	RI:Chr06:12345518:12345599:+	RI:Chr06:12345518:12345599:+
Potri.013G005500	TCONS_00214323	longest iso	Arf:357802:360398
Potri.013G005500	TCONS_00214340	loss	Arf:357802:360398	A5:Chr13:360034:360115:+	A5:Chr13:360034:360115:+
Potri.018G103200	TCONS_00275566	longest iso	MAT1:13067210:13067927
Potri.018G103200	TCONS_00275567	loss	MAT1:13067210:13067927	SE:Chr18:13067248:13067654:+	SE:Chr18:13067248:13067654:+
Potri.018G039100	TCONS_00272893	longest iso	GAT:3221820:3223174
Potri.018G039100	TCONS_00272894	gain	VHS:3219839:3221261	A3:Chr18:3220398:3220957:+	A3:Chr18:3220398:3220957:+
Potri.018G039100	TCONS_00272903	gain	VHS:3219839:3221249	A3:Chr18:3220398:3220957:+	A3:Chr18:3220398:3220957:+
Potri.010G238700	TCONS_00181343	longest iso	DSPc:21744337:21745449
Potri.010G238700	TCONS_00181345	loss	DSPc:21744337:21745449	AE:Chr10:21744742:21744799:+	AE:Chr10:21744742:21744799:+
Potri.011G058100	TCONS_00194106	longest iso	Pkinase:5153551:5154533; LRRNT_2:5151568:5151687; LRR_4:5151841:5151966
Potri.011G058100	TCONS_00194109	loss	LRR_4:5151841:5151966	SI:Chr11:5153596:5153886:+	SI:Chr11:5153596:5153886:+
Potri.001G391900	TCONS_00014617	longest iso	PEPcase:41067844:41072476
Potri.001G391900	TCONS_00014623	loss	PEPcase:41067844:41072476	AE:Chr01:41069979:41070006:+	AE:Chr01:41069979:41070006:+
Potri.007G015400	TCONS_00130371	longest iso	Peptidase_S28:1148437:1152737
Potri.007G015400	TCONS_00130373	loss	Peptidase_S28:1148437:1152737	AE:Chr07:1149060:1149125:+	AE:Chr07:1149060:1149125:+
Potri.016G012900	TCONS_00252078	longest iso	HECT:711625:716637; ubiquitin:710182:710397
Potri.016G012900	TCONS_00252080	loss	ubiquitin:710182:710397	AE:Chr16:715408:715545:+	AE:Chr16:715408:715545:+
Potri.009G005700	TCONS_00159342	longest iso	zf-RING_UBOX:1067057:1067561; zf-CHY:1067192:1067712; zinc_ribbon_6:1067580:1067932
Potri.009G005700	TCONS_00159351	loss	zinc_ribbon_6:1067580:1067932	RI:Chr09:1067619:1067706:+,RI:Chr09:1067749:1067836:+	RI:Chr09:1067619:1067706:+,RI:Chr09:1067749:1067836:+
Potri.003G116400	TCONS_00061081	longest iso	Cornichon:13966014:13967264
Potri.003G116400	TCONS_00061074	loss	Cornichon:13966014:13967264	RI:Chr03:13966208:13967143:+	RI:Chr03:13966208:13967143:+
Potri.003G116400	TCONS_00061075	loss	Cornichon:13966014:13967264	SI:Chr03:13966208:13967143:+	SI:Chr03:13966208:13967143:+
Potri.013G066200	TCONS_00216655	longest iso	Branch:5088310:5091818
Potri.013G066200	TCONS_00216657	loss	Branch:5088310:5091818	AE:Chr13:5090127:5090449:+	AE:Chr13:5090127:5090449:+
Potri.019G047000	TCONS_00284322	longest iso	none
Potri.019G047000	TCONS_00284321	gain	CBFD_NFYB_HMF:6095752:6095943	RI:Chr19:6095800:6095893:+	RI:Chr19:6095800:6095893:+
Potri.019G047000	TCONS_00284327	gain	CBFD_NFYB_HMF:6095752:6095943	RI:Chr19:6095800:6095893:+	RI:Chr19:6095800:6095893:+
Potri.006G148700	TCONS_00114145	longest iso	RecA:12790074:12796081
Potri.006G148700	TCONS_00114146	loss	RecA:12790074:12796081	A3:Chr06:12795176:12795989:+,AE:Chr06:12790769:12790818:+	A3:Chr06:12795176:12795989:+,AE:Chr06:12790769:12790818:+
Potri.015G056100	TCONS_00243255	longest iso	Ribosomal_S19e:7647014:7648686
Potri.015G056100	TCONS_00243254	loss	Ribosomal_S19e:7647014:7648686	A3:Chr15:7648019:7648117:+	A3:Chr15:7648019:7648117:+
Potri.015G029000	TCONS_00242114	longest iso	ArgoL1:2347339:2347488; Gly-rich_Ago1:2347099:2347410; PAZ:2347504:2348221; ArgoL2:2348252:2348471; ArgoN:2346910:2347311; Piwi:2349171:2351915; ArgoMid:2348624:2349113
Potri.015G029000	TCONS_00242115	loss	ArgoN:2346910:2347311	SE:Chr15:2345898:2348110:+	SE:Chr15:2345898:2348110:+
Potri.015G029000	TCONS_00242120	loss	ArgoMid:2348624:2349113	AE:Chr15:2349648:2349728:+	AE:Chr15:2349648:2349728:+
Potri.014G120100	TCONS_00230298	longest iso	preSET_CXC:9293307:9293402; SET:9293755:9294736
Potri.014G120100	TCONS_00230272	loss	SET:9293755:9294736	SI:Chr14:9294660:9294761:+	SI:Chr14:9294660:9294761:+
Potri.009G158200	TCONS_00165028	longest iso	adh_short:12256788:12258325
Potri.009G158200	TCONS_00165027	loss	adh_short:12256788:12258325	RE:Chr09:12257978:12258331:+,A3:Chr09:12256789:12256891:+	RE:Chr09:12257978:12258331:+,A3:Chr09:12256789:12256891:+
Potri.002G049800	TCONS_00036815	longest iso	S-methyl_trans:3283304:3286913
Potri.002G049800	TCONS_00036819	loss	S-methyl_trans:3283304:3286913	A5:Chr02:3283285:3284638:+,RI:Chr02:3286714:3286787:+	A5:Chr02:3283285:3284638:+,RI:Chr02:3286714:3286787:+
Potri.019G018300	TCONS_00283388	longest iso	CPP1-like:2139417:2141925; Ycf1:2143260:2143469
Potri.019G018300	TCONS_00283402	loss	Ycf1:2143260:2143469	AE:Chr19:2141511:2141556:+,A3:Chr19:2143042:2143744:+	AE:Chr19:2141511:2141556:+,A3:Chr19:2143042:2143744:+
Potri.019G018300	TCONS_00283399	loss	Ycf1:2143260:2143469	A3:Chr19:2143042:2143744:+	A3:Chr19:2143042:2143744:+
Potri.017G054400	TCONS_00263467	longest iso	RPN2_C:4807302:4808747
Potri.017G054400	TCONS_00263463	gain	HEAT_2:4810224:4810748	A3:Chr17:4810323:4810568:+	A3:Chr17:4810323:4810568:+
Potri.017G054400	TCONS_00263469	gain	HEAT_2:4810224:4810748	A3:Chr17:4810323:4810568:+	A3:Chr17:4810323:4810568:+
Potri.017G054400	TCONS_00263468	gain	HEAT_2:4810224:4810748	A3:Chr17:4810323:4810568:+	A3:Chr17:4810323:4810568:+
Potri.017G129000	TCONS_00265972	longest iso	Phos_pyr_kin:14017976:14024808
Potri.017G129000	TCONS_00266000	loss	Phos_pyr_kin:14017976:14024808	RI:Chr17:14017977:14018072:+,RI:Chr17:14017998:14018072:+	RI:Chr17:14017977:14018072:+,RI:Chr17:14017998:14018072:+
Potri.017G129000	TCONS_00265965	loss	Phos_pyr_kin:14017976:14024808	SI:Chr17:14017998:14018072:+,A5:Chr17:14017998:14018072:+	SI:Chr17:14017998:14018072:+,A5:Chr17:14017998:14018072:+
Potri.010G189000	TCONS_00179104	longest iso	Pro_isomerase:18484096:18484797,18484424:18484764
Potri.010G189000	TCONS_00179115	loss	Pro_isomerase:18484424:18484764	RI:Chr10:18484474:18484682:+	RI:Chr10:18484474:18484682:+
Potri.002G070300	TCONS_00037711	longest iso	RCC1:4848447:4848593,4848603:4848755,4848768:4848914,4848954:4849097,4849110:4849259,4849272:4849415; BRX_N:4850289:4850699; PH_12:4845503:4847703; FYVE:4849425:4849625; BRX:4851060:4851509
Potri.002G070300	TCONS_00037713	loss	BRX:4851060:4851509	A3:Chr02:4851155:4851445:+	A3:Chr02:4851155:4851445:+
Potri.006G155700	TCONS_00114427	longest iso	ECH_2:14061910:14067094
Potri.006G155700	TCONS_00114430	loss	ECH_2:14061910:14067094	RE:Chr06:14062704:14062756:+,SE:Chr06:14062334:14062703:+	RE:Chr06:14062704:14062756:+,SE:Chr06:14062334:14062703:+
Potri.019G081600	TCONS_00285892	longest iso	dNK:11493334:11495588
Potri.019G081600	TCONS_00285895	loss	dNK:11493334:11495588	AE:Chr19:11495360:11495474:+	AE:Chr19:11495360:11495474:+
Potri.015G044100	TCONS_00242668	longest iso	MRP-S28:4382108:4382890
Potri.015G044100	TCONS_00242671	loss	MRP-S28:4382108:4382890	AE:Chr15:4382530:4382626:+	AE:Chr15:4382530:4382626:+
Potri.018G125300	TCONS_00276380	longest iso	ANTH:14825470:14828107
Potri.018G125300	TCONS_00276384	loss	ANTH:14825470:14828107	A3:Chr18:14827439:14827513:+	A3:Chr18:14827439:14827513:+
Potri.004G223700	TCONS_00080640	longest iso	Bromodomain:22994396:22995020
Potri.004G223700	TCONS_00080646	loss	Bromodomain:22994396:22995020	A3:Chr04:22994203:22998647:+,A5:Chr04:22994203:22998647:+,SE:Chr04:22994203:22998647:+	A3:Chr04:22994203:22998647:+,A5:Chr04:22994203:22998647:+,SE:Chr04:22994203:22998647:+
Potri.008G092800	TCONS_00144493	longest iso	DUF863:5816677:5819890
Potri.008G092800	TCONS_00144496	loss	DUF863:5816677:5819890	SI:Chr08:5818716:5818892:+,A5:Chr08:5817311:5817737:+	SI:Chr08:5818716:5818892:+,A5:Chr08:5817311:5817737:+
Potri.001G057500	TCONS_00002005	longest iso	NTF2:4378019:4379713
Potri.001G057500	TCONS_00002007	loss	NTF2:4378019:4379713	RI:Chr01:4378301:4379650:+	RI:Chr01:4378301:4379650:+
Potri.006G186500	TCONS_00115410	longest iso	COX6B:20091654:20092087
Potri.006G186500	TCONS_00115411	loss	COX6B:20091654:20092087	A3:Chr06:20091934:20092050:+	A3:Chr06:20091934:20092050:+
Potri.018G074400	TCONS_00274439	longest iso	SBF:9827736:9833379,9827395:9827946
Potri.018G074400	TCONS_00274449	loss	SBF:9827395:9827946	A3:Chr18:9827989:9829760:+,A5:Chr18:9827449:9827583:+	A3:Chr18:9827989:9829760:+,A5:Chr18:9827449:9827583:+
Potri.001G334000	TCONS_00012364	longest iso	Ribosomal_L13:33731275:33732524
Potri.001G334000	TCONS_00012358	loss	Ribosomal_L13:33731275:33732524	RE:Chr01:33731185:33731351:+	RE:Chr01:33731185:33731351:+
Potri.011G066700	TCONS_00194336	longest iso	F-box_5:6229003:6229116
Potri.011G066700	TCONS_00194337	loss	F-box_5:6229003:6229116	A3:Chr11:6228589:6229483:+	A3:Chr11:6228589:6229483:+
Potri.011G066700	TCONS_00194339	loss	F-box_5:6229003:6229116	A3:Chr11:6228589:6229763:+	A3:Chr11:6228589:6229763:+
Potri.019G071700	TCONS_00285577	longest iso	Homoserine_dh:10582624:10585132; ACT:10578290:10578530; NAD_binding_3:10579463:10582602; ACT_7:10579096:10579420; AA_kinase:10576627:10578074
Potri.019G071700	TCONS_00285582	loss	AA_kinase:10576627:10578074	AE:Chr19:10577771:10577812:+	AE:Chr19:10577771:10577812:+
Potri.015G020500	TCONS_00241818	longest iso	Polyketide_cyc2:1490382:1492357
Potri.015G020500	TCONS_00241820	loss	Polyketide_cyc2:1490382:1492357	A5:Chr15:1490189:1491453:+	A5:Chr15:1490189:1491453:+
Potri.009G012400	TCONS_00159767	longest iso	GHD:2143492:2145564; Gal_Lectin:2148445:2148766; Glyco_hydro_35:2141299:2143470
Potri.009G012400	TCONS_00159783	loss	Glyco_hydro_35:2141299:2143470	RE:Chr09:2144382:2144426:+	RE:Chr09:2144382:2144426:+
Potri.015G094500	TCONS_00244899	longest iso	SWIB:11577046:11577261
Potri.015G094500	TCONS_00244900	loss	SWIB:11577046:11577261	A3:Chr15:11575659:11577543:+,SI:Chr15:11575659:11577543:+	A3:Chr15:11575659:11577543:+,SI:Chr15:11575659:11577543:+
Potri.001G273000	TCONS_00010094	longest iso	Cu_bind_like:27994936:27997038
Potri.001G273000	TCONS_00010096	loss	Cu_bind_like:27994936:27997038	RE:Chr01:27994939:27994999:+,SI:Chr01:27994803:27994938:+	RE:Chr01:27994939:27994999:+,SI:Chr01:27994803:27994938:+
Potri.001G273000	TCONS_00010095	loss	Cu_bind_like:27994936:27997038	A5:Chr01:27994803:27996811:+,SE:Chr01:27994803:27996811:+	A5:Chr01:27994803:27996811:+,SE:Chr01:27994803:27996811:+
Potri.018G051600	TCONS_00273313	longest iso	mTERF:5367135:5367761,5367858:5368154
Potri.018G051600	TCONS_00273326	loss	mTERF:5367858:5368154	SI:Chr18:5367146:5368786:+	SI:Chr18:5367146:5368786:+
Potri.013G125600	TCONS_00219020	longest iso	Trigger_N:13845985:13848005
Potri.013G125600	TCONS_00219029	loss	Trigger_N:13845985:13848005	RE:Chr13:13847005:13847082:+,A3:Chr13:13846220:13847004:+	RE:Chr13:13847005:13847082:+,A3:Chr13:13846220:13847004:+
Potri.013G125600	TCONS_00219032	loss	Trigger_N:13845985:13848005	SE:Chr13:13846220:13847662:+	SE:Chr13:13846220:13847662:+
Potri.011G081200	TCONS_00194818	longest iso	zf-C3HC:8106430:8107311
Potri.011G081200	TCONS_00194817	loss	zf-C3HC:8106430:8107311	A3:Chr11:8105946:8107208:+,SE:Chr11:8105946:8107208:+	A3:Chr11:8105946:8107208:+,SE:Chr11:8105946:8107208:+
Potri.011G081200	TCONS_00194814	loss	zf-C3HC:8106430:8107311	RE:Chr11:8106041:8106448:+,A3:Chr11:8106449:8107132:+	RE:Chr11:8106041:8106448:+,A3:Chr11:8106449:8107132:+
Potri.002G126000	TCONS_00040099	longest iso	Polyketide_cyc:9464341:9467405
Potri.002G126000	TCONS_00040103	loss	Polyketide_cyc:9464341:9467405	A5:Chr02:9464815:9465250:+,AE:Chr02:9464702:9464814:+	A5:Chr02:9464815:9465250:+,AE:Chr02:9464702:9464814:+
Potri.003G170600	TCONS_00063179	longest iso	CG-1:18051302:18052298; IQ:18057509:18057565,18057578:18057859; TIG:18054763:18056152; Ank_2:18056558:18057169
Potri.003G170600	TCONS_00063182	loss	Ank_2:18056558:18057169	A5:Chr03:18056651:18057027:+	A5:Chr03:18056651:18057027:+
Potri.009G068000	TCONS_00161933	longest iso	HSF_DNA-bind:6774075:6774829
Potri.009G068000	TCONS_00161934	loss	HSF_DNA-bind:6774075:6774829	AE:Chr09:6774275:6774348:+	AE:Chr09:6774275:6774348:+
Potri.003G061800	TCONS_00067136	longest iso	Asp_Glu_race:8946767:8946303
Potri.003G061800	TCONS_00067134	loss	Asp_Glu_race:8946767:8946303	SE:Chr03:8944610:8947793:-	SE:Chr03:8944610:8947793:-
Potri.007G080400	TCONS_00132870	longest iso	RNA_pol_Rpb4:10427719:10429040
Potri.007G080400	TCONS_00132865	loss	RNA_pol_Rpb4:10427719:10429040	RI:Chr07:10428539:10428852:+	RI:Chr07:10428539:10428852:+
Potri.002G019400	TCONS_00035583	longest iso	Vps35:1129220:1129509
Potri.002G019400	TCONS_00035581	loss	Vps35:1129220:1129509	SI:Chr02:1128973:1129224:+	SI:Chr02:1128973:1129224:+
Potri.002G019400	TCONS_00035582	loss	Vps35:1129220:1129509	SI:Chr02:1128973:1129224:+	SI:Chr02:1128973:1129224:+
Potri.014G195800	TCONS_00233400	longest iso	Phytochelatin_C:18522819:18524432; Phytochelatin:18522431:18523976,18522413:18522803
Potri.014G195800	TCONS_00233410	loss	Phytochelatin:18522413:18522803	SI:Chr14:18523977:18524278:+	SI:Chr14:18523977:18524278:+
Potri.T092100	TCONS_00291740	longest iso	YL1_C:61014:62706
Potri.T092100	TCONS_00291739	loss	YL1_C:61014:62706	SE:scaffold_119:60509:62646:+	SE:scaffold_119:60509:62646:+
Potri.003G107200	TCONS_00060626	longest iso	RRM_1:13108301:13108510; SF1-HH:13108280:13108615
Potri.003G107200	TCONS_00060627	gain	KH_1:13108670:13108888	RI:Chr03:13108734:13108759:+	RI:Chr03:13108734:13108759:+
Potri.013G072000	TCONS_00216959	longest iso	RNA_pol_Rpb8:6023830:6025590
Potri.013G072000	TCONS_00216961	loss	RNA_pol_Rpb8:6023830:6025590	RI:Chr13:6024677:6025227:+,RI:Chr13:6024610:6025227:+	RI:Chr13:6024677:6025227:+,RI:Chr13:6024610:6025227:+
Potri.003G011300	TCONS_00056475	longest iso	NIF:1255362:1256333; ubiquitin:1255838:1256207
Potri.003G011300	TCONS_00056484	loss	ubiquitin:1255838:1256207	RE:Chr03:1255801:1255966:+	RE:Chr03:1255801:1255966:+
Potri.003G011300	TCONS_00056483	loss	ubiquitin:1255838:1256207	SE:Chr03:1255382:1256156:+	SE:Chr03:1255382:1256156:+
Potri.003G011300	TCONS_00056482	loss	ubiquitin:1255838:1256207	RE:Chr03:1255801:1255966:+	RE:Chr03:1255801:1255966:+
Potri.003G109400	TCONS_00060758	longest iso	zf-RING_2:13303937:13304234
Potri.003G109400	TCONS_00060761	gain	CUE:13305358:13305924	SI:Chr03:13305415:13305870:+	SI:Chr03:13305415:13305870:+
Potri.003G109400	TCONS_00060759	gain	CUE:13305358:13305924	SI:Chr03:13305415:13305870:+	SI:Chr03:13305415:13305870:+
Potri.007G042300	TCONS_00131190	longest iso	CDI:3625612:3625903
Potri.007G042300	TCONS_00131191	loss	CDI:3625612:3625903	RI:Chr07:3625683:3625842:+	RI:Chr07:3625683:3625842:+
Potri.007G042300	TCONS_00131192	loss	CDI:3625612:3625903	SI:Chr07:3625683:3625842:+	SI:Chr07:3625683:3625842:+
Potri.003G179700	TCONS_00063561	longest iso	none
Potri.003G179700	TCONS_00063558	gain	DND1_DSRM:18711367:18711731	A3:Chr03:18711465:18711601:+	A3:Chr03:18711465:18711601:+
Potri.002G123300	TCONS_00039929	longest iso	Plant_zn_clust:9219357:9219608; WRKY:9219618:9219951
Potri.002G123300	TCONS_00039930	loss	WRKY:9219618:9219951	A3:Chr02:9219437:9219547:+	A3:Chr02:9219437:9219547:+
Potri.010G193500	TCONS_00179325	longest iso	none
Potri.010G193500	TCONS_00179337	gain	Acid_phosphat_B:18805074:18806645	SI:Chr10:18805349:18805651:+	SI:Chr10:18805349:18805651:+
Potri.010G193500	TCONS_00179335	gain	Acid_phosphat_B:18805074:18806645	SI:Chr10:18805349:18805651:+	SI:Chr10:18805349:18805651:+
Potri.010G193500	TCONS_00179324	gain	Acid_phosphat_B:18805074:18806645	SI:Chr10:18805349:18805651:+	SI:Chr10:18805349:18805651:+
Potri.010G164500	TCONS_00177862	longest iso	Pkinase_Tyr:16865131:16871406; Ank_2:16863857:16864051
Potri.010G164500	TCONS_00177868	loss	Ank_2:16863857:16864051	AE:Chr10:16868211:16868248:+	AE:Chr10:16868211:16868248:+
Potri.013G085300	TCONS_00217572	longest iso	DUF2358:8036127:8037711
Potri.013G085300	TCONS_00217582	loss	DUF2358:8036127:8037711	A3:Chr13:8036175:8036917:+	A3:Chr13:8036175:8036917:+
Potri.007G121400	TCONS_00134112	longest iso	EXS:14001408:14005990
Potri.007G121400	TCONS_00134143	loss	EXS:14001408:14005990	AE:Chr07:14004247:14004331:+,RI:Chr07:14004570:14004744:+,RI:Chr07:14005565:14005825:+	AE:Chr07:14004247:14004331:+,RI:Chr07:14004570:14004744:+,RI:Chr07:14005565:14005825:+
Potri.001G233300	TCONS_00008725	longest iso	ADH_N:24519548:24519736; ADH_zinc_N:24520098:24522471
Potri.001G233300	TCONS_00008722	loss	ADH_N:24519548:24519736	SE:Chr01:24519443:24519829:+	SE:Chr01:24519443:24519829:+
Potri.010G234100	TCONS_00181168	longest iso	Glyco_trans_2_3:21468502:21469616
Potri.010G234100	TCONS_00181170	loss	Glyco_trans_2_3:21468502:21469616	RE:Chr10:21469285:21469398:+	RE:Chr10:21469285:21469398:+
Potri.006G039900	TCONS_00109920	longest iso	none
Potri.006G039900	TCONS_00109922	gain	SMAP:2837714:2838095	SI:Chr06:2837771:2837957:+,A3:Chr06:2837771:2837957:+	SI:Chr06:2837771:2837957:+,A3:Chr06:2837771:2837957:+
Potri.006G039900	TCONS_00109918	gain	SMAP:2837714:2838095	A3:Chr06:2837771:2837957:+,SI:Chr06:2837771:2837957:+	A3:Chr06:2837771:2837957:+,SI:Chr06:2837771:2837957:+
Potri.018G146700	TCONS_00282686	longest iso	MBD:16597690:16596721; zf-CW:16597900:16597748
Potri.018G146700	TCONS_00282683	loss	zf-CW:16597900:16597748	RE:Chr18:16597629:16598035:-	RE:Chr18:16597629:16598035:-
Potri.005G157100	TCONS_00094983	longest iso	Usp:15673203:15673466
Potri.005G157100	TCONS_00094978	loss	Usp:15673203:15673466	A3:Chr05:15673278:15673349:+	A3:Chr05:15673278:15673349:+
Potri.001G106600	TCONS_00003760	longest iso	Pkinase_Tyr:8473258:8474873; LRRNT_2:8470476:8470963
Potri.001G106600	TCONS_00003766	loss	LRRNT_2:8470476:8470963	SE:Chr01:8470483:8471146:+	SE:Chr01:8470483:8471146:+
Potri.018G089700	TCONS_00275193	longest iso	Gelsolin:11824953:11825422,11825034:11826344,11826459:11826754,11826899:11827200,11827498:11827725; VHP:11827021:11827128
Potri.018G089700	TCONS_00275196	loss	VHP:11827021:11827128	A5:Chr18:11826626:11826728:+	A5:Chr18:11826626:11826728:+
Potri.018G089700	TCONS_00275197	loss	Gelsolin:11827498:11827725	A5:Chr18:11826637:11826728:+	A5:Chr18:11826637:11826728:+
Potri.003G031200	TCONS_00057433	longest iso	FAR1:3936801:3937052; MULE:3937416:3937694
Potri.003G031200	TCONS_00057434	loss	MULE:3937416:3937694	SI:Chr03:3937299:3937727:+	SI:Chr03:3937299:3937727:+
Potri.010G176500	TCONS_00178419	longest iso	CTP_synth_N:17632796:17634571; GATase:17632814:17634849
Potri.010G176500	TCONS_00178421	loss	CTP_synth_N:17632796:17634571	A5:Chr10:17634545:17634700:+	A5:Chr10:17634545:17634700:+
Potri.009G060800	TCONS_00161718	longest iso	Cellulose_synt:6287322:6291253
Potri.009G060800	TCONS_00161726	gain	zf-UDP:6285469:6285972	RE:Chr09:6285935:6286155:+,A5:Chr09:6285662:6285934:+	RE:Chr09:6285935:6286155:+,A5:Chr09:6285662:6285934:+

## Sheet: domain_gain_loss_dominant
gene	isoform	isoform classification	domain	AS events
Potri.019G018900	TCONS_00283434	dominant iso	RRM_1:2225294:2226957
Potri.019G018900	TCONS_00283429	loss	RRM_1:2225294:2226957	RE:Chr19:2225470:2225514:+,A3:Chr19:2225515:2225640:+
Potri.019G018900	TCONS_00283433	loss	RRM_1:2225294:2226957	RE:Chr19:2225470:2225514:+,A3:Chr19:2225515:2226275:+
Potri.006G017300	TCONS_00109147	dominant iso	none
Potri.006G017300	TCONS_00109145	gain	ZZ:1150573:1150698	A3:Chr06:1151153:1151259:+
Potri.018G131600	TCONS_00276629	dominant iso	none
Potri.018G131600	TCONS_00276630	gain	peroxidase:15289195:15290251	A3:Chr18:15289285:15289376:+
Potri.008G011800	TCONS_00150439	dominant iso	SWIM:655437:655333; FAR1:656892:656662; MULE:656268:655993
Potri.008G011800	TCONS_00150434	loss	MULE:656268:655993	SE:Chr08:654970:657768:-
Potri.011G092500	TCONS_00195078	dominant iso	MAP65_ASE1:11218667:11221941
Potri.011G092500	TCONS_00195085	loss	MAP65_ASE1:11218667:11221941	A3:Chr11:11221591:11221734:+,SI:Chr11:11221316:11221441:+
Potri.008G068000	TCONS_00143446	dominant iso	Lipase_GDSL_2:4139477:4143132
Potri.008G068000	TCONS_00143452	gain	Lipase_GDSL:4139507:4140030	A3:Chr08:4139837:4139970:+
Potri.002G054300	TCONS_00037041	dominant iso	none
Potri.002G054300	TCONS_00037034	gain	ALMT:3614026:3615551	RE:Chr02:3613915:3614236:+,A3:Chr02:3614681:3615145:+,A3:Chr02:3614237:3614561:+
Potri.013G067400	TCONS_00216747	dominant iso	Exostosin:5392501:5394214
Potri.013G067400	TCONS_00216745	loss	Exostosin:5392501:5394214	A3:Chr13:5391729:5392572:+,SI:Chr13:5391729:5392572:+
Potri.003G162100	TCONS_00062821	dominant iso	CRAL_TRIO:17304456:17306134
Potri.003G162100	TCONS_00062831	loss	CRAL_TRIO:17304456:17306134	RI:Chr03:17305527:17306047:+,RI:Chr03:17304559:17305101:+,RI:Chr03:17304731:17305093:+
Potri.016G055300	TCONS_00253372	dominant iso	GLTP:3629387:3631491
Potri.016G055300	TCONS_00253375	loss	GLTP:3629387:3631491	AE:Chr16:3630724:3630830:+
Potri.017G130500	TCONS_00266084	dominant iso	Arf:14131015:14134033
Potri.017G130500	TCONS_00266082	loss	Arf:14131015:14134033	RI:Chr17:14132801:14133669:+
Potri.013G075300	TCONS_00217087	dominant iso	none
Potri.013G075300	TCONS_00217080	gain	Pkinase:6429333:6433607	A3:Chr13:6433490:6433586:+
Potri.013G075300	TCONS_00217084	gain	Pkinase:6429333:6433607	A3:Chr13:6433490:6433586:+
Potri.004G095900	TCONS_00076435	dominant iso	none
Potri.004G095900	TCONS_00076434	gain	HEAT:8239612:8239701	RE:Chr04:8239576:8239716:+
Potri.004G101800	TCONS_00076672	dominant iso	RCC1:8918341:8918581,8918588:8919330,8919340:8920479,8920777:8921458,8921465:8925681,8925688:8926140
Potri.004G101800	TCONS_00076679	loss	RCC1:8925688:8926140	AE:Chr04:8925753:8925784:+
Potri.017G152800	TCONS_00266599	dominant iso	none
Potri.017G152800	TCONS_00266604	gain	PTR2:15928883:15930418	SI:Chr17:15928922:15929130:+,A3:Chr17:15928922:15929130:+
Potri.019G039700	TCONS_00284118	dominant iso	AA_permease_C:4546286:4546561
Potri.019G039700	TCONS_00284110	gain	AA_permease_2:4538900:4544695	A3:Chr19:4543606:4544617:+
Potri.013G002100	TCONS_00214203	dominant iso	G-patch:167964:168820
Potri.013G002100	TCONS_00214192	gain	zf-C2H2_jaz:167546:167927	RE:Chr13:167467:167548:+
Potri.006G179400	TCONS_00115213	dominant iso	LRR_8:19361728:19362379; Pkinase:19363020:19364814
Potri.006G179400	TCONS_00115215	gain	LRRNT_2:19360855:19361064	AE:Chr06:19360540:19360864:+
Potri.006G103700	TCONS_00112399	dominant iso	Ribosomal_S4e:8005750:8006145; 40S_S4_C:8006272:8006412; RS4NT:8004872:8005092; KOW:8006167:8006268; S4:8005114:8005737
Potri.006G103700	TCONS_00112400	loss	S4:8005114:8005737	A5:Chr06:8005201:8005729:+
Potri.017G142500	TCONS_00266354	dominant iso	none
Potri.017G142500	TCONS_00266357	gain	ProRS-C_1:14991808:14992120	AE:Chr17:14990264:14990340:+
Potri.004G211300	TCONS_00080159	dominant iso	none
Potri.004G211300	TCONS_00080144	gain	Homeodomain:21883982:21884671	SI:Chr04:21890901:21891356:+,A5:Chr04:21890296:21890468:+
Potri.004G211300	TCONS_00080160	gain	MEKHLA:21890264:21890900	A5:Chr04:21890311:21890468:+
Potri.002G019400	TCONS_00035582	dominant iso	none
Potri.002G019400	TCONS_00035583	gain	Vps35:1129220:1129509	RI:Chr02:1128973:1129224:+
Potri.003G046600	TCONS_00058025	dominant iso	NYN_YacP:6353457:6357962
Potri.003G046600	TCONS_00058096	loss	NYN_YacP:6353457:6357962	RE:Chr03:6353423:6353583:+,SI:Chr03:6355335:6356120:+,RI:Chr03:6354749:6355279:+,A3:Chr03:6353584:6354678:+
Potri.003G046600	TCONS_00058056	loss	NYN_YacP:6353457:6357962	SI:Chr03:6354749:6355279:+,RE:Chr03:6354679:6354748:+,RI:Chr03:6355335:6356120:+,SE:Chr03:6353320:6354678:+
Potri.004G184500	TCONS_00079281	dominant iso	AAA:20059455:20060601; MIT:20056785:20056976; Vps4_C:20061037:20061623
Potri.004G184500	TCONS_00079274	loss	Vps4_C:20061037:20061623	RI:Chr04:20061118:20061509:+
Potri.011G059700	TCONS_00194138	dominant iso	SNARE:5362979:5363238; Syntaxin-6_N:5361166:5362183
Potri.011G059700	TCONS_00194139	loss	Syntaxin-6_N:5361166:5362183	A3:Chr11:5361482:5361780:+
Potri.006G047600	TCONS_00110248	dominant iso	none
Potri.006G047600	TCONS_00110252	gain	eIF3_N:3388195:3389343	A3:Chr06:3388201:3388767:+,A3:Chr06:3388840:3389295:+
Potri.006G265900	TCONS_00128867	dominant iso	Myb_DNA-bind_3:26820503:26820216,26819493:26819209,26818645:26818364
Potri.006G265900	TCONS_00128872	loss	Myb_DNA-bind_3:26818645:26818364	SE:Chr06:26819135:26820209:-
Potri.004G044700	TCONS_00074719	dominant iso	Pollen_Ole_e_I:3395731:3396682
Potri.004G044700	TCONS_00074720	loss	Pollen_Ole_e_I:3395731:3396682	AE:Chr04:3396262:3396343:+
Potri.004G114800	TCONS_00077028	dominant iso	zf-rbx1:10403584:10404650
Potri.004G114800	TCONS_00077029	loss	zf-rbx1:10403584:10404650	RI:Chr04:10403621:10404546:+
Potri.005G033900	TCONS_00090752	dominant iso	Yip1:2524079:2525356
Potri.005G033900	TCONS_00090753	loss	Yip1:2524079:2525356	SI:Chr05:2525065:2525242:+,A3:Chr05:2525065:2525242:+,SE:Chr05:2523026:2524796:+
Potri.005G033900	TCONS_00090755	loss	Yip1:2524079:2525356	RE:Chr05:2523990:2524176:+,RI:Chr05:2525065:2525242:+,RI:Chr05:2525065:2525274:+
Potri.004G129500	TCONS_00077508	dominant iso	Cauli_VI:14319210:14319438; RVT_3:14322308:14324760
Potri.004G129500	TCONS_00077523	loss	RVT_3:14322308:14324760	A5:Chr04:14324592:14324721:+
Potri.005G003000	TCONS_00089571	dominant iso	Aminotran_5:168054:168950
Potri.005G003000	TCONS_00089554	loss	Aminotran_5:168054:168950	SI:Chr05:168381:168703:+
Potri.005G171500	TCONS_00095510	dominant iso	VPS9:18596907:18597971; DUF5601:18594481:18595551
Potri.005G171500	TCONS_00095511	loss	DUF5601:18594481:18595551	A3:Chr05:18594495:18595127:+,A3:Chr05:18595276:18595573:+
Potri.011G078800	TCONS_00194716	dominant iso	none
Potri.011G078800	TCONS_00194710	gain	DUF1296:7791344:7792581	AE:Chr11:7790994:7791476:+
Potri.011G078800	TCONS_00194713	gain	DUF1296:7791344:7792581	AE:Chr11:7791101:7791476:+
Potri.010G217400	TCONS_00180326	dominant iso	DUF410:20390195:20394133
Potri.010G217400	TCONS_00180323	loss	DUF410:20390195:20394133	RI:Chr10:20391104:20391416:+,SE:Chr10:20392766:20393351:+
Potri.010G157800	TCONS_00177545	dominant iso	RRM_1:16453467:16454634; NTF2:16451572:16452616
Potri.010G157800	TCONS_00177561	loss	NTF2:16451572:16452616	AE:Chr10:16454256:16454489:+
Potri.016G079900	TCONS_00254385	dominant iso	none
Potri.016G079900	TCONS_00254369	gain	Pkinase:6156365:6158695	SI:Chr16:6156690:6156990:+,A3:Chr16:6158069:6158564:+,A3:Chr16:6157390:6157976:+,SE:Chr16:6157390:6157976:+
Potri.005G222900	TCONS_00097649	dominant iso	TPR_8:23378342:23378425; TPR_12:23379200:23380127
Potri.005G222900	TCONS_00097652	loss	TPR_8:23378342:23378425	SI:Chr05:23378100:23378737:+
Potri.017G056900	TCONS_00263552	dominant iso	UBA:5121663:5121937; PUB:5125661:5126130
Potri.017G056900	TCONS_00263551	loss	UBA:5121663:5121937	RI:Chr17:5121733:5121905:+
Potri.001G097800	TCONS_00003319	dominant iso	none
Potri.001G097800	TCONS_00003316	gain	Ribosomal_TL5_C:7697830:7699777	A3:Chr01:7697888:7699592:+
Potri.013G130400	TCONS_00219218	dominant iso	Cellulase:14202558:14206038
Potri.013G130400	TCONS_00219240	loss	Cellulase:14202558:14206038	AE:Chr13:14204193:14204263:+,A5:Chr13:14204863:14205336:+,RI:Chr13:14205549:14205800:+
Potri.004G167200	TCONS_00078692	dominant iso	PNP_UDP_1:18691794:18695823
Potri.004G167200	TCONS_00078691	loss	PNP_UDP_1:18691794:18695823	RE:Chr04:18693852:18693926:+,SI:Chr04:18693056:18693430:+,A3:Chr04:18693538:18693851:+,A3:Chr04:18693056:18693430:+
Potri.001G236000	TCONS_00008798	dominant iso	Jas:24775163:24775541
Potri.001G236000	TCONS_00008799	loss	Jas:24775163:24775541	RI:Chr01:24775220:24775325:+,RI:Chr01:24775220:24775328:+
Potri.014G194900	TCONS_00233312	dominant iso	none
Potri.014G194900	TCONS_00233309	gain	Cyclin_N:18352222:18353801	RE:Chr14:18352605:18352644:+,SE:Chr14:18352987:18353497:+
Potri.014G089700	TCONS_00229133	dominant iso	HMA:7054730:7055820
Potri.014G089700	TCONS_00229127	loss	HMA:7054730:7055820	SI:Chr14:7054797:7055734:+
Potri.010G158800	TCONS_00177597	dominant iso	Abhydrolase_6:16513428:16516400
Potri.010G158800	TCONS_00177594	loss	Abhydrolase_6:16513428:16516400	RI:Chr10:16516067:16516307:+
Potri.002G162000	TCONS_00041398	dominant iso	RIC1:12235582:12240257
Potri.002G162000	TCONS_00041418	gain	MS_channel:12240121:12242496	A5:Chr02:12240307:12240455:+,SI:Chr02:12240307:12240455:+
Potri.002G162000	TCONS_00041420	gain	MS_channel:12240136:12240527	RI:Chr02:12240307:12240455:+,RI:Chr02:12240356:12240455:+
Potri.001G392500	TCONS_00014643	dominant iso	UQ_con:41105924:41109462
Potri.001G392500	TCONS_00014657	loss	UQ_con:41105924:41109462	A3:Chr01:41105973:41106802:+,SI:Chr01:41108909:41109214:+
Potri.017G081400	TCONS_00264351	dominant iso	RRM_1:9580595:9581673
Potri.017G081400	TCONS_00264352	loss	RRM_1:9580595:9581673	SI:Chr17:9581671:9582439:+,A5:Chr17:9580633:9581594:+,A5:Chr17:9581671:9582439:+,A3:Chr17:9581671:9582439:+
Potri.017G081400	TCONS_00264346	loss	RRM_1:9580595:9581673	A5:Chr17:9580684:9581594:+,RI:Chr17:9581671:9582439:+
Potri.005G194700	TCONS_00096527	dominant iso	RRM_1:21158514:21159928,21163644:21163826; RRM_8:21160184:21161618; RRM_5:21160178:21161808,21163004:21163553
Potri.005G194700	TCONS_00096542	loss	RRM_8:21160184:21161618	A3:Chr05:21160187:21161392:+,SE:Chr05:21160187:21161392:+
Potri.005G194700	TCONS_00096541	loss	RRM_8:21160184:21161618	A3:Chr05:21160187:21161392:+,SE:Chr05:21160187:21161392:+
Potri.015G124700	TCONS_00245904	dominant iso	HIT:13830250:13831099
Potri.015G124700	TCONS_00245910	loss	HIT:13830250:13831099	RI:Chr15:13830963:13831052:+
Potri.014G016800	TCONS_00226361	dominant iso	IFRD_C:1626270:1626980; IFRD:1623979:1625845
Potri.014G016800	TCONS_00226367	loss	IFRD_C:1626270:1626980	RI:Chr14:1626354:1626905:+
Potri.014G016800	TCONS_00226372	loss	IFRD_C:1626270:1626980	RI:Chr14:1626354:1626905:+
Potri.005G005900	TCONS_00089751	dominant iso	NPR1_interact:343442:343705
Potri.005G005900	TCONS_00089770	loss	NPR1_interact:343442:343705	A5:Chr05:341035:349080:+
Potri.005G251700	TCONS_00098709	dominant iso	PB1:25374623:25374868
Potri.005G251700	TCONS_00098706	gain	RWP-RK:25375415:25375877	SE:Chr05:25375485:25375800:+
Potri.001G356300	TCONS_00013353	dominant iso	none
Potri.001G356300	TCONS_00013355	gain	EHD_N:36458912:36459175	A3:Chr01:36459455:36460503:+
Potri.001G356300	TCONS_00013356	gain	EHD_N:36458912:36459175	A3:Chr01:36459455:36460503:+
Potri.001G231500	TCONS_00008641	dominant iso	none
Potri.001G231500	TCONS_00008658	gain	MFS_2:24336384:24340331	RE:Chr01:24337281:24337356:+
Potri.001G111400	TCONS_00003976	dominant iso	SPX:8874262:8874405; MFS_1:8875029:8882648
Potri.001G111400	TCONS_00003970	loss	SPX:8874262:8874405	SI:Chr01:8874286:8874383:+
Potri.007G057000	TCONS_00131805	dominant iso	Methyltransf_16:6025388:6028599
Potri.007G057000	TCONS_00131811	loss	Methyltransf_16:6025388:6028599	A3:Chr07:6025728:6026888:+
Potri.011G090800	TCONS_00195047	dominant iso	HAUS4:10908444:10913235
Potri.011G090800	TCONS_00195048	loss	HAUS4:10908444:10913235	A3:Chr11:10911636:10912386:+,AE:Chr11:10911527:10911635:+
Potri.013G068300	TCONS_00216788	dominant iso	none
Potri.013G068300	TCONS_00216784	gain	ArfGap:5503002:5503811	A3:Chr13:5503065:5503146:+,A3:Chr13:5503671:5503753:+
Potri.017G051600	TCONS_00263390	dominant iso	RRM_1:4351577:4352172
Potri.017G051600	TCONS_00263399	loss	RRM_1:4351577:4352172	AE:Chr17:4350561:4351586:+
Potri.018G017600	TCONS_00271898	dominant iso	none
Potri.018G017600	TCONS_00271894	gain	MA3:1362911:1363249	A5:Chr18:1361862:1361944:+
Potri.003G066300	TCONS_00058793	dominant iso	Pkinase_Tyr:9454111:9455308
Potri.003G066300	TCONS_00058795	loss	Pkinase_Tyr:9454111:9455308	A3:Chr03:9454482:9454590:+
Potri.018G016200	TCONS_00278055	dominant iso	G-patch:1279896:1279768; zf-CCCH_4:1280878:1280819
Potri.018G016200	TCONS_00278054	loss	zf-CCCH_4:1280878:1280819	SE:Chr18:1280283:1281504:-
Potri.010G212100	TCONS_00180052	dominant iso	CPSF_A:20040174:20041472; MMS1_N:20037819:20039363
Potri.010G212100	TCONS_00180060	loss	MMS1_N:20037819:20039363	AE:Chr10:20041249:20041340:+
Potri.010G195100	TCONS_00179372	dominant iso	RINGv:18888328:18889399
Potri.010G195100	TCONS_00179376	loss	RINGv:18888328:18889399	RE:Chr10:18888814:18888853:+
Potri.011G126200	TCONS_00196231	dominant iso	Motile_Sperm:15129058:15130961
Potri.011G126200	TCONS_00196230	loss	Motile_Sperm:15129058:15130961	A3:Chr11:15129705:15129831:+
Potri.001G442400	TCONS_00033565	dominant iso	zf-LSD1:47361475:47361401,47360379:47360305,47359480:47359406
Potri.001G442400	TCONS_00033573	loss	zf-LSD1:47359480:47359406	RE:Chr01:47360292:47360402:-
Potri.002G096500	TCONS_00038833	dominant iso	TMEM135_C_rich:6966167:6968620
Potri.002G096500	TCONS_00038847	loss	TMEM135_C_rich:6966167:6968620	RE:Chr02:6966149:6966285:+,RI:Chr02:6968440:6968527:+
Potri.013G055100	TCONS_00216276	dominant iso	none
Potri.013G055100	TCONS_00216264	gain	RRM_1:4112480:4113680	RE:Chr13:4112465:4112568:+,SI:Chr13:4112569:4112867:+
Potri.013G026800	TCONS_00215278	dominant iso	GSH_synth_ATP:1774689:1775961,1775567:1776318
Potri.013G026800	TCONS_00215274	gain	GSH_synthase:1773853:1774718	A3:Chr13:1773930:1774222:+,A5:Chr13:1774474:1774646:+,SI:Chr13:1773930:1774222:+
Potri.001G251000	TCONS_00009367	dominant iso	WD40:26055122:26055373
Potri.001G251000	TCONS_00009381	loss	WD40:26055122:26055373	A5:Chr01:26055139:26055527:+,SE:Chr01:26055139:26055527:+
Potri.003G148800	TCONS_00062294	dominant iso	Cyclin_N:16364151:16368221
Potri.003G148800	TCONS_00062304	loss	Cyclin_N:16364151:16368221	SE:Chr03:16363190:16366423:+
Potri.001G420200	TCONS_00015552	dominant iso	TPT:44555128:44557847
Potri.001G420200	TCONS_00015554	loss	TPT:44555128:44557847	AE:Chr01:44556968:44557012:+,A5:Chr01:44557013:44557636:+
Potri.004G168400	TCONS_00078727	dominant iso	XAP5:18757150:18759759
Potri.004G168400	TCONS_00078726	loss	XAP5:18757150:18759759	SI:Chr04:18759517:18759723:+,A5:Chr04:18757382:18758003:+,A3:Chr04:18758083:18758183:+,A3:Chr04:18757185:18757268:+
Potri.004G168400	TCONS_00078734	loss	XAP5:18757150:18759759	SI:Chr04:18759517:18759723:+,A5:Chr04:18757389:18758003:+,A3:Chr04:18758083:18758183:+,A3:Chr04:18757185:18757268:+
Potri.007G100600	TCONS_00133528	dominant iso	EDS1_EP:12627544:12627879; Lipase_3:12626588:12626839
Potri.007G100600	TCONS_00133526	loss	Lipase_3:12626588:12626839	A3:Chr07:12622614:12626981:+
Potri.001G255600	TCONS_00009538	dominant iso	RRM_1:26522153:26523314
Potri.001G255600	TCONS_00009541	loss	RRM_1:26522153:26523314	SE:Chr01:26522273:26523236:+
Potri.012G060200	TCONS_00205562	dominant iso	SPA:6411698:6412003
Potri.012G060200	TCONS_00205568	loss	SPA:6411698:6412003	SI:Chr12:6411635:6412044:+
Potri.005G070500	TCONS_00092169	dominant iso	none
Potri.005G070500	TCONS_00092155	gain	PB1:5064033:5066178	RE:Chr05:5059591:5059983:+
Potri.002G176800	TCONS_00041969	dominant iso	none
Potri.002G176800	TCONS_00041972	gain	RhoGAP:13620922:13621161	RI:Chr02:13620682:13620930:+
Potri.016G043800	TCONS_00253004	dominant iso	none
Potri.016G043800	TCONS_00252992	gain	eIF3_N:2732217:2733571	RE:Chr16:2732914:2733068:+
Potri.012G137700	TCONS_00208644	dominant iso	F-box-like:15291509:15291631
Potri.012G137700	TCONS_00208647	loss	F-box-like:15291509:15291631	A3:Chr12:15291137:15291579:+
Potri.004G170200	TCONS_00078821	dominant iso	none
Potri.004G170200	TCONS_00078818	gain	NB-ARC:18890524:18898228	A3:Chr04:18890959:18898012:+,AE:Chr04:18890524:18890958:+
Potri.003G058300	TCONS_00067082	dominant iso	PPR:8624000:8623920,8623913:8623824,8623808:8623728; DYW_deaminase:8623439:8623110
Potri.003G058300	TCONS_00067080	loss	PPR:8623808:8623728	SI:Chr03:8623314:8625047:-
Potri.003G107600	TCONS_00060657	dominant iso	LRR_1:13147925:13147993,13148786:13148851; Pkinase:13149326:13151047
Potri.003G107600	TCONS_00060659	loss	Pkinase:13149326:13151047	A3:Chr03:13149840:13150667:+
Potri.003G107600	TCONS_00060658	loss	Pkinase:13149326:13151047	A3:Chr03:13149840:13150753:+
Potri.003G188500	TCONS_00063873	dominant iso	AMP-binding:19368731:19372141; AMP-binding_C:19372166:19372757
Potri.003G188500	TCONS_00063879	loss	AMP-binding_C:19372166:19372757	SI:Chr03:19368864:19369205:+
Potri.018G086600	TCONS_00275070	dominant iso	none
Potri.018G086600	TCONS_00275068	gain	Golgin_A5:11368753:11373143	A3:Chr18:11369404:11370152:+
Potri.018G086600	TCONS_00275069	gain	Golgin_A5:11369158:11373143	A3:Chr18:11369404:11370158:+
Potri.013G027600	TCONS_00215290	dominant iso	Ribosomal_L13e:1828995:1830197
Potri.013G027600	TCONS_00215291	loss	Ribosomal_L13e:1828995:1830197	RE:Chr13:1828970:1829085:+,RI:Chr13:1829374:1829801:+
Potri.001G219700	TCONS_00008286	dominant iso	Piwi:22557261:22558871,22558818:22559315
Potri.001G219700	TCONS_00008271	gain	ArgoMid:22554591:22554908	A3:Chr01:22554624:22554696:+
Potri.004G081800	TCONS_00075910	dominant iso	RRM_1:6744206:6744533,6745909:6746790; OCRE:6747899:6751002; G-patch:6752258:6753012
Potri.004G081800	TCONS_00075909	loss	G-patch:6752258:6753012	A3:Chr04:6747978:6750931:+,RI:Chr04:6752309:6752937:+
Potri.010G136100	TCONS_00176771	dominant iso	HLH:14973186:14973516
Potri.010G136100	TCONS_00176774	loss	HLH:14973186:14973516	A3:Chr10:14973391:14973466:+,A5:Chr10:14973391:14973466:+
Potri.005G177400	TCONS_00095762	dominant iso	TPR_2:19331591:19332984; TPR_1:19331275:19331587
Potri.005G177400	TCONS_00095765	loss	TPR_1:19331275:19331587	SE:Chr05:19331295:19332961:+
Potri.014G125700	TCONS_00230502	dominant iso	Kinesin:9682973:9684487; CH:9680787:9681344
Potri.014G125700	TCONS_00230511	loss	CH:9680787:9681344	A3:Chr14:9683592:9683783:+,A5:Chr14:9683592:9683783:+
Potri.001G470300	TCONS_00017214	dominant iso	none
Potri.001G470300	TCONS_00017201	gain	Pyrid_oxidase_2:50214804:50218069	RE:Chr01:50215036:50215071:+,SI:Chr01:50215072:50216223:+,A5:Chr01:50215072:50216223:+
Potri.005G193900	TCONS_00096491	dominant iso	ABA_WDS:21105009:21105730
Potri.005G193900	TCONS_00096488	loss	ABA_WDS:21105009:21105730	AE:Chr05:21105581:21106041:+
Potri.006G211700	TCONS_00116333	dominant iso	none
Potri.006G211700	TCONS_00116347	gain	ABC_tran:22588188:22588565	RI:Chr06:22587621:22588190:+
Potri.010G040600	TCONS_00173080	dominant iso	Peptidase_C48:6912827:6920357
Potri.010G040600	TCONS_00173081	loss	Peptidase_C48:6912827:6920357	AE:Chr10:6919364:6919433:+
Potri.016G143200	TCONS_00256656	dominant iso	none
Potri.016G143200	TCONS_00256644	gain	Pkinase_Tyr:14404977:14407915	RE:Chr16:14404762:14405111:+,A3:Chr16:14405368:14406291:+,A5:Chr16:14406666:14407628:+
Potri.016G143200	TCONS_00256653	gain	Pkinase:14405340:14407909	A3:Chr16:14405368:14406291:+,A5:Chr16:14406666:14407628:+
Potri.016G143200	TCONS_00256642	gain	Pkinase_Tyr:14404977:14407915	RE:Chr16:14404762:14405111:+,A3:Chr16:14405368:14406291:+,A5:Chr16:14406666:14407628:+
Potri.003G000500	TCONS_00056072	dominant iso	none
Potri.003G000500	TCONS_00056067	gain	TIP120:107873:111051	A5:Chr03:110857:110981:+
Potri.008G045900	TCONS_00142579	dominant iso	Leuk-A4-hydro_C:2680480:2681194; Peptidase_M1:2680044:2680320
Potri.008G045900	TCONS_00142583	gain	Peptidase_M1_N:2678407:2678865	AE:Chr08:2678167:2679366:+
Potri.012G084800	TCONS_00206813	dominant iso	Ferric_reduct:11221519:11222045; NAD_binding_6:11222674:11223593; FAD_binding_8:11222157:11222553
Potri.012G084800	TCONS_00206815	loss	FAD_binding_8:11222157:11222553	A3:Chr12:11221720:11221883:+
Potri.010G120100	TCONS_00187176	dominant iso	Pkinase:13698803:13697773
Potri.010G120100	TCONS_00187177	gain	LRRNT_2:13699976:13699857	RI:Chr10:13699264:13700108:-
Potri.T146300	TCONS_00299679	dominant iso	none
Potri.T146300	TCONS_00299686	gain	Acetyltransf_1:9565:10836	RE:scaffold_459:10305:10398:+
Potri.T146300	TCONS_00299640	gain	Acetyltransf_1:8816:10836	RE:scaffold_459:10305:10398:+,RE:scaffold_459:9339:9438:+,A3:scaffold_459:9439:9568:+
Potri.002G141100	TCONS_00040616	dominant iso	DnaJ_CXXCXGXG:10476018:10476730; DnaJ:10474892:10475695; DnaJ_C:10475940:10477682
Potri.002G141100	TCONS_00040623	loss	DnaJ:10474892:10475695	A5:Chr02:10475006:10475892:+,SE:Chr02:10475006:10475892:+
Potri.012G120000	TCONS_00207971	dominant iso	none
Potri.012G120000	TCONS_00207966	gain	Exo84_C:13984147:13984755	RI:Chr12:13984454:13984690:+,RI:Chr12:13984462:13984690:+
Potri.002G251600	TCONS_00045039	dominant iso	CH:24120229:24120901,24121280:24122363,24122436:24123071,24123126:24124656
Potri.002G251600	TCONS_00045041	loss	CH:24123126:24124656	A3:Chr02:24124194:24124677:+
Potri.003G136000	TCONS_00061695	dominant iso	Galactosyl_T:15492932:15494884
Potri.003G136000	TCONS_00061689	gain	DUF4094:15491695:15492213	RE:Chr03:15492159:15492352:+,RE:Chr03:15491844:15492043:+,RE:Chr03:15491994:15492352:+
Potri.003G136000	TCONS_00061686	gain	DUF4094:15491695:15492213	RE:Chr03:15492159:15492352:+,RE:Chr03:15491844:15492043:+,RE:Chr03:15491994:15492352:+
Potri.019G021200	TCONS_00287656	dominant iso	PPR_2:2413984:2413841; PPR_1:2414206:2414108
Potri.019G021200	TCONS_00287657	loss	PPR_1:2414206:2414108	SE:Chr19:2411665:2415438:-
Potri.008G083800	TCONS_00144007	dominant iso	Cullin_binding:5266899:5269472
Potri.008G083800	TCONS_00143995	gain	UBA_4:5263035:5264398	RE:Chr08:5264392:5264455:+
Potri.015G132700	TCONS_00246072	dominant iso	ATS3:14297761:14299240
Potri.015G132700	TCONS_00246069	loss	ATS3:14297761:14299240	SI:Chr15:14297988:14299003:+,A3:Chr15:14297764:14297886:+
Potri.003G117400	TCONS_00061099	dominant iso	SNARE_assoc:14090422:14092264
Potri.003G117400	TCONS_00061102	loss	SNARE_assoc:14090422:14092264	RI:Chr03:14090871:14092257:+
Potri.006G064300	TCONS_00110865	dominant iso	S6PP:4730075:4731224; Sucrose_synth:4726202:4727858; Glycos_transf_1:4728069:4729696
Potri.006G064300	TCONS_00110870	loss	Sucrose_synth:4726202:4727858	A5:Chr06:4727719:4727840:+
Potri.016G064800	TCONS_00253833	dominant iso	none
Potri.016G064800	TCONS_00253823	gain	FAD_binding_4:4560222:4561335	A3:Chr16:4560411:4560530:+,A5:Chr16:4560411:4560530:+
Potri.004G086100	TCONS_00076025	dominant iso	Pkinase:7165454:7165939
Potri.004G086100	TCONS_00076024	gain	LRRNT_2:7163663:7163770	AE:Chr04:7163297:7164845:+
Potri.005G206600	TCONS_00096978	dominant iso	none
Potri.005G206600	TCONS_00096985	gain	WD40:22118030:22118134	RE:Chr05:22113234:22114130:+
Potri.017G054000	TCONS_00263454	dominant iso	CDI:4751361:4751621
Potri.017G054000	TCONS_00263452	loss	CDI:4751361:4751621	SI:Chr17:4751435:4751560:+
Potri.017G054000	TCONS_00263451	loss	CDI:4751361:4751621	RI:Chr17:4751435:4751560:+
Potri.012G077200	TCONS_00206431	dominant iso	none
Potri.012G077200	TCONS_00206426	gain	LIM:10259677:10261409	AE:Chr12:10259157:10259784:+
Potri.012G077200	TCONS_00206428	gain	LIM:10261773:10262371	AE:Chr12:10259247:10259784:+,A5:Chr12:10261812:10262242:+
Potri.015G012800	TCONS_00241508	dominant iso	JmjC:834892:835742
Potri.015G012800	TCONS_00241504	loss	JmjC:834892:835742	A3:Chr15:835217:835296:+,A5:Chr15:835383:835739:+
Potri.015G012800	TCONS_00241509	loss	JmjC:834892:835742	A5:Chr15:835383:835739:+,A3:Chr15:835217:835270:+
Potri.006G063500	TCONS_00110830	dominant iso	TOC159_MAD:4663778:4664569; AIG1:4662740:4663183
Potri.006G063500	TCONS_00110827	loss	AIG1:4662740:4663183	SI:Chr06:4662710:4662767:+
Potri.018G037900	TCONS_00272841	dominant iso	RRM_1:3141921:3142222; RRM_3:3143451:3145570; La:3141125:3141514
Potri.018G037900	TCONS_00272833	loss	La:3141125:3141514	A3:Chr18:3141137:3141229:+
Potri.006G234800	TCONS_00117417	dominant iso	Pga1:24443888:24446270
Potri.006G234800	TCONS_00117414	loss	Pga1:24443888:24446270	A5:Chr06:24443929:24444050:+
Potri.018G088400	TCONS_00275126	dominant iso	none
Potri.018G088400	TCONS_00275115	gain	Ubie_methyltran:11567672:11572868	A5:Chr18:11568696:11568817:+
Potri.T059200	TCONS_00300810	dominant iso	none
Potri.T059200	TCONS_00300809	gain	Pyridoxal_deC:21724:25678	A3:scaffold_61:25273:25370:+
Potri.001G356500	TCONS_00013361	dominant iso	MAP65_ASE1:36478838:36482243
Potri.001G356500	TCONS_00013365	loss	MAP65_ASE1:36478838:36482243	A3:Chr01:36481912:36482054:+,RI:Chr01:36480877:36481556:+
Potri.T175100	TCONS_00292326	dominant iso	none
Potri.T175100	TCONS_00292335	gain	Epimerase:7724:8191	A3:scaffold_1378:8010:8087:+
Potri.016G125600	TCONS_00255985	dominant iso	PC-Esterase:12868992:12871390; PMR5N:12868824:12868985
Potri.016G125600	TCONS_00255983	loss	PMR5N:12868824:12868985	SE:Chr16:12868601:12869426:+
Potri.006G237400	TCONS_00117536	dominant iso	none
Potri.006G237400	TCONS_00117534	gain	Pkinase:24652189:24653621	RI:Chr06:24652042:24652377:+
Potri.003G103700	TCONS_00060475	dominant iso	none
Potri.003G103700	TCONS_00060473	gain	ACBP:12873202:12874411	RI:Chr03:12874278:12874355:+
Potri.001G450800	TCONS_00016411	dominant iso	Ribosomal_L11:48512169:48514020; Ribosomal_L11_N:48511776:48512156
Potri.001G450800	TCONS_00016414	loss	Ribosomal_L11_N:48511776:48512156	AE:Chr01:48513190:48513219:+
Potri.006G254000	TCONS_00118109	dominant iso	none
Potri.006G254000	TCONS_00118118	gain	DUF4050:25901415:25901923	A5:Chr06:25901521:25901846:+
Potri.006G254000	TCONS_00118103	gain	DUF4050:25901930:25902562	A5:Chr06:25901518:25901846:+,SI:Chr06:25902421:25902511:+
Potri.006G254000	TCONS_00118101	gain	DUF4050:25901930:25902562	A5:Chr06:25901521:25901846:+,SI:Chr06:25902421:25902511:+
Potri.004G233800	TCONS_00081034	dominant iso	ADH_zinc_N:23988921:23989659
Potri.004G233800	TCONS_00081021	gain	ADH_N:23987792:23988284	A3:Chr04:23987892:23988207:+,SE:Chr04:23987892:23988207:+
Potri.006G225600	TCONS_00116885	dominant iso	Methyltransf_16:23726755:23727168
Potri.006G225600	TCONS_00116880	gain	Methyltransf_12:23723978:23725494	A3:Chr06:23725148:23725322:+
Potri.011G026600	TCONS_00198498	dominant iso	ubiquitin:2158890:2158675,2158662:2158447,2158434:2158219
Potri.011G026600	TCONS_00198501	loss	ubiquitin:2158434:2158219	SI:Chr11:2158393:2158848:-
Potri.001G384000	TCONS_00014395	dominant iso	none
Potri.001G384000	TCONS_00014394	gain	zf-B_box:39971621:39973041	AE:Chr01:39971098:39971644:+
Potri.014G140900	TCONS_00231195	dominant iso	none
Potri.014G140900	TCONS_00231192	gain	AMP-binding_C:10727783:10728514	A5:Chr14:10725765:10726546:+,SI:Chr14:10724357:10724646:+,RE:Chr14:10726982:10727050:+
Potri.014G140900	TCONS_00231193	gain	AMP-binding_C:10727783:10728514	A5:Chr14:10725765:10726546:+
Potri.010G043500	TCONS_00173264	dominant iso	ELK:7439714:7439779; Homeobox_KN:7439834:7440267; KNOX2:7431216:7431508; KNOX1:7430799:7431182; Homeodomain:7439855:7440270
Potri.010G043500	TCONS_00173271	loss	Homeodomain:7439855:7440270	RI:Chr10:7439870:7440183:+
Potri.015G028200	TCONS_00242074	dominant iso	Ligase_CoA:2263251:2266481; CoA_binding:2262409:2262796
Potri.015G028200	TCONS_00242071	loss	CoA_binding:2262409:2262796	A3:Chr15:2262499:2262601:+
Potri.003G045700	TCONS_00057981	dominant iso	ABC_tran:6132693:6134012,6134547:6135484; RLI:6131872:6132298
Potri.003G045700	TCONS_00057979	gain	Fer4:6132332:6132520	A3:Chr03:6132377:6132496:+,A5:Chr03:6132377:6132496:+
Potri.012G015000	TCONS_00203906	dominant iso	none
Potri.012G015000	TCONS_00203904	gain	Fasciclin:1470504:1470902	RI:Chr12:1470637:1470756:+
Potri.012G015000	TCONS_00203902	gain	Fasciclin:1467307:1470902	AE:Chr12:1466939:1467684:+,A3:Chr12:1467685:1470881:+,A5:Chr12:1467685:1470881:+
Potri.016G000200	TCONS_00251686	dominant iso	none
Potri.016G000200	TCONS_00251674	gain	Na_H_Exchanger:14787:20733	SI:Chr16:15187:15276:+
Potri.016G000200	TCONS_00251684	gain	Na_H_Exchanger:14787:20733	SI:Chr16:15187:15276:+
Potri.018G052200	TCONS_00273360	dominant iso	none
Potri.018G052200	TCONS_00273358	gain	zf-C2H2_jaz:5436544:5436612	RI:Chr18:5436523:5437002:+,RI:Chr18:5436548:5437002:+
Potri.003G198500	TCONS_00064209	dominant iso	OMPdecase:20103203:20104031
Potri.003G198500	TCONS_00064205	loss	OMPdecase:20103203:20104031	RE:Chr03:20103146:20103225:+
Potri.002G059900	TCONS_00037279	dominant iso	Pkinase:4082024:4082990
Potri.002G059900	TCONS_00037281	loss	Pkinase:4082024:4082990	A5:Chr02:4082190:4082274:+
Potri.016G038000	TCONS_00252814	dominant iso	Response_reg:2337924:2339092
Potri.016G038000	TCONS_00252818	loss	Response_reg:2337924:2339092	A3:Chr16:2338904:2339034:+
Potri.015G130900	TCONS_00246031	dominant iso	none
Potri.015G130900	TCONS_00246025	gain	FKBP_C:14196844:14198180	RE:Chr15:14194336:14194568:+
Potri.005G024600	TCONS_00090501	dominant iso	none
Potri.005G024600	TCONS_00090493	gain	RRM_1:1827939:1828883	A5:Chr05:1827434:1827609:+
Potri.003G213200	TCONS_00064625	dominant iso	KH_1:21116776:21116967; zf-CCCH:21116512:21116589,21117049:21117123
Potri.003G213200	TCONS_00064622	gain	zf-CCCH_2:21113940:21116394	RE:Chr03:21113890:21113950:+
Potri.003G213200	TCONS_00064624	gain	zf-CCCH_2:21113940:21116394	RE:Chr03:21113890:21113950:+
Potri.009G160200	TCONS_00165139	dominant iso	RRM_1:12371344:12373989
Potri.009G160200	TCONS_00165138	gain	DCP1:12364639:12365273	A3:Chr09:12364874:12364971:+
Potri.008G096800	TCONS_00144724	dominant iso	none
Potri.008G096800	TCONS_00144719	gain	OB_NTP_bind:6051117:6051733	RI:Chr08:6050349:6050444:+
Potri.002G139700	TCONS_00051448	dominant iso	none
Potri.002G139700	TCONS_00051463	gain	RRM_1:10358354:10358157	RE:Chr02:10358891:10359969:-
Potri.001G013500	TCONS_00000504	dominant iso	adh_short_C2:919207:921501
Potri.001G013500	TCONS_00000508	loss	adh_short_C2:919207:921501	A3:Chr01:919685:919790:+,A5:Chr01:920161:920252:+,SI:Chr01:920161:920252:+
Potri.001G086600	TCONS_00002916	dominant iso	none
Potri.001G086600	TCONS_00002917	gain	WD40:6844483:6844751	RE:Chr01:6843090:6844824:+
Potri.006G086000	TCONS_00111856	dominant iso	AAA_21:6529976:6530334
Potri.006G086000	TCONS_00111849	loss	AAA_21:6529976:6530334	A5:Chr06:6530309:6530456:+
Potri.006G086000	TCONS_00111848	gain	ABC_tran:6528913:6530241	A5:Chr06:6529199:6529733:+,SI:Chr06:6528977:6529064:+
Potri.006G086000	TCONS_00111857	gain	ABC_tran:6528913:6530241	SI:Chr06:6528977:6529064:+,A5:Chr06:6529199:6529733:+
Potri.007G053800	TCONS_00131629	dominant iso	none
Potri.007G053800	TCONS_00131640	gain	FmdA_AmdA:5614244:5615511	A3:Chr07:5614313:5614979:+,RE:Chr07:5615044:5615088:+,SI:Chr07:5615013:5615043:+,SI:Chr07:5615089:5615376:+,A5:Chr07:5614313:5614979:+,A5:Chr07:5615013:5615043:+,SE:Chr07:5614313:5614979:+
Potri.016G125500	TCONS_00255981	dominant iso	none
Potri.016G125500	TCONS_00255977	gain	PMR5N:12861481:12861642	A3:Chr16:12861651:12861748:+,SI:Chr16:12862803:12863134:+
Potri.007G085900	TCONS_00133049	dominant iso	RINGv:11160454:11162419
Potri.007G085900	TCONS_00133066	loss	RINGv:11160454:11162419	AE:Chr07:11160901:11160947:+
Potri.005G161800	TCONS_00095204	dominant iso	O-FucT:16574433:16576702
Potri.005G161800	TCONS_00095206	loss	O-FucT:16574433:16576702	RI:Chr05:16576449:16576470:+
Potri.005G161800	TCONS_00095207	loss	O-FucT:16574433:16576702	A3:Chr05:16576449:16576470:+,AE:Chr05:16576050:16576448:+,SI:Chr05:16576449:16576470:+
Potri.016G110000	TCONS_00255448	dominant iso	Ceramidse_alk_C:11257575:11257877
Potri.016G110000	TCONS_00255447	gain	Ceramidase_alk:11256719:11257382	AE:Chr16:11256639:11256731:+
Potri.005G125700	TCONS_00094006	dominant iso	SpoIIE:9831374:9833325
Potri.005G125700	TCONS_00094007	loss	SpoIIE:9831374:9833325	A3:Chr05:9832518:9833165:+
Potri.014G117400	TCONS_00230160	dominant iso	SANT_DAMP1_like:9133869:9134468; DMAP1:9135690:9137230
Potri.014G117400	TCONS_00230175	loss	DMAP1:9135690:9137230	AE:Chr14:9135885:9136000:+
Potri.016G051200	TCONS_00253195	dominant iso	none
Potri.016G051200	TCONS_00253194	gain	Glyco_hydro_28:3271108:3274152	AE:Chr16:3270667:3271436:+
Potri.001G144500	TCONS_00005240	dominant iso	none
Potri.001G144500	TCONS_00005237	gain	UPF0051:11748597:11753509	RI:Chr01:11748578:11748636:+
Potri.002G244700	TCONS_00044821	dominant iso	SAM_1:23651405:23653764
Potri.002G244700	TCONS_00044825	loss	SAM_1:23651405:23653764	AE:Chr02:23652164:23652256:+
Potri.006G079300	TCONS_00111605	dominant iso	SQHop_cyclase_C:6009198:6010271
Potri.006G079300	TCONS_00111594	gain	SQHop_cyclase_N:6002499:6004725	A3:Chr06:6002776:6002870:+,A5:Chr06:6002776:6002870:+
Potri.005G108200	TCONS_00093561	dominant iso	zf-RING_2:8279812:8280051
Potri.005G108200	TCONS_00093563	loss	zf-RING_2:8279812:8280051	RI:Chr05:8279833:8279940:+
Potri.002G126000	TCONS_00040099	dominant iso	Polyketide_cyc:9464341:9467405
Potri.002G126000	TCONS_00040103	loss	Polyketide_cyc:9464341:9467405	A5:Chr02:9464815:9465250:+,AE:Chr02:9464702:9464814:+
Potri.005G191900	TCONS_00096361	dominant iso	none
Potri.005G191900	TCONS_00096360	gain	Myb_DNA-bind_4:20907615:20907875	RI:Chr05:20906719:20907096:+
Potri.009G009800	TCONS_00159464	dominant iso	Homeobox_KN:1794265:1794761
Potri.009G009800	TCONS_00159446	gain	Homeodomain:1794246:1794761	RE:Chr09:1791577:1793287:+,RI:Chr09:1793901:1793989:+,A3:Chr09:1794401:1794728:+,A3:Chr09:1794266:1794339:+,SI:Chr09:1794266:1794339:+,SI:Chr09:1794401:1794728:+
Potri.009G009800	TCONS_00159459	gain	POX:1792967:1794011	RE:Chr09:1792023:1793287:+,RI:Chr09:1793901:1793989:+
Potri.009G009800	TCONS_00159465	loss	Homeobox_KN:1794265:1794761	RI:Chr09:1794266:1794339:+,RI:Chr09:1794401:1794728:+,RI:Chr09:1794401:1794718:+,RI:Chr09:1794266:1794350:+
Potri.009G009800	TCONS_00159468	gain	Homeodomain:1794246:1794761	AE:Chr09:1791737:1793287:+,RI:Chr09:1793901:1793989:+,A3:Chr09:1794401:1794728:+,A3:Chr09:1794266:1794339:+,SI:Chr09:1794266:1794339:+,SI:Chr09:1794401:1794728:+
Potri.016G059800	TCONS_00253531	dominant iso	HECT:4128459:4130483
Potri.016G059800	TCONS_00253524	gain	ubiquitin:4127031:4127222	RI:Chr16:4127140:4127629:+
Potri.001G163300	TCONS_00006173	dominant iso	IF-2B:13658125:13659806
Potri.001G163300	TCONS_00006177	loss	IF-2B:13658125:13659806	SI:Chr01:13658521:13658594:+
Potri.006G143000	TCONS_00113860	dominant iso	none
Potri.006G143000	TCONS_00113841	gain	DENN:12078349:12080382	A3:Chr06:12074638:12075837:+
Potri.003G030400	TCONS_00057357	dominant iso	2OG-FeII_Oxy:3823822:3824409; DIOX_N:3822592:3823232
Potri.003G030400	TCONS_00057363	loss	DIOX_N:3822592:3823232	A3:Chr03:3822489:3823093:+,A5:Chr03:3822489:3823093:+,SI:Chr03:3822489:3823093:+
Potri.003G105000	TCONS_00060526	dominant iso	none
Potri.003G105000	TCONS_00060516	gain	Pkinase:12961360:12963339	SI:Chr03:12962254:12962720:+,A3:Chr03:12962254:12962720:+
Potri.003G105000	TCONS_00060523	gain	Pkinase:12961360:12962252	RI:Chr03:12962254:12962739:+
Potri.003G105000	TCONS_00060518	gain	Pkinase:12961360:12963339	SI:Chr03:12962254:12962720:+,A3:Chr03:12962254:12962720:+
Potri.011G000100	TCONS_00192656	dominant iso	A_deaminase:2745:4555
Potri.011G000100	TCONS_00192647	loss	A_deaminase:2745:4555	RE:Chr11:2743:2981:+,A3:Chr11:3650:3735:+,SI:Chr11:4374:4466:+,SI:Chr11:3859:4017:+,RI:Chr11:4085:4268:+
Potri.008G168100	TCONS_00147570	dominant iso	none
Potri.008G168100	TCONS_00147561	gain	Pkinase:11494867:11495879	A3:Chr08:11495626:11495877:+
Potri.006G257200	TCONS_00118271	dominant iso	none
Potri.006G257200	TCONS_00118270	gain	DUF4094:26134742:26135611	RE:Chr06:26136585:26136657:+
Potri.008G073300	TCONS_00143672	dominant iso	none
Potri.008G073300	TCONS_00143670	gain	PC-Esterase:4551413:4552641	SI:Chr08:4552124:4552319:+
Potri.006G021700	TCONS_00109236	dominant iso	OTU:1527919:1528862
Potri.006G021700	TCONS_00109246	loss	OTU:1527919:1528862	SI:Chr06:1528467:1528584:+,SI:Chr06:1528634:1528805:+,RI:Chr06:1527937:1528087:+
Potri.006G021700	TCONS_00109272	loss	OTU:1527919:1528862	SI:Chr06:1527937:1528087:+,RE:Chr06:1527882:1527936:+,RI:Chr06:1528467:1528584:+,RI:Chr06:1528634:1528805:+
Potri.008G059100	TCONS_00143076	dominant iso	adh_short_C2:3554292:3557013
Potri.008G059100	TCONS_00143073	loss	adh_short_C2:3554292:3557013	A3:Chr08:3554306:3554438:+,A3:Chr08:3554636:3555346:+
Potri.015G005400	TCONS_00241207	dominant iso	RRM_1:343917:344408,344630:347878; PAM2:343471:343518
Potri.015G005400	TCONS_00241215	loss	PAM2:343471:343518	A3:Chr15:347658:347682:+,AE:Chr15:347614:347657:+
Potri.007G071100	TCONS_00132555	dominant iso	none
Potri.007G071100	TCONS_00132544	gain	RRM_1:9329782:9330691	A3:Chr07:9329190:9329266:+
Potri.002G204300	TCONS_00043152	dominant iso	LSM:16707951:16708800
Potri.002G204300	TCONS_00043147	loss	LSM:16707951:16708800	RE:Chr02:16708202:16708325:+
Potri.018G070600	TCONS_00274291	dominant iso	Peptidase_C97:8968127:8969586
Potri.018G070600	TCONS_00274289	loss	Peptidase_C97:8968127:8969586	SE:Chr18:8968215:8969557:+
Potri.012G079700	TCONS_00206561	dominant iso	DUF3506:10598000:10598947
Potri.012G079700	TCONS_00206570	loss	DUF3506:10598000:10598947	SE:Chr12:10597129:10598863:+
Potri.006G004000	TCONS_00108743	dominant iso	CRAL_TRIO:303080:304505; CRAL_TRIO_N:301742:302826
Potri.006G004000	TCONS_00108753	loss	CRAL_TRIO_N:301742:302826	AE:Chr06:302316:302503:+
Potri.006G221800	TCONS_00116744	dominant iso	Myb_DNA-binding:23443351:23443657,23443673:23443895
Potri.006G221800	TCONS_00116743	loss	Myb_DNA-binding:23443673:23443895	A3:Chr06:23443445:23443615:+,SI:Chr06:23443738:23443825:+
Potri.013G100700	TCONS_00218270	dominant iso	none
Potri.013G100700	TCONS_00218273	gain	PNP_UDP_1:11268248:11269301	RE:Chr13:11268576:11268761:+
Potri.010G059000	TCONS_00173951	dominant iso	none
Potri.010G059000	TCONS_00173955	gain	Glyco_hydro_63:8785061:8791834	A3:Chr10:8786230:8786902:+
Potri.003G031100	TCONS_00057423	dominant iso	H2TH:3930444:3932566; Fapy_DNA_glyco:3929059:3930294
Potri.003G031100	TCONS_00057432	loss	Fapy_DNA_glyco:3929059:3930294	RE:Chr03:3930241:3930309:+,SE:Chr03:3929288:3930240:+
Potri.002G255900	TCONS_00045236	dominant iso	NmrA:24526008:24528905
Potri.002G255900	TCONS_00045251	loss	NmrA:24526008:24528905	A3:Chr02:24528592:24528682:+,AE:Chr02:24527244:24527468:+
Potri.002G255900	TCONS_00045237	loss	NmrA:24526008:24528905	A3:Chr02:24525645:24527062:+,A3:Chr02:24528592:24528682:+,SE:Chr02:24525645:24527062:+
Potri.002G180800	TCONS_00042099	dominant iso	none
Potri.002G180800	TCONS_00042096	gain	Myb_DNA-binding:14113644:14113997	SI:Chr02:14113726:14113947:+
Potri.009G121000	TCONS_00163763	dominant iso	BAH:10130728:10131161; PHD:10131434:10132551
Potri.009G121000	TCONS_00163772	loss	PHD:10131434:10132551	RI:Chr09:10131502:10132472:+
Potri.005G160700	TCONS_00095126	dominant iso	MatE:16205202:16205673,16205857:16208326
Potri.005G160700	TCONS_00095121	loss	MatE:16205857:16208326	SE:Chr05:16205493:16208291:+
Potri.003G112600	TCONS_00060898	dominant iso	Glyco_hydro_32C:13625935:13626809; Glyco_hydro_32N:13624987:13625928
Potri.003G112600	TCONS_00060892	gain	DUF3357:13622266:13622601	AE:Chr03:13621963:13622658:+
Potri.004G194200	TCONS_00079507	dominant iso	MATH:20838764:20841757; BTB:20841842:20842296
Potri.004G194200	TCONS_00079505	loss	BTB:20841842:20842296	A5:Chr04:20839012:20841672:+,SI:Chr04:20841806:20841887:+
Potri.001G353900	TCONS_00013287	dominant iso	Ribosomal_L32e:36162487:36164408
Potri.001G353900	TCONS_00013285	loss	Ribosomal_L32e:36162487:36164408	SI:Chr01:36164218:36164314:+,A5:Chr01:36163571:36163622:+,A3:Chr01:36163571:36163622:+
Potri.008G034600	TCONS_00142055	dominant iso	DUF4050:1911962:1913182
Potri.008G034600	TCONS_00142046	loss	DUF4050:1911962:1913182	RI:Chr08:1912906:1913131:+,SI:Chr08:1911967:1912838:+
Potri.008G034600	TCONS_00142058	loss	DUF4050:1911962:1913182	SI:Chr08:1912906:1913131:+,RI:Chr08:1911967:1912838:+
Potri.010G128700	TCONS_00176589	dominant iso	none
Potri.010G128700	TCONS_00176587	gain	BRO1:14394781:14396155	A5:Chr10:14395574:14395843:+,A3:Chr10:14395574:14395843:+
Potri.015G074600	TCONS_00244021	dominant iso	none
Potri.015G074600	TCONS_00244022	gain	Amino_oxidase:9951303:9953288	SI:Chr15:9951455:9951568:+
Potri.015G074600	TCONS_00244027	gain	Amino_oxidase:9951303:9953288	SI:Chr15:9951455:9951568:+
Potri.004G174200	TCONS_00078932	dominant iso	Proteasome_A_N:19266007:19266075; Proteasome:19266076:19268094
Potri.004G174200	TCONS_00078935	loss	Proteasome:19266076:19268094	AE:Chr04:19267110:19267244:+
Potri.003G037200	TCONS_00057674	dominant iso	Med9:4829688:4830479
Potri.003G037200	TCONS_00057672	loss	Med9:4829688:4830479	A5:Chr03:4829737:4829882:+
Potri.005G228100	TCONS_00097915	dominant iso	none
Potri.005G228100	TCONS_00097908	gain	U-box:23767085:23767297	A3:Chr05:23767792:23768110:+
Potri.003G098000	TCONS_00060243	dominant iso	FeS_assembly_P:12450184:12451863
Potri.003G098000	TCONS_00060242	loss	FeS_assembly_P:12450184:12451863	RI:Chr03:12450189:12450526:+
Potri.012G001700	TCONS_00203590	dominant iso	A_thal_3526:176134:176599
Potri.012G001700	TCONS_00203582	loss	A_thal_3526:176134:176599	SE:Chr12:176210:177361:+
Potri.006G272400	TCONS_00129068	dominant iso	RRM_1:27351339:27350769
Potri.006G272400	TCONS_00129073	gain	zf-CCHC:27350666:27350619	RI:Chr06:27350603:27350719:-
Potri.001G273700	TCONS_00010124	dominant iso	none
Potri.001G273700	TCONS_00010123	gain	HSF_DNA-bind:28036596:28037390	AE:Chr01:28036166:28036772:+
Potri.006G146200	TCONS_00114018	dominant iso	zf-met:12481463:12482503; zf-LYAR:12481178:12481351
Potri.006G146200	TCONS_00114019	loss	zf-LYAR:12481178:12481351	SE:Chr06:12481087:12481342:+
Potri.019G066600	TCONS_00285455	dominant iso	Keratin_assoc:9909717:9911819
Potri.019G066600	TCONS_00285467	loss	Keratin_assoc:9909717:9911819	SI:Chr19:9909995:9910656:+
Potri.006G053900	TCONS_00110403	dominant iso	zf-CCCH:3936793:3936855; Ank_2:3936136:3936345
Potri.006G053900	TCONS_00110402	loss	Ank_2:3936136:3936345	SI:Chr06:3936193:3936268:+
Potri.016G001000	TCONS_00251717	dominant iso	Hydrolase_4:44620:46268
Potri.016G001000	TCONS_00251738	loss	Hydrolase_4:44620:46268	A3:Chr16:45824:46794:+,SE:Chr16:45824:46794:+
Potri.007G100100	TCONS_00133505	dominant iso	Aa_trans:12596288:12598172
Potri.007G100100	TCONS_00133501	loss	Aa_trans:12596288:12598172	RI:Chr07:12596527:12596616:+
Potri.012G108200	TCONS_00207710	dominant iso	C2:13144764:13147172,13147299:13147871; Copine:13148792:13149337
Potri.012G108200	TCONS_00207704	loss	C2:13147299:13147871	A3:Chr12:13145497:13146829:+,SE:Chr12:13147566:13147828:+
Potri.012G108200	TCONS_00207706	loss	Copine:13148792:13149337	A3:Chr12:13145497:13146829:+,RE:Chr12:13147673:13147734:+
Potri.003G105500	TCONS_00060538	dominant iso	Glyco_transf_4:12985488:12986039; Glycos_transf_1:12986115:12986549
Potri.003G105500	TCONS_00060537	loss	Glycos_transf_1:12986115:12986549	SI:Chr03:12985922:12986223:+
Potri.011G081600	TCONS_00194835	dominant iso	Lactamase_B_2:8170981:8176886
Potri.011G081600	TCONS_00194838	loss	Lactamase_B_2:8170981:8176886	AE:Chr11:8176414:8176479:+
Potri.001G356800	TCONS_00013393	dominant iso	Surp:36536992:36537138,36537634:36537771; DRY_EERY:36535258:36536387
Potri.001G356800	TCONS_00013399	loss	DRY_EERY:36535258:36536387	RI:Chr01:36535502:36536343:+
Potri.005G118600	TCONS_00093874	dominant iso	UQ_con:9211795:9213911
Potri.005G118600	TCONS_00093877	loss	UQ_con:9211795:9213911	A3:Chr05:9211875:9212119:+,A3:Chr05:9212209:9212297:+,RI:Chr05:9212362:9213512:+,SE:Chr05:9213602:9213839:+,SI:Chr05:9213602:9213839:+
Potri.015G090200	TCONS_00244675	dominant iso	none
Potri.015G090200	TCONS_00244673	gain	Wbp11:11247441:11249052	A5:Chr15:11249737:11249829:+,RI:Chr15:11249895:11249928:+
Potri.014G075600	TCONS_00228501	dominant iso	UBX:6128044:6129092
Potri.014G075600	TCONS_00228495	gain	UIM:6125721:6125843	SI:Chr14:6125763:6125840:+
Potri.001G459000	TCONS_00016763	dominant iso	Coatomer_E:49326707:49328187
Potri.001G459000	TCONS_00016760	loss	Coatomer_E:49326707:49328187	A3:Chr01:49326163:49326709:+
Potri.015G138500	TCONS_00246231	dominant iso	none
Potri.015G138500	TCONS_00246225	gain	LIM_bind:14703898:14708119	A3:Chr15:14707516:14708108:+
Potri.015G138500	TCONS_00246226	gain	LIM_bind:14703898:14708119	A3:Chr15:14707516:14708108:+
Potri.018G151600	TCONS_00277384	dominant iso	Sugar_tr:16886973:16890576
Potri.018G151600	TCONS_00277369	gain	MFS_1:16889115:16890567	A3:Chr18:16889515:16890369:+,SI:Chr18:16889152:16889311:+,SI:Chr18:16889515:16890369:+
Potri.004G106300	TCONS_00076811	dominant iso	NAD_binding_10:9350828:9356040
Potri.004G106300	TCONS_00076818	loss	NAD_binding_10:9350828:9356040	RE:Chr04:9350816:9350904:+
Potri.018G063600	TCONS_00273915	dominant iso	CSN8_PSD8_EIF3K:7981659:7983930
Potri.018G063600	TCONS_00273929	loss	CSN8_PSD8_EIF3K:7981659:7983930	AE:Chr18:7982779:7982984:+
Potri.003G056100	TCONS_00058373	dominant iso	none
Potri.003G056100	TCONS_00058372	gain	SYS1:8290639:8291257	AE:Chr03:8291050:8291351:+
Potri.001G309800	TCONS_00011631	dominant iso	none
Potri.001G309800	TCONS_00011618	gain	ATG13:31368605:31369324	RE:Chr01:31368451:31370180:+,RI:Chr01:31368518:31369293:+
Potri.001G113500	TCONS_00004047	dominant iso	YTH:9076338:9076912
Potri.001G113500	TCONS_00004050	loss	YTH:9076338:9076912	A3:Chr01:9074595:9076883:+,SE:Chr01:9074595:9076883:+
Potri.007G092700	TCONS_00133244	dominant iso	none
Potri.007G092700	TCONS_00133236	gain	TLD:11973089:11975338	A3:Chr07:11974903:11975262:+,RI:Chr07:11975336:11975501:+
Potri.007G092700	TCONS_00133241	gain	TLD:11973089:11975502	A3:Chr07:11974903:11975501:+,SE:Chr07:11974903:11975501:+
Potri.007G092700	TCONS_00133237	gain	TLD:11973089:11975513	RE:Chr07:11975263:11975335:+,SI:Chr07:11975336:11975501:+
Potri.013G014100	TCONS_00220595	dominant iso	none
Potri.013G014100	TCONS_00220603	gain	PMD:909188:908100	RE:Chr13:907435:909670:-
Potri.001G212700	TCONS_00008011	dominant iso	none
Potri.001G212700	TCONS_00008008	gain	Clathrin:21487149:21488380	SI:Chr01:21487281:21487897:+
Potri.014G122800	TCONS_00230406	dominant iso	ERp29:9512678:9513390; Thioredoxin:9510160:9511051,9511382:9512537
Potri.014G122800	TCONS_00230407	loss	Thioredoxin:9511382:9512537	SI:Chr14:9513056:9513330:+,RI:Chr14:9510240:9510500:+
Potri.003G009900	TCONS_00056413	dominant iso	none
Potri.003G009900	TCONS_00056411	gain	NABP:805800:806804	A5:Chr03:806834:806936:+
Potri.001G440600	TCONS_00016108	dominant iso	SNAP:47231953:47235563
Potri.001G440600	TCONS_00016119	loss	SNAP:47231953:47235563	AE:Chr01:47234424:47234475:+
Potri.001G440600	TCONS_00016118	loss	SNAP:47231953:47235563	AE:Chr01:47232674:47232904:+
Potri.004G076600	TCONS_00075718	dominant iso	none
Potri.004G076600	TCONS_00075713	gain	CTNNBL:6370384:6370695	AE:Chr04:6370249:6371385:+
Potri.004G076600	TCONS_00075711	gain	CTNNBL:6370384:6370695	AE:Chr04:6370198:6371380:+
Potri.010G095100	TCONS_00175339	dominant iso	none
Potri.010G095100	TCONS_00175338	gain	RVT_3:11751383:11754652	AE:Chr10:11748452:11748850:+
Potri.004G047300	TCONS_00074815	dominant iso	LRR_8:3620574:3621959; Malectin_like:3617873:3618877
Potri.004G047300	TCONS_00074802	loss	LRR_8:3620574:3621959	RI:Chr04:3621864:3621937:+
Potri.001G394600	TCONS_00014738	dominant iso	UCH:41385353:41388616
Potri.001G394600	TCONS_00014740	loss	UCH:41385353:41388616	AE:Chr01:41387870:41387933:+
Potri.018G050200	TCONS_00273248	dominant iso	Alfin:5160465:5163830; PHD:5164318:5164464
Potri.018G050200	TCONS_00273257	loss	Alfin:5160465:5163830	RI:Chr18:5163691:5163790:+
Potri.018G050200	TCONS_00273256	loss	Alfin:5160465:5163830	A3:Chr18:5163691:5163790:+,AE:Chr18:5163570:5163690:+,SI:Chr18:5163691:5163790:+
Potri.012G109400	TCONS_00207738	dominant iso	AAA_18:13212521:13213146
Potri.012G109400	TCONS_00207730	loss	AAA_18:13212521:13213146	RE:Chr12:13212456:13212685:+,RI:Chr12:13212961:13213094:+
Potri.017G007800	TCONS_00261884	dominant iso	none
Potri.017G007800	TCONS_00261887	gain	Pkinase_Tyr:538361:539084	A3:Chr17:538715:539014:+,A5:Chr17:538715:539014:+,SI:Chr17:538715:539014:+
Potri.017G007800	TCONS_00261875	gain	Ank_2:539046:539419	A3:Chr17:538715:539014:+,A5:Chr17:538715:539014:+,SI:Chr17:538715:539014:+
Potri.001G301600	TCONS_00011309	dominant iso	none
Potri.001G301600	TCONS_00011308	gain	Cyclase:30536107:30537923	RE:Chr01:30537904:30537974:+
Potri.001G301600	TCONS_00011302	gain	Cyclase:30536107:30538360	SE:Chr01:30537817:30538358:+
Potri.001G301600	TCONS_00011307	gain	Cyclase:30536107:30537923	RE:Chr01:30537904:30537974:+
Potri.011G150300	TCONS_00197071	dominant iso	none
Potri.011G150300	TCONS_00197076	gain	2OG-FeII_Oxy:16887844:16888685	SI:Chr11:16888042:16888598:+
Potri.019G061700	TCONS_00285361	dominant iso	Abhydrolase_6:9445611:9447543
Potri.019G061700	TCONS_00285360	loss	Abhydrolase_6:9445611:9447543	A3:Chr19:9447129:9447302:+,RI:Chr19:9446055:9446993:+
Potri.004G186600	TCONS_00079331	dominant iso	G10:20240404:20241057
Potri.004G186600	TCONS_00079337	loss	G10:20240404:20241057	SI:Chr04:20240625:20240694:+,A5:Chr04:20240625:20240694:+
Potri.002G031300	TCONS_00036027	dominant iso	Glyco_trans_4_5:2005874:2006731; Glycos_transf_1:2006753:2008115
Potri.002G031300	TCONS_00036036	loss	Glycos_transf_1:2006753:2008115	AE:Chr02:2006813:2006881:+
Potri.008G027100	TCONS_00141785	dominant iso	PK:1455471:1456245; PK_C:1456303:1458368
Potri.008G027100	TCONS_00141786	loss	PK_C:1456303:1458368	AE:Chr08:1456016:1456104:+,SI:Chr08:1456801:1457023:+,RI:Chr08:1457084:1458257:+
Potri.013G010900	TCONS_00214624	dominant iso	Arm_3:689930:690064; IBB:686549:687580; Arm:687697:687903,687907:688216,688223:688348,688620:688706,688713:688911,688921:689431,689435:689658,689674:689881
Potri.013G010900	TCONS_00214628	loss	IBB:686549:687580	AE:Chr13:687363:687414:+
Potri.006G193800	TCONS_00115610	dominant iso	Kelch_1:20884017:20884157; F-box:20883591:20883704
Potri.006G193800	TCONS_00115613	loss	F-box:20883591:20883704	A3:Chr06:20882770:20884068:+,SE:Chr06:20882770:20884068:+
Potri.006G050700	TCONS_00110340	dominant iso	none
Potri.006G050700	TCONS_00110338	gain	Peptidase_M16_M:3659660:3663478	A3:Chr06:3661760:3661840:+
Potri.006G050700	TCONS_00110339	gain	Peptidase_M16_M:3659717:3663478	A3:Chr06:3661760:3661840:+
Potri.006G050700	TCONS_00110335	gain	Peptidase_M16_M:3659660:3663478	A3:Chr06:3661760:3661837:+
Potri.015G140500	TCONS_00246265	dominant iso	IPP-2:14809025:14810547
Potri.015G140500	TCONS_00246278	loss	IPP-2:14809025:14810547	SI:Chr15:14809653:14810431:+
Potri.004G134400	TCONS_00077670	dominant iso	none
Potri.004G134400	TCONS_00077668	gain	zf-CCCH_4:15480649:15480708	RE:Chr04:15480438:15480534:+
Potri.001G377200	TCONS_00014246	dominant iso	SHS2_Rpb7-N:39274149:39274673; S1:39274674:39275881
Potri.001G377200	TCONS_00014244	loss	S1:39274674:39275881	A5:Chr01:39274319:39274558:+
Potri.002G042600	TCONS_00036545	dominant iso	ParA:2724324:2726655
Potri.002G042600	TCONS_00036534	loss	ParA:2724324:2726655	A3:Chr02:2725768:2726172:+,A5:Chr02:2726294:2726544:+
Potri.002G042600	TCONS_00036536	loss	ParA:2724324:2726655	A3:Chr02:2725768:2726188:+,A5:Chr02:2726299:2726544:+
Potri.010G190000	TCONS_00179155	dominant iso	Yippee-Mis18:18546482:18549127
Potri.010G190000	TCONS_00179158	loss	Yippee-Mis18:18546482:18549127	RI:Chr10:18548095:18548776:+
Potri.002G157500	TCONS_00041258	dominant iso	Helicase_C:11842998:11843688; DEAD:11840917:11842889
Potri.002G157500	TCONS_00041257	loss	DEAD:11840917:11842889	A5:Chr02:11841599:11842772:+
Potri.018G081700	TCONS_00274767	dominant iso	PPR:10884088:10884177,10884721:10884901; PPR_2:10884184:10884327,10884406:10884540,10884905:10885051,10885115:10885258; PPR_1:10884598:10884690
Potri.018G081700	TCONS_00274773	loss	PPR_1:10884598:10884690	SI:Chr18:10884653:10884742:+
Potri.006G127200	TCONS_00113257	dominant iso	RRM_1:10314780:10315517,10315638:10316288
Potri.006G127200	TCONS_00113266	loss	RRM_1:10315638:10316288	AE:Chr06:10315124:10315146:+
Potri.014G191100	TCONS_00233166	dominant iso	none
Potri.014G191100	TCONS_00233165	gain	HAUS-augmin3:17516277:17517760	A3:Chr14:17516362:17517076:+
Potri.014G191100	TCONS_00233147	gain	HAUS-augmin3:17514190:17517760	A3:Chr14:17516362:17517076:+
Potri.014G191100	TCONS_00233161	gain	HAUS-augmin3:17514190:17517760	A3:Chr14:17516362:17517073:+
Potri.003G023700	TCONS_00056957	dominant iso	OCRE:2803125:2805425
Potri.003G023700	TCONS_00056955	loss	OCRE:2803125:2805425	A3:Chr03:2803157:2804150:+
Potri.001G190300	TCONS_00007157	dominant iso	none
Potri.001G190300	TCONS_00007156	gain	AUX_IAA:17119218:17121385	AE:Chr01:17118949:17119606:+
Potri.001G285900	TCONS_00010696	dominant iso	Amidase:29236274:29237358
Potri.001G285900	TCONS_00010694	loss	Amidase:29236274:29237358	RI:Chr01:29236318:29236746:+
Potri.003G067700	TCONS_00058829	dominant iso	Aldedh:9587994:9592922
Potri.003G067700	TCONS_00058834	loss	Aldedh:9587994:9592922	RE:Chr03:9590721:9590901:+,SI:Chr03:9588358:9588549:+,SI:Chr03:9590902:9591348:+,A5:Chr03:9591786:9591962:+,A3:Chr03:9591786:9591962:+,A3:Chr03:9590902:9591348:+
Potri.002G076700	TCONS_00037977	dominant iso	TPR_16:5306817:5308313
Potri.002G076700	TCONS_00037971	loss	TPR_16:5306817:5308313	SE:Chr02:5306875:5307645:+
Potri.010G001900	TCONS_00171925	dominant iso	V-SNARE_C:209723:210138
Potri.010G001900	TCONS_00171929	loss	V-SNARE_C:209723:210138	RI:Chr10:209875:210048:+
Potri.013G088600	TCONS_00217775	dominant iso	CRM1_C:9233622:9234475
Potri.013G088600	TCONS_00217749	gain	CRM1_repeat_2:9218612:9220848	RE:Chr13:9221041:9229054:+,A3:Chr13:9221124:9222124:+
Potri.013G088600	TCONS_00217753	gain	IBN_N:9218528:9220243	SE:Chr13:9220942:9229266:+
Potri.013G088600	TCONS_00217774	gain	CRM1_repeat_2:9226214:9226984	RE:Chr13:9221041:9229054:+,A3:Chr13:9221124:9222080:+
Potri.006G024900	TCONS_00109383	dominant iso	PLAC8:1726518:1728435
Potri.006G024900	TCONS_00109382	loss	PLAC8:1726518:1728435	A5:Chr06:1726623:1727677:+
Potri.003G192100	TCONS_00064011	dominant iso	CBFD_NFYB_HMF:19605127:19608682
Potri.003G192100	TCONS_00064024	loss	CBFD_NFYB_HMF:19605127:19608682	AE:Chr03:19605920:19605971:+
Potri.015G079100	TCONS_00244240	dominant iso	ELK:10407362:10407427; KNOX2:10401551:10402032; Homeobox_KN:10407482:10407741; Homeodomain:10407500:10407744
Potri.015G079100	TCONS_00244239	gain	KNOX1:10400774:10401514	AE:Chr15:10400171:10400845:+
Potri.015G105400	TCONS_00245298	dominant iso	none
Potri.015G105400	TCONS_00245297	gain	PPR_1:12350275:12350370	AE:Chr15:12348770:12352366:+
Potri.007G147300	TCONS_00134969	dominant iso	none
Potri.007G147300	TCONS_00134972	gain	MTHFR:15605402:15606461	A3:Chr07:15606101:15606188:+,A5:Chr07:15605414:15605495:+
Potri.005G233000	TCONS_00098109	dominant iso	CLTH:24114989:24116284
Potri.005G233000	TCONS_00098110	loss	CLTH:24114989:24116284	A3:Chr05:24115716:24115841:+
Potri.016G139600	TCONS_00256442	dominant iso	Proteasome_A_N:14174021:14174186; Proteasome:14174199:14176861
Potri.016G139600	TCONS_00256458	loss	Proteasome:14174199:14176861	AE:Chr16:14175464:14175511:+
Potri.013G043700	TCONS_00215778	dominant iso	SSXT:3088659:3092800
Potri.013G043700	TCONS_00215791	loss	SSXT:3088659:3092800	RI:Chr13:3091896:3092742:+,RI:Chr13:3091883:3092742:+
Potri.010G092300	TCONS_00175212	dominant iso	zf-RING_2:11546990:11547907
Potri.010G092300	TCONS_00175222	loss	zf-RING_2:11546990:11547907	SI:Chr10:11547041:11547723:+
Potri.010G092300	TCONS_00175214	loss	zf-RING_2:11546990:11547907	RI:Chr10:11547041:11547723:+
Potri.010G176400	TCONS_00178411	dominant iso	ABC_tran:17625575:17627259; ABC_membrane_2:17623347:17624707
Potri.010G176400	TCONS_00178406	loss	ABC_membrane_2:17623347:17624707	A3:Chr10:17622934:17625710:+,A5:Chr10:17622934:17625710:+,SE:Chr10:17622934:17625710:+
Potri.003G006500	TCONS_00056260	dominant iso	none
Potri.003G006500	TCONS_00056251	gain	MACPF:538105:542683	SE:Chr03:538110:541195:+
Potri.003G006500	TCONS_00056248	gain	MACPF:538728:542683	RE:Chr03:538674:538912:+
Potri.018G057000	TCONS_00273529	dominant iso	none
Potri.018G057000	TCONS_00273523	gain	AUX_IAA:5998745:6000804	A3:Chr18:5999137:5999932:+,AE:Chr18:5998060:5999136:+
Potri.018G057000	TCONS_00273518	gain	AUX_IAA:5998745:6000804	A3:Chr18:5999137:5999932:+
Potri.004G098100	TCONS_00076494	dominant iso	none
Potri.004G098100	TCONS_00076493	gain	Pept_tRNA_hydro:8474298:8476637	A3:Chr04:8474519:8474631:+
Potri.001G032900	TCONS_00001241	dominant iso	SQAPI:2411744:2412040
Potri.001G032900	TCONS_00001238	loss	SQAPI:2411744:2412040	A3:Chr01:2411798:2411884:+
Potri.001G032900	TCONS_00001235	loss	SQAPI:2411744:2412040	A3:Chr01:2411798:2411869:+
Potri.014G057000	TCONS_00227858	dominant iso	Nucleoporin_FG:4407638:4407868,4408337:4408585
Potri.014G057000	TCONS_00227851	gain	Nsp1_C:4410030:4412365	A3:Chr14:4410702:4410981:+
Potri.015G101300	TCONS_00245137	dominant iso	none
Potri.015G101300	TCONS_00245122	gain	PseudoU_synth_2:11972742:11977180	A3:Chr15:11973752:11973916:+,A5:Chr15:11973752:11973916:+
Potri.001G330900	TCONS_00012303	dominant iso	Mo-co_dimer:33452974:33454556; Oxidored_molyb:33450652:33452901
Potri.001G330900	TCONS_00012306	loss	Oxidored_molyb:33450652:33452901	A5:Chr01:33451674:33451788:+
Potri.014G028100	TCONS_00226748	dominant iso	none
Potri.014G028100	TCONS_00226747	gain	FmiP_Thoc5:2402906:2404345	A3:Chr14:2402918:2403002:+,A5:Chr14:2402918:2403002:+,RI:Chr14:2403956:2404067:+,RI:Chr14:2403104:2403215:+
Potri.014G028100	TCONS_00226746	gain	FmiP_Thoc5:2402717:2403528	SI:Chr14:2403104:2403215:+,A5:Chr14:2402918:2403002:+
Potri.011G144400	TCONS_00196883	dominant iso	Snapin_Pallidin:16480801:16481809
Potri.011G144400	TCONS_00196885	loss	Snapin_Pallidin:16480801:16481809	A3:Chr11:16480985:16481019:+,A5:Chr11:16480985:16481019:+
Potri.017G001900	TCONS_00261623	dominant iso	DapB_C:99589:100877; DapB_N:98533:99478
Potri.017G001900	TCONS_00261639	loss	DapB_N:98533:99478	AE:Chr17:99879:100016:+,A5:Chr17:100429:100829:+
Potri.014G000500	TCONS_00233528	dominant iso	KIX_2:43196:42984; CIA30:46529:46064; NAD_binding_10:44973:44061
Potri.014G000500	TCONS_00233535	gain	zf-TAZ:49547:49335	RE:Chr14:46665:54044:-
Potri.008G068100	TCONS_00143474	dominant iso	Sld5:4146100:4148119
Potri.008G068100	TCONS_00143465	loss	Sld5:4146100:4148119	RE:Chr08:4146686:4146778:+,A3:Chr08:4144846:4146685:+,A5:Chr08:4144846:4146685:+,SE:Chr08:4144846:4146685:+
Potri.017G101100	TCONS_00265014	dominant iso	E3_UbLigase_R4:11821763:11825980; ZZ:11816716:11816817
Potri.017G101100	TCONS_00265015	loss	ZZ:11816716:11816817	SI:Chr17:11816680:11816814:+
Potri.017G101100	TCONS_00265016	loss	ZZ:11816716:11816817	SI:Chr17:11816680:11816814:+
Potri.005G039500	TCONS_00090897	dominant iso	adh_short_C2:2875480:2876164
Potri.005G039500	TCONS_00090893	loss	adh_short_C2:2875480:2876164	A3:Chr05:2875831:2876005:+
Potri.005G257700	TCONS_00098937	dominant iso	none
Potri.005G257700	TCONS_00098945	gain	Epimerase:25719337:25720052	SI:Chr05:25719500:25719954:+,A5:Chr05:25719500:25719954:+
Potri.015G041700	TCONS_00242571	dominant iso	Peroxin-3:3927213:3927620,3927615:3933042
Potri.015G041700	TCONS_00242576	loss	Peroxin-3:3927615:3933042	AE:Chr15:3930264:3930404:+
Potri.004G072800	TCONS_00075564	dominant iso	Sina:6095785:6096258
Potri.004G072800	TCONS_00075557	loss	Sina:6095785:6096258	SI:Chr04:6095993:6096107:+
Potri.013G155100	TCONS_00219877	dominant iso	Pkinase:15801204:15802197
Potri.013G155100	TCONS_00219871	loss	Pkinase:15801204:15802197	SE:Chr13:15800365:15802588:+
Potri.007G091800	TCONS_00133200	dominant iso	none
Potri.007G091800	TCONS_00133199	gain	MFS_1:11871058:11873162	AE:Chr07:11871022:11871309:+
Potri.002G037300	TCONS_00036391	dominant iso	zf-C5HC2:2394572:2394724; JmjC:2393123:2393991
Potri.002G037300	TCONS_00036377	gain	JmjN:2393336:2394004	SI:Chr02:2393879:2393983:+,A5:Chr02:2393380:2393841:+
Potri.007G082400	TCONS_00132956	dominant iso	Pkinase:10656825:10659054; LRRNT_2:10652305:10653380; LRR_4:10654736:10655899
Potri.007G082400	TCONS_00132958	loss	LRR_4:10654736:10655899	A5:Chr07:10657087:10657342:+,RE:Chr07:10658772:10658803:+,AE:Chr07:10652743:10652787:+
Potri.006G228900	TCONS_00117065	dominant iso	Galactosyl_T:23979517:23983980
Potri.006G228900	TCONS_00117067	loss	Galactosyl_T:23979517:23983980	A3:Chr06:23982969:23983897:+
Potri.008G193200	TCONS_00148669	dominant iso	none
Potri.008G193200	TCONS_00148656	gain	Peptidase_M16_C:13451437:13453648	A5:Chr08:13451455:13451567:+
Potri.008G193200	TCONS_00148664	gain	Peptidase_M16_C:13451437:13453648	A5:Chr08:13451455:13451567:+
Potri.014G124200	TCONS_00230452	dominant iso	Arm_3:9587857:9587991; IBB:9583965:9584419; Arm:9584450:9584718,9584722:9584959,9584966:9585091,9585229:9585315,9585319:9585540,9585550:9587065,9587075:9587587,9587600:9587808
Potri.014G124200	TCONS_00230454	loss	IBB:9583965:9584419	A3:Chr14:9584163:9584351:+
Potri.005G141600	TCONS_00094493	dominant iso	Peptidase_C1:11987177:11987833
Potri.005G141600	TCONS_00094492	loss	Peptidase_C1:11987177:11987833	A3:Chr05:11987521:11987626:+
Potri.009G028200	TCONS_00160512	dominant iso	Cofilin_ADF:3898257:3898730
Potri.009G028200	TCONS_00160513	loss	Cofilin_ADF:3898257:3898730	A3:Chr09:3898487:3898591:+,AE:Chr09:3898191:3898486:+
Potri.001G189100	TCONS_00007083	dominant iso	Pkinase_fungal:16818487:16819239; Pkinase:16817720:16819592
Potri.001G189100	TCONS_00007081	loss	Pkinase_fungal:16818487:16819239	SE:Chr01:16818368:16818746:+
Potri.018G105900	TCONS_00275709	dominant iso	SRP-alpha_N:13268195:13269013; SRP54:13270320:13271613; SRP54_N:13269065:13270226
Potri.018G105900	TCONS_00275716	loss	SRP54_N:13269065:13270226	AE:Chr18:13269632:13269717:+
Potri.005G049100	TCONS_00091410	dominant iso	none
Potri.005G049100	TCONS_00091411	gain	Sec23_helical:3563319:3563874	RI:Chr05:3563870:3564401:+
Potri.015G025300	TCONS_00241970	dominant iso	LRR_8:1976949:1977128,1977528:1977713; LRRNT_2:1976124:1976246; LRR_6:1977159:1977206,1977231:1977278
Potri.015G025300	TCONS_00241960	loss	LRR_6:1977231:1977278	SI:Chr15:1976314:1978860:+
Potri.001G374100	TCONS_00014126	dominant iso	none
Potri.001G374100	TCONS_00014117	gain	HgmA:38855743:38858459	SI:Chr01:38858051:38858294:+
Potri.010G081300	TCONS_00174838	dominant iso	none
Potri.010G081300	TCONS_00174830	gain	ArgoMid:10742159:10742680	A5:Chr10:10743880:10744249:+
Potri.015G110000	TCONS_00245496	dominant iso	AAA_lid_9:12665678:12666155; AAA:12664281:12664812; Clp_N:12662985:12663122,12663240:12663954; AAA_2:12666577:12667684
Potri.015G110000	TCONS_00245500	loss	Clp_N:12663240:12663954	RI:Chr15:12666056:12666152:+
Potri.002G263000	TCONS_00045594	dominant iso	Pkinase:25085173:25088777
Potri.002G263000	TCONS_00045556	loss	Pkinase:25085173:25088777	A3:Chr02:25086591:25087089:+,A5:Chr02:25086341:25086497:+
Potri.002G263000	TCONS_00045565	loss	Pkinase:25085173:25088777	A3:Chr02:25086591:25087089:+,A5:Chr02:25086415:25086497:+
Potri.004G004200	TCONS_00073486	dominant iso	UBX:277400:277624; SEP:274815:277291
Potri.004G004200	TCONS_00073495	loss	SEP:274815:277291	AE:Chr04:276554:276661:+
Potri.016G042500	TCONS_00252962	dominant iso	none
Potri.016G042500	TCONS_00252953	gain	Metallophos:2635432:2636168	A3:Chr16:2635450:2635796:+
Potri.018G081800	TCONS_00274786	dominant iso	Peptidase_S26:10896036:10897192
Potri.018G081800	TCONS_00274791	loss	Peptidase_S26:10896036:10897192	RI:Chr18:10896717:10896982:+
Potri.005G242000	TCONS_00098435	dominant iso	Ras:24796623:24798847
Potri.005G242000	TCONS_00098434	loss	Ras:24796623:24798847	A3:Chr05:24797380:24797467:+,A5:Chr05:24796663:24797291:+,RI:Chr05:24797578:24797656:+
Potri.006G045200	TCONS_00110093	dominant iso	none
Potri.006G045200	TCONS_00110072	gain	PCRF:3195483:3196282	A3:Chr06:3195606:3195822:+
Potri.006G147600	TCONS_00114087	dominant iso	MBOAT:12686938:12694935
Potri.006G147600	TCONS_00114091	loss	MBOAT:12686938:12694935	RI:Chr06:12694670:12694875:+
Potri.003G075000	TCONS_00059291	dominant iso	none
Potri.003G075000	TCONS_00059268	gain	CTP_transf_like:10357812:10360239	SI:Chr03:10357880:10357995:+,SI:Chr03:10359347:10360170:+
Potri.005G199300	TCONS_00096734	dominant iso	none
Potri.005G199300	TCONS_00096713	gain	PseudoU_synth_1:21497098:21498733	AE:Chr05:21498647:21499681:+,SE:Chr05:21497960:21498646:+
Potri.018G053900	TCONS_00273396	dominant iso	none
Potri.018G053900	TCONS_00273398	gain	DUF778:5680418:5680603	AE:Chr18:5679632:5679947:+
Potri.004G203400	TCONS_00079825	dominant iso	DOG1:21368175:21368877
Potri.004G203400	TCONS_00079831	gain	bZIP_1:21367411:21367737	SI:Chr04:21367584:21367674:+,A5:Chr04:21367584:21367674:+
Potri.004G203400	TCONS_00079828	gain	bZIP_1:21367411:21367737	A5:Chr04:21367584:21367674:+,SI:Chr04:21367584:21367674:+
Potri.006G256200	TCONS_00118209	dominant iso	Synaptobrevin:26072914:26073718; Longin:26071712:26072868
Potri.006G256200	TCONS_00118215	loss	Longin:26071712:26072868	A3:Chr06:26071845:26072765:+
Potri.009G084700	TCONS_00162590	dominant iso	PK:7964495:7965329,7965384:7967219; PK_C:7967307:7968268
Potri.009G084700	TCONS_00162592	loss	PK:7965384:7967219	A3:Chr09:7966532:7967109:+
Potri.009G108500	TCONS_00163357	dominant iso	none
Potri.009G108500	TCONS_00163349	gain	B3:9386427:9386790	AE:Chr09:9383358:9383714:+
Potri.010G029200	TCONS_00172749	dominant iso	none
Potri.010G029200	TCONS_00172744	gain	Hydrolase_4:4092407:4093467	RE:Chr10:4091490:4092441:+,A3:Chr10:4092442:4092800:+
Potri.008G185400	TCONS_00148357	dominant iso	eIF-4B:12711792:12716521
Potri.008G185400	TCONS_00148364	loss	eIF-4B:12711792:12716521	AE:Chr08:12713987:12714029:+
Potri.001G213400	TCONS_00008072	dominant iso	none
Potri.001G213400	TCONS_00008073	gain	Peptidase_S28:21613106:21613573	SI:Chr01:21613326:21613502:+
Potri.006G133300	TCONS_00113501	dominant iso	Pkinase:10977467:10979921
Potri.006G133300	TCONS_00113504	loss	Pkinase:10977467:10979921	A5:Chr06:10977583:10977789:+
Potri.006G093900	TCONS_00112097	dominant iso	Pkinase_Tyr:7161661:7163183
Potri.006G093900	TCONS_00112100	loss	Pkinase_Tyr:7161661:7163183	SE:Chr06:7161751:7162258:+
Potri.005G251600	TCONS_00098693	dominant iso	Catalase-rel:25368116:25368501; Catalase:25365662:25367807
Potri.005G251600	TCONS_00098695	loss	Catalase:25365662:25367807	RI:Chr05:25367090:25367152:+
Potri.017G129000	TCONS_00265972	dominant iso	Phos_pyr_kin:14017976:14024808
Potri.017G129000	TCONS_00266000	loss	Phos_pyr_kin:14017976:14024808	RI:Chr17:14017977:14018072:+,RI:Chr17:14017998:14018072:+
Potri.017G129000	TCONS_00265965	loss	Phos_pyr_kin:14017976:14024808	SI:Chr17:14017998:14018072:+,A5:Chr17:14017998:14018072:+
Potri.017G116400	TCONS_00265649	dominant iso	Sugar_tr:13150116:13156019
Potri.017G116400	TCONS_00265648	loss	Sugar_tr:13150116:13156019	A3:Chr17:13153067:13153199:+,A3:Chr17:13150313:13150570:+,A5:Chr17:13150313:13150570:+
Potri.006G066800	TCONS_00111085	dominant iso	none
Potri.006G066800	TCONS_00111083	gain	WD40:5004076:5004581	SI:Chr06:5004166:5004566:+
Potri.006G066800	TCONS_00111082	gain	WD40:5004076:5004581	SI:Chr06:5004166:5004566:+
Potri.013G010800	TCONS_00214618	dominant iso	DnaJ:680487:680870
Potri.013G010800	TCONS_00214614	loss	DnaJ:680487:680870	A5:Chr13:680562:680654:+,A5:Chr13:680749:680835:+
Potri.005G137400	TCONS_00094341	dominant iso	Peptidase_M24:11324811:11328717
Potri.005G137400	TCONS_00094342	loss	Peptidase_M24:11324811:11328717	A3:Chr05:11324818:11325114:+
Potri.004G163800	TCONS_00078664	dominant iso	none
Potri.004G163800	TCONS_00078660	gain	bZIP_1:18484299:18484650	A3:Chr04:18484544:18484632:+
Potri.004G135000	TCONS_00077699	dominant iso	Got1:15522150:15524837
Potri.004G135000	TCONS_00077715	loss	Got1:15522150:15524837	AE:Chr04:15524254:15524313:+
Potri.001G107000	TCONS_00003771	dominant iso	Remorin_N:8514661:8515042; Remorin_C:8515052:8516275
Potri.001G107000	TCONS_00003773	loss	Remorin_C:8515052:8516275	A5:Chr01:8515942:8516098:+,RI:Chr01:8515111:8515859:+
Potri.T010700	TCONS_00295651	dominant iso	GAT:44398:45441; VHS:42963:43779
Potri.T010700	TCONS_00295649	loss	VHS:42963:43779	SE:scaffold_25:42109:43367:+
Potri.014G105400	TCONS_00229703	dominant iso	Ribosomal_60s:8299673:8300161
Potri.014G105400	TCONS_00229706	loss	Ribosomal_60s:8299673:8300161	A3:Chr14:8299453:8299801:+,A5:Chr14:8299453:8299801:+,SE:Chr14:8299453:8299801:+
Potri.019G131100	TCONS_00287131	dominant iso	none
Potri.019G131100	TCONS_00287129	gain	Abhydrolase_6:15681450:15682712	A3:Chr19:15682377:15682481:+,SI:Chr19:15682377:15682481:+
Potri.001G105900	TCONS_00003735	dominant iso	AMP-binding:8427935:8428978; AMP-binding_C:8429477:8429814
Potri.001G105900	TCONS_00003730	loss	AMP-binding_C:8429477:8429814	SI:Chr01:8429561:8429670:+
Potri.001G105900	TCONS_00003734	loss	AMP-binding_C:8429477:8429814	RI:Chr01:8429561:8429670:+
Potri.010G089600	TCONS_00175101	dominant iso	none
Potri.010G089600	TCONS_00175098	gain	SNARE_assoc:11325644:11327590	A3:Chr10:11325708:11326795:+,SI:Chr10:11326954:11327488:+
Potri.010G089600	TCONS_00175090	gain	SNARE_assoc:11325629:11327590	A3:Chr10:11325708:11326807:+,SI:Chr10:11326954:11327488:+
Potri.010G089600	TCONS_00175092	gain	SNARE_assoc:11325644:11327587	A3:Chr10:11325708:11326795:+,SI:Chr10:11326954:11327488:+
Potri.006G144500	TCONS_00113919	dominant iso	none
Potri.006G144500	TCONS_00113910	gain	Glyco_hydro_35:12265854:12267428	RI:Chr06:12267591:12268075:+,SI:Chr06:12266871:12266974:+
Potri.015G106000	TCONS_00245346	dominant iso	none
Potri.015G106000	TCONS_00245335	gain	RRM_2:12396992:12398021	SI:Chr15:12399462:12399548:+,A5:Chr15:12399462:12399548:+,RE:Chr15:12397251:12397296:+
Potri.015G106000	TCONS_00245334	gain	RRM_2:12401646:12402590	SI:Chr15:12399462:12399548:+,A5:Chr15:12399462:12399548:+,SI:Chr15:12401681:12402089:+
Potri.010G207700	TCONS_00179865	dominant iso	ACT:19762405:19766775
Potri.010G207700	TCONS_00179881	loss	ACT:19762405:19766775	AE:Chr10:19764955:19765570:+
Potri.008G091200	TCONS_00144381	dominant iso	RSN1_7TM:5719043:5721845; PHM7_cyt:5716161:5719006; RSN1_TM:5714291:5716100
Potri.008G091200	TCONS_00144427	loss	RSN1_TM:5714291:5716100	SI:Chr08:5721090:5721731:+,SI:Chr08:5721798:5721925:+,A3:Chr08:5720148:5720968:+,AE:Chr08:5717460:5717524:+
Potri.011G121700	TCONS_00196133	dominant iso	LRR_8:14679975:14680250,14681538:14682386,14683208:14684597,14684634:14685533; LRR_5:14680462:14681498
Potri.011G121700	TCONS_00196124	loss	LRR_5:14680462:14681498	SE:Chr11:14680486:14681129:+
Potri.017G027000	TCONS_00262611	dominant iso	F-box:2453316:2453435; DUF525:2455478:2456558
Potri.017G027000	TCONS_00262601	loss	DUF525:2455478:2456558	A3:Chr17:2455007:2455526:+
Potri.008G191600	TCONS_00148567	dominant iso	Metallophos:13325763:13328173
Potri.008G191600	TCONS_00148570	loss	Metallophos:13325763:13328173	AE:Chr08:13328030:13328072:+
Potri.004G092900	TCONS_00076294	dominant iso	none
Potri.004G092900	TCONS_00076283	gain	Hist_deacetyl:7862852:7865534	RI:Chr04:7865520:7865797:+
Potri.004G092900	TCONS_00076290	gain	Hist_deacetyl:7862852:7865893	RE:Chr04:7865798:7865968:+,SI:Chr04:7865520:7865797:+
Potri.009G004100	TCONS_00159275	dominant iso	PaO:910180:913288
Potri.009G004100	TCONS_00159259	loss	PaO:910180:913288	RE:Chr09:910071:910197:+,RE:Chr09:911042:911178:+,SI:Chr09:911179:913201:+
Potri.009G004100	TCONS_00159260	loss	PaO:910180:913288	RE:Chr09:910071:910197:+,A3:Chr09:910198:911041:+,RI:Chr09:911179:913201:+
Potri.001G132900	TCONS_00004889	dominant iso	none
Potri.001G132900	TCONS_00004887	gain	DUF1336:10692877:10694934	SI:Chr01:10694516:10694874:+
Potri.001G132900	TCONS_00004879	gain	DUF1336:10692877:10694934	SI:Chr01:10694516:10694874:+
Potri.001G213800	TCONS_00008113	dominant iso	zf-RING_2:21672905:21673894
Potri.001G213800	TCONS_00008125	loss	zf-RING_2:21672905:21673894	AE:Chr01:21673582:21673778:+
Potri.009G119200	TCONS_00170035	dominant iso	none
Potri.009G119200	TCONS_00170002	gain	DHFR_1:9994607:9994003	RI:Chr09:9993704:9994325:-,RI:Chr09:9993704:9994321:-
Potri.009G119200	TCONS_00169992	gain	DHFR_1:9994816:9994126	RI:Chr09:9993704:9994325:-,RI:Chr09:9993704:9994321:-
Potri.002G138900	TCONS_00040495	dominant iso	WRKY:10320395:10322408
Potri.002G138900	TCONS_00040491	loss	WRKY:10320395:10322408	A3:Chr02:10320457:10322299:+
Potri.012G059000	TCONS_00205503	dominant iso	Elongin_A:6124313:6126939
Potri.012G059000	TCONS_00205498	loss	Elongin_A:6124313:6126939	SE:Chr12:6123951:6124501:+
Potri.013G134200	TCONS_00219338	dominant iso	Tetraspanin:14490281:14492014
Potri.013G134200	TCONS_00219353	loss	Tetraspanin:14490281:14492014	A3:Chr13:14490418:14491935:+,SE:Chr13:14490418:14491935:+
Potri.005G097700	TCONS_00093141	dominant iso	CCT:7384456:7384675
Potri.005G097700	TCONS_00093142	loss	CCT:7384456:7384675	A3:Chr05:7384522:7384634:+
Potri.002G022600	TCONS_00035667	dominant iso	GASA:1365309:1365857
Potri.002G022600	TCONS_00035671	loss	GASA:1365309:1365857	RI:Chr02:1365310:1365678:+
Potri.002G139900	TCONS_00040558	dominant iso	CK_II_beta:10381841:10383623
Potri.002G139900	TCONS_00040565	loss	CK_II_beta:10381841:10383623	A3:Chr02:10383120:10383285:+
Potri.007G123300	TCONS_00134225	dominant iso	ubiquitin:14106482:14106697,14106710:14106925,14106938:14107153,14107166:14107381,14107394:14107609
Potri.007G123300	TCONS_00134230	loss	ubiquitin:14107394:14107609	A3:Chr07:14106601:14106828:+,A5:Chr07:14106601:14106828:+,SI:Chr07:14106601:14106828:+
Potri.009G128700	TCONS_00164024	dominant iso	PNP_UDP_1:10539056:10543165
Potri.009G128700	TCONS_00164038	loss	PNP_UDP_1:10539056:10543165	A3:Chr09:10540812:10541162:+,A5:Chr09:10541326:10541443:+,A5:Chr09:10540041:10540704:+,A5:Chr09:10539072:10539948:+,SE:Chr09:10539072:10539948:+
Potri.009G128700	TCONS_00164031	loss	PNP_UDP_1:10539056:10543165	RE:Chr09:10539158:10539221:+,A3:Chr09:10540812:10541162:+,A5:Chr09:10540013:10540704:+,A5:Chr09:10541205:10541443:+,SI:Chr09:10539072:10539157:+
Potri.004G041200	TCONS_00074598	dominant iso	zf-C3HC4_3:3160249:3161425
Potri.004G041200	TCONS_00074600	loss	zf-C3HC4_3:3160249:3161425	RI:Chr04:3160341:3161376:+,RI:Chr04:3160341:3161045:+,RI:Chr04:3161167:3161376:+
Potri.006G215200	TCONS_00116473	dominant iso	RRM_1:22874302:22875323; zf-CCHC:22875850:22875897,22875913:22875966
Potri.006G215200	TCONS_00116479	loss	zf-CCHC:22875913:22875966	RI:Chr06:22874373:22875045:+,RI:Chr06:22875086:22875248:+,RI:Chr06:22874373:22874803:+
Potri.003G083700	TCONS_00059612	dominant iso	none
Potri.003G083700	TCONS_00059602	gain	AA_permease_2:11129869:11130369	RI:Chr03:11129458:11129842:+,RE:Chr03:11130202:11130430:+,SI:Chr03:11130431:11130768:+,RI:Chr03:11129458:11129753:+,RI:Chr03:11129449:11129753:+,A3:Chr03:11130431:11130768:+
Potri.003G083700	TCONS_00059599	gain	AA_permease_2:11128852:11130426	SI:Chr03:11129458:11129753:+,A5:Chr03:11129458:11129753:+,A3:Chr03:11129458:11129753:+,A3:Chr03:11130085:11130201:+
Potri.005G214400	TCONS_00097295	dominant iso	TPR_7:22747158:22747247; BTB:22743925:22744209
Potri.005G214400	TCONS_00097321	loss	BTB:22743925:22744209	SE:Chr05:22743400:22745656:+
Potri.005G097400	TCONS_00093123	dominant iso	none
Potri.005G097400	TCONS_00093124	gain	Cyclin_N:7355094:7357009	RE:Chr05:7354907:7355221:+
Potri.005G191500	TCONS_00096315	dominant iso	Sec5:20857156:20859453
Potri.005G191500	TCONS_00096316	loss	Sec5:20857156:20859453	AE:Chr05:20858826:20858898:+
Potri.016G119600	TCONS_00255815	dominant iso	PPR:12447757:12447837; PPR_2:12447853:12447999
Potri.016G119600	TCONS_00255820	loss	PPR_2:12447853:12447999	A3:Chr16:12447237:12449449:+,SE:Chr16:12447237:12449449:+
Potri.011G150200	TCONS_00197066	dominant iso	2OG-FeII_Oxy:16871859:16872290; DIOX_N:16871395:16871628
Potri.011G150200	TCONS_00197065	loss	DIOX_N:16871395:16871628	A5:Chr11:16871236:16871397:+
Potri.012G144700	TCONS_00208916	dominant iso	none
Potri.012G144700	TCONS_00208920	gain	Ribosomal_S9:15694618:15696296	A3:Chr12:15694811:15696294:+
Potri.006G255400	TCONS_00118150	dominant iso	TPT:26014004:26017842
Potri.006G255400	TCONS_00118183	loss	TPT:26014004:26017842	A3:Chr06:26015017:26015109:+,A3:Chr06:26015244:26015630:+,A3:Chr06:26015779:26015869:+
Potri.004G153300	TCONS_00078211	dominant iso	SWIRM:17495240:17495809; SWIRM-assoc_1:17498838:17499156; ZZ:17496023:17496568; Myb_DNA-binding:17496632:17496760
Potri.004G153300	TCONS_00078220	loss	ZZ:17496023:17496568	A3:Chr04:17496086:17496524:+
Potri.015G143300	TCONS_00246360	dominant iso	NUDIX_2:14942191:14944793
Potri.015G143300	TCONS_00246366	loss	NUDIX_2:14942191:14944793	AE:Chr15:14944568:14944614:+
Potri.001G111100	TCONS_00003950	dominant iso	Ran_BP1:8826669:8828064
Potri.001G111100	TCONS_00003954	loss	Ran_BP1:8826669:8828064	SI:Chr01:8827746:8827962:+
Potri.018G037200	TCONS_00272780	dominant iso	PPR:3077714:3077803,3078026:3078507; PPR_2:3077489:3077632,3077807:3077953,3078511:3078657,3078721:3078867
Potri.018G037200	TCONS_00272783	loss	PPR:3078026:3078507	A5:Chr18:3077468:3078477:+
Potri.013G008400	TCONS_00214522	dominant iso	RPAP3_C:533563:534320
Potri.013G008400	TCONS_00214520	loss	RPAP3_C:533563:534320	SI:Chr13:533644:534034:+
Potri.013G008400	TCONS_00214503	gain	TPR_1:531386:531695	RE:Chr13:531059:531432:+,SI:Chr13:531433:531649:+
Potri.001G168600	TCONS_00006401	dominant iso	Abhydrolase_6:14205650:14206695
Potri.001G168600	TCONS_00006406	loss	Abhydrolase_6:14205650:14206695	A3:Chr01:14206121:14206368:+,SE:Chr01:14206121:14206368:+
Potri.018G127500	TCONS_00276491	dominant iso	none
Potri.018G127500	TCONS_00276489	gain	RabGAP-TBC:14982207:14982706	A3:Chr18:14982778:14983418:+,SE:Chr18:14982342:14982676:+
Potri.018G127500	TCONS_00276439	gain	PH_RBD:14973206:14977712	A3:Chr18:14982778:14983714:+,SE:Chr18:14982342:14982676:+
Potri.018G127500	TCONS_00276487	gain	RabGAP-TBC:14980178:14983835	A3:Chr18:14982778:14983714:+,SE:Chr18:14982342:14982676:+
Potri.014G034200	TCONS_00226920	dominant iso	Heme_oxygenase:2805939:2807048
Potri.014G034200	TCONS_00226922	loss	Heme_oxygenase:2805939:2807048	AE:Chr14:2806361:2806435:+
Potri.016G116100	TCONS_00255699	dominant iso	Lipase_GDSL_2:12029926:12032671
Potri.016G116100	TCONS_00255704	loss	Lipase_GDSL_2:12029926:12032671	AE:Chr16:12030480:12030605:+,A5:Chr16:12031462:12031900:+
Potri.001G370800	TCONS_00013948	dominant iso	none
Potri.001G370800	TCONS_00013940	gain	TPT:38485955:38487533	RE:Chr01:38485848:38485999:+,RE:Chr01:38486377:38486756:+,A3:Chr01:38486586:38486662:+,A5:Chr01:38486000:38486376:+,SI:Chr01:38486000:38486376:+
Potri.001G090300	TCONS_00003048	dominant iso	none
Potri.001G090300	TCONS_00003049	gain	ubiquitin:7107101:7107316	AE:Chr01:7106687:7108135:+
Potri.010G218600	TCONS_00180493	dominant iso	GTP_EFTU:20467394:20468176; GTP_EFTU_D2:20468252:20468449; GTP_EFTU_D3:20468474:20468797
Potri.010G218600	TCONS_00180466	loss	GTP_EFTU_D2:20468252:20468449	A3:Chr10:20468344:20474846:+
Potri.002G203600	TCONS_00043113	dominant iso	RRM_1:16615826:16616185,16618701:16618892
Potri.002G203600	TCONS_00043120	loss	RRM_1:16618701:16618892	RE:Chr02:16615966:16616185:+,A3:Chr02:16615866:16615966:+
Potri.017G099900	TCONS_00269809	dominant iso	none
Potri.017G099900	TCONS_00269802	gain	RCC1:11739551:11739405	RI:Chr17:11740242:11740699:-
Potri.013G078500	TCONS_00217264	dominant iso	PLATZ:6829238:6829872
Potri.013G078500	TCONS_00217259	loss	PLATZ:6829238:6829872	RI:Chr13:6829451:6829845:+,RI:Chr13:6829451:6829629:+,RI:Chr13:6829451:6829869:+
Potri.006G045400	TCONS_00110103	dominant iso	none
Potri.006G045400	TCONS_00110098	gain	Mur_ligase_M:3212221:3216125	RE:Chr06:3212639:3212748:+
Potri.010G182700	TCONS_00178689	dominant iso	HMA:18034324:18034650
Potri.010G182700	TCONS_00178692	loss	HMA:18034324:18034650	RE:Chr10:18034312:18034387:+,A3:Chr10:18034388:18034546:+
Potri.001G300700	TCONS_00011277	dominant iso	Pkinase:30480024:30480362
Potri.001G300700	TCONS_00011276	gain	LRRNT_2:30477312:30477431	AE:Chr01:30476901:30478884:+
Potri.016G070500	TCONS_00254021	dominant iso	LRR_8:5185271:5185447,5185721:5185894; Pkinase_Tyr:5186825:5188108; LRRNT_2:5185073:5185192,5185985:5186092; LRR_6:5186240:5186284
Potri.016G070500	TCONS_00254025	loss	LRR_6:5186240:5186284	SI:Chr16:5185758:5186330:+
Potri.006G123000	TCONS_00113100	dominant iso	MoCF_biosynth:9852497:9853375
Potri.006G123000	TCONS_00113098	loss	MoCF_biosynth:9852497:9853375	A3:Chr06:9853020:9853342:+
Potri.006G123000	TCONS_00113091	gain	PAPS_reduct:9855503:9855751	A3:Chr06:9855376:9855478:+
Potri.006G123000	TCONS_00113084	loss	MoCF_biosynth:9852497:9853375	A3:Chr06:9853020:9853342:+
Potri.001G371700	TCONS_00013984	dominant iso	EF-hand_8:38554013:38554468; EF-hand_7:38554505:38555193
Potri.001G371700	TCONS_00013983	loss	EF-hand_7:38554505:38555193	A5:Chr01:38554963:38555142:+
Potri.003G107000	TCONS_00060614	dominant iso	Autophagy_N:13100058:13100903; Autophagy_act_C:13101207:13102519; Autophagy_C:13102580:13103611
Potri.003G107000	TCONS_00060615	loss	Autophagy_N:13100058:13100903	A3:Chr03:13100400:13100609:+,A3:Chr03:13100777:13100859:+
Potri.003G150500	TCONS_00062356	dominant iso	none
Potri.003G150500	TCONS_00062358	gain	VEFS-Box:16466412:16468844	A3:Chr03:16468188:16468476:+
Potri.003G150500	TCONS_00062362	gain	VEFS-Box:16465228:16468844	A3:Chr03:16468188:16468476:+,A3:Chr03:16465733:16466408:+,SE:Chr03:16465257:16465683:+
Potri.005G183400	TCONS_00096094	dominant iso	Flavokinase:19993225:19994023
Potri.005G183400	TCONS_00096091	gain	HAD_2:19990625:19992996	RE:Chr05:19990525:19990661:+
Potri.010G044100	TCONS_00173296	dominant iso	PPDK_N:7490753:7491569,7493730:7493870
Potri.010G044100	TCONS_00173295	loss	PPDK_N:7493730:7493870	A3:Chr10:7491432:7491536:+
Potri.019G101900	TCONS_00286513	dominant iso	DPBB_1:13105113:13105352; Pollen_allerg_1:13105564:13106637
Potri.019G101900	TCONS_00286511	loss	Pollen_allerg_1:13105564:13106637	SI:Chr19:13105666:13106493:+,A3:Chr19:13105666:13106493:+
Potri.001G157300	TCONS_00005927	dominant iso	none
Potri.001G157300	TCONS_00005921	gain	Agenet:13056886:13057820	RE:Chr01:13057052:13057160:+,A5:Chr01:13056901:13057051:+
Potri.009G131500	TCONS_00164108	dominant iso	tRNA_int_endo_N:10674603:10674791; tRNA_int_endo:10674858:10675097
Potri.009G131500	TCONS_00164100	loss	tRNA_int_endo_N:10674603:10674791	SI:Chr09:10674679:10674901:+,RI:Chr09:10674551:10674636:+
Potri.009G138900	TCONS_00164373	dominant iso	none
Potri.009G138900	TCONS_00164386	gain	MFS_1:11115314:11117062	SI:Chr09:11117022:11117059:+,SI:Chr09:11115893:11116173:+,SI:Chr09:11115499:11115724:+,SI:Chr09:11115779:11115850:+
Potri.009G138900	TCONS_00164377	gain	MFS_1:11110582:11116230	A3:Chr09:11115132:11115277:+,A3:Chr09:11114278:11114352:+,SI:Chr09:11115893:11116173:+,SI:Chr09:11115499:11115724:+,SI:Chr09:11115779:11115850:+
Potri.002G192900	TCONS_00042659	dominant iso	RRM_1:15391569:15393634,15394438:15395562; WW:15396984:15397609
Potri.002G192900	TCONS_00042664	loss	RRM_1:15394438:15395562	AE:Chr02:15394678:15394731:+
Potri.002G143000	TCONS_00040707	dominant iso	Not1:10633434:10634435
Potri.002G143000	TCONS_00040694	loss	Not1:10633434:10634435	SI:Chr02:10634433:10634906:+
Potri.014G029300	TCONS_00226798	dominant iso	none
Potri.014G029300	TCONS_00226795	gain	SCP2:2490402:2491438	SI:Chr14:2490450:2490537:+
Potri.001G238800	TCONS_00008884	dominant iso	Ank_5:24995419:24995750; Ank_2:24994285:24994957,24994964:24995301
Potri.001G238800	TCONS_00008883	loss	Ank_5:24995419:24995750	RI:Chr01:24995520:24995737:+
Potri.006G043200	TCONS_00110027	dominant iso	ALO:3057725:3058957; CRAL_TRIO_2:3057454:3058639
Potri.006G043200	TCONS_00110024	loss	ALO:3057725:3058957	A3:Chr06:3058199:3058596:+,A5:Chr06:3058199:3058596:+,RI:Chr06:3057797:3057898:+
Potri.006G043200	TCONS_00110025	loss	ALO:3057725:3058957	A3:Chr06:3058223:3058519:+,A5:Chr06:3058223:3058519:+,RI:Chr06:3057797:3057898:+
Potri.003G220100	TCONS_00064849	dominant iso	none
Potri.003G220100	TCONS_00064837	gain	HEAT:21548380:21548544	RE:Chr03:21546131:21548825:+
Potri.012G057300	TCONS_00205432	dominant iso	Pkinase:5959200:5962451
Potri.012G057300	TCONS_00205440	loss	Pkinase:5959200:5962451	SE:Chr12:5959807:5961051:+
Potri.007G047100	TCONS_00131372	dominant iso	2OG-FeII_Oxy:4332151:4333602; DIOX_N:4329924:4331879
Potri.007G047100	TCONS_00131380	loss	DIOX_N:4329924:4331879	RE:Chr07:4330662:4330942:+
Potri.007G047100	TCONS_00131368	loss	2OG-FeII_Oxy:4332151:4333602	A3:Chr07:4332466:4333011:+
Potri.018G002900	TCONS_00271524	dominant iso	ChaC:193236:194750
Potri.018G002900	TCONS_00271518	loss	ChaC:193236:194750	A3:Chr18:194234:194334:+,A5:Chr18:193529:193695:+
Potri.002G257400	TCONS_00045326	dominant iso	WIYLD:24625512:24625673; SET:24628813:24629954; Pre-SET:24627385:24627828
Potri.002G257400	TCONS_00045333	loss	Pre-SET:24627385:24627828	A5:Chr02:24629534:24629945:+
Potri.014G132400	TCONS_00230826	dominant iso	none
Potri.014G132400	TCONS_00230829	gain	Pkinase:10068933:10070952	A3:Chr14:10069270:10069364:+
Potri.014G110200	TCONS_00229964	dominant iso	Hep_59:8608129:8609053
Potri.014G110200	TCONS_00229967	loss	Hep_59:8608129:8609053	A5:Chr14:8608390:8608672:+
Potri.015G025800	TCONS_00242002	dominant iso	LRR_8:2018809:2018985; LRR_1:2018509:2018577; LRR_6:2018353:2018406
Potri.015G025800	TCONS_00242000	loss	LRR_6:2018353:2018406	A3:Chr15:2018258:2018902:+,SI:Chr15:2018258:2018902:+
Potri.015G025800	TCONS_00241999	loss	LRR_6:2018353:2018406	A3:Chr15:2015690:2018902:+,A5:Chr15:2015690:2018902:+,SE:Chr15:2015690:2018902:+
Potri.008G064000	TCONS_00143290	dominant iso	none
Potri.008G064000	TCONS_00143292	gain	Cu-oxidase_2:3876285:3877061	SE:Chr08:3874017:3874985:+
Potri.009G046300	TCONS_00161138	dominant iso	DUF1771:5192675:5193877
Potri.009G046300	TCONS_00161116	gain	Smr:5193902:5194627	SI:Chr09:5193981:5194073:+
Potri.009G046300	TCONS_00161136	gain	Elf4:5187448:5187690	RI:Chr09:5187498:5187610:+
Potri.002G226000	TCONS_00044033	dominant iso	BAH:21489935:21490565; PHD:21490668:21493694
Potri.002G226000	TCONS_00044031	loss	PHD:21490668:21493694	A3:Chr02:21490736:21493650:+
Potri.002G226000	TCONS_00044030	loss	PHD:21490668:21493694	A3:Chr02:21490736:21493615:+
Potri.002G195700	TCONS_00042766	dominant iso	none
Potri.002G195700	TCONS_00042811	gain	SET:15668885:15669568	RI:Chr02:15669467:15669621:+
Potri.009G119800	TCONS_00163676	dominant iso	DnaJ-X:10049212:10051388
Potri.009G119800	TCONS_00163674	gain	DnaJ:10047422:10048231	RE:Chr09:10048175:10048257:+
Potri.010G174900	TCONS_00178333	dominant iso	none
Potri.010G174900	TCONS_00178295	gain	AAA_34:17545787:17548675	A3:Chr10:17551358:17551445:+,A3:Chr10:17549062:17549371:+,A3:Chr10:17549990:17550172:+,SI:Chr10:17548963:17549019:+,SE:Chr10:17549062:17549371:+
Potri.006G203500	TCONS_00116037	dominant iso	LRR_8:21897823:21897999; LRRNT_2:21897628:21897744,21898537:21898641; Pkinase:21899359:21900647
Potri.006G203500	TCONS_00116040	loss	Pkinase:21899359:21900647	A3:Chr06:21899888:21900383:+
Potri.002G248600	TCONS_00044955	dominant iso	U-box:23931612:23932552; Arm:23932985:23933095
Potri.002G248600	TCONS_00044958	loss	Arm:23932985:23933095	A5:Chr02:23932104:23932411:+,SI:Chr02:23933010:23933113:+
Potri.008G015700	TCONS_00141314	dominant iso	none
Potri.008G015700	TCONS_00141311	gain	NT-C2:852926:854089	SI:Chr08:853217:854002:+,SE:Chr08:853217:854002:+
Potri.008G015700	TCONS_00141298	gain	NT-C2:852926:854089	SI:Chr08:853217:854002:+,SE:Chr08:853217:854002:+
Potri.006G006700	TCONS_00108823	dominant iso	none
Potri.006G006700	TCONS_00108819	gain	CTP_transf_like:458811:460373	A3:Chr06:459869:460179:+
Potri.006G006700	TCONS_00108815	gain	Zip:459505:461977	A3:Chr06:459869:460103:+,RI:Chr06:460397:460580:+,RI:Chr06:460455:460580:+,RI:Chr06:460461:460580:+
Potri.002G104800	TCONS_00039189	dominant iso	none
Potri.002G104800	TCONS_00039185	gain	UCH:7607058:7608908	A3:Chr02:7607424:7607809:+
Potri.002G104800	TCONS_00039183	gain	UCH:7606256:7608908	RE:Chr02:7606524:7606609:+,A3:Chr02:7607424:7607815:+
Potri.002G104800	TCONS_00039182	gain	UCH:7606256:7608908	RE:Chr02:7606524:7606609:+,A3:Chr02:7607424:7607809:+
Potri.009G156500	TCONS_00164986	dominant iso	BTB:12173655:12174119
Potri.009G156500	TCONS_00164977	loss	BTB:12173655:12174119	SI:Chr09:12173619:12173700:+
Potri.005G227700	TCONS_00097900	dominant iso	none
Potri.005G227700	TCONS_00097901	gain	HhH-GPD:23736475:23736906	RI:Chr05:23736356:23736479:+
Potri.018G027600	TCONS_00272438	dominant iso	PSI_PSAK:2199202:2199570
Potri.018G027600	TCONS_00272440	loss	PSI_PSAK:2199202:2199570	A3:Chr18:2199211:2199297:+
Potri.006G247500	TCONS_00117893	dominant iso	tify:25451965:25454013
Potri.006G247500	TCONS_00117900	loss	tify:25451965:25454013	A3:Chr06:25451833:25452097:+,SE:Chr06:25451833:25452097:+
Potri.012G041700	TCONS_00204828	dominant iso	PIG-L:3752552:3755278
Potri.012G041700	TCONS_00204829	loss	PIG-L:3752552:3755278	A3:Chr12:3754174:3754257:+,SE:Chr12:3752094:3753795:+
Potri.002G049700	TCONS_00036810	dominant iso	Pkinase_Tyr:3280126:3281760; Pkinase_fungal:3280587:3280989
Potri.002G049700	TCONS_00036778	loss	Pkinase_fungal:3280587:3280989	SI:Chr02:3280601:3280680:+
Potri.002G049700	TCONS_00036797	loss	Pkinase_fungal:3280587:3280989	SI:Chr02:3280601:3280680:+
Potri.002G049700	TCONS_00036800	loss	Pkinase_fungal:3280587:3280989	RI:Chr02:3280601:3280680:+
Potri.011G046600	TCONS_00193803	dominant iso	Peptidase_S10:3966152:3969260
Potri.011G046600	TCONS_00193799	loss	Peptidase_S10:3966152:3969260	A3:Chr11:3967334:3967524:+,A3:Chr11:3968486:3968684:+,A3:Chr11:3966291:3966963:+,RI:Chr11:3967838:3967919:+
Potri.006G234000	TCONS_00117353	dominant iso	KH_1:24358319:24358898; DNA_pol_A_exo1:24353871:24357578
Potri.006G234000	TCONS_00117364	loss	DNA_pol_A_exo1:24353871:24357578	AE:Chr06:24355413:24355497:+,A5:Chr06:24356529:24357470:+
Potri.003G178000	TCONS_00063468	dominant iso	Glyco_hydr_116N:18593609:18595021; DUF608:18596232:18597833
Potri.003G178000	TCONS_00063467	loss	DUF608:18596232:18597833	SI:Chr03:18596233:18596364:+
Potri.013G148400	TCONS_00219654	dominant iso	ThylakoidFormat:15271045:15273670
Potri.013G148400	TCONS_00219649	loss	ThylakoidFormat:15271045:15273670	RI:Chr13:15271296:15272085:+,RI:Chr13:15271152:15272085:+,RI:Chr13:15271305:15272085:+
Potri.012G073300	TCONS_00206237	dominant iso	Metallophos:9855618:9857993
Potri.012G073300	TCONS_00206224	loss	Metallophos:9855618:9857993	SI:Chr12:9857249:9857831:+,SI:Chr12:9855726:9856443:+,A5:Chr12:9855726:9856443:+,RI:Chr12:9856559:9856742:+,RI:Chr12:9856868:9856952:+,RI:Chr12:9856559:9856952:+
Potri.005G105600	TCONS_00093434	dominant iso	PLD_C:8083415:8083627; PLDc:8083196:8083276
Potri.005G105600	TCONS_00093427	gain	C2:8084588:8085175	SI:Chr05:8084717:8084839:+
Potri.005G105600	TCONS_00093433	gain	PLDc_2:8082158:8084653	SI:Chr05:8083675:8084515:+,A5:Chr05:8083675:8084515:+
Potri.005G105600	TCONS_00093432	gain	PLDc_2:8082158:8084653	SI:Chr05:8083675:8084515:+,A5:Chr05:8083675:8084515:+
Potri.012G067500	TCONS_00206010	dominant iso	FMO-like:8910925:8911958,8912007:8913131
Potri.012G067500	TCONS_00206021	loss	FMO-like:8912007:8913131	RE:Chr12:8911295:8911456:+,SI:Chr12:8911079:8911294:+,SI:Chr12:8911457:8911694:+
Potri.001G219200	TCONS_00008249	dominant iso	Synaptobrevin:22514094:22516772; Longin:22512983:22514048
Potri.001G219200	TCONS_00008256	loss	Longin:22512983:22514048	AE:Chr01:22516327:22516491:+
Potri.002G150700	TCONS_00040932	dominant iso	none
Potri.002G150700	TCONS_00040943	gain	SMP_LBD:11355215:11357591	A3:Chr02:11359162:11359768:+,A5:Chr02:11359162:11359768:+,RE:Chr02:11355482:11355532:+,RE:Chr02:11355119:11355220:+
Potri.016G097800	TCONS_00255117	dominant iso	Ras:9462527:9465116
Potri.016G097800	TCONS_00255120	loss	Ras:9462527:9465116	AE:Chr16:9462706:9462755:+,SE:Chr16:9463144:9464295:+
Potri.005G138200	TCONS_00094389	dominant iso	none
Potri.005G138200	TCONS_00094377	gain	DRY_EERY:11453813:11456003	A3:Chr05:11454670:11454955:+,A5:Chr05:11454670:11454955:+
Potri.010G117000	TCONS_00176115	dominant iso	MatE:13482381:13483058,13483242:13484325
Potri.010G117000	TCONS_00176113	loss	MatE:13483242:13484325	SE:Chr10:13483459:13483903:+
Potri.001G160100	TCONS_00006044	dominant iso	Peptidase_M20:13351638:13352422
Potri.001G160100	TCONS_00006039	gain	M20_dimer:13350998:13351930	SI:Chr01:13351016:13351496:+
Potri.001G160100	TCONS_00006041	gain	M20_dimer:13350998:13351930	SI:Chr01:13351016:13351496:+
Potri.001G160100	TCONS_00006043	gain	M20_dimer:13350998:13351930	SI:Chr01:13351016:13351496:+
Potri.010G095800	TCONS_00175371	dominant iso	Acetyltransf_1:11829414:11830532
Potri.010G095800	TCONS_00175354	loss	Acetyltransf_1:11829414:11830532	SE:Chr10:11826418:11830399:+
Potri.001G377800	TCONS_00014262	dominant iso	DUF572:39334313:39337772
Potri.001G377800	TCONS_00014266	loss	DUF572:39334313:39337772	AE:Chr01:39336544:39336720:+
Potri.010G098200	TCONS_00175436	dominant iso	zf-CCCH:12004757:12004825
Potri.010G098200	TCONS_00175432	gain	zf-CCCH_3:12003538:12004387	AE:Chr10:12003121:12003591:+
Potri.011G058400	TCONS_00194124	dominant iso	none
Potri.011G058400	TCONS_00194128	gain	NAM:5184538:5185775	SI:Chr11:5184701:5185518:+
Potri.013G128100	TCONS_00219177	dominant iso	none
Potri.013G128100	TCONS_00219156	gain	Castor_Poll_mid:14050550:14051007	A5:Chr13:14050607:14050770:+,RI:Chr13:14050802:14050896:+
Potri.013G128100	TCONS_00219176	gain	Castor_Poll_mid:14050550:14051007	A5:Chr13:14050607:14050770:+,RI:Chr13:14050802:14050896:+
Potri.010G253400	TCONS_00181780	dominant iso	DUF1754:22430006:22430997
Potri.010G253400	TCONS_00181786	loss	DUF1754:22430006:22430997	RI:Chr10:22430151:22430851:+
Potri.010G170700	TCONS_00178085	dominant iso	RRM_1:17230192:17230559; zf-RanBP:17230722:17230936,17231051:17231889
Potri.010G170700	TCONS_00178088	loss	zf-RanBP:17231051:17231889	AE:Chr10:17231348:17231592:+
Potri.010G170700	TCONS_00178072	loss	zf-RanBP:17231051:17231889	A5:Chr10:17230769:17230872:+
Potri.007G071000	TCONS_00132537	dominant iso	none
Potri.007G071000	TCONS_00132518	gain	Rgp1:9305205:9306286	RE:Chr07:9305312:9305365:+,A3:Chr07:9305229:9305311:+
Potri.007G071000	TCONS_00132539	gain	Rgp1:9305199:9306286	RE:Chr07:9305312:9305365:+,A3:Chr07:9305229:9305311:+
Potri.001G158900	TCONS_00023480	dominant iso	Hydrolase:13233340:13231407; E1-E2_ATPase:13235047:13234649
Potri.001G158900	TCONS_00023497	gain	HMA:13236363:13236181	RE:Chr01:13235854:13236468:-
Potri.013G094400	TCONS_00218046	dominant iso	none
Potri.013G094400	TCONS_00218042	gain	RRM_1:10208741:10209096	RE:Chr13:10209061:10209193:+
Potri.013G094400	TCONS_00218045	gain	RRM_1:10208741:10209096	RE:Chr13:10209061:10209193:+
Potri.013G094400	TCONS_00218044	gain	RRM_1:10208741:10209096	RE:Chr13:10209061:10209193:+
Potri.002G171600	TCONS_00052655	dominant iso	none
Potri.002G171600	TCONS_00052656	gain	DUF2043:13030532:13030227	RI:Chr02:13030125:13030585:-
Potri.005G021000	TCONS_00099559	dominant iso	PHD:1616393:1616292
Potri.005G021000	TCONS_00099564	gain	zf-RING_2:1616806:1616675	RE:Chr05:1615493:1617965:-,RE:Chr05:1616585:1617965:-
Potri.001G118000	TCONS_00004250	dominant iso	Abhydrolase_1:9470026:9470902
Potri.001G118000	TCONS_00004240	loss	Abhydrolase_1:9470026:9470902	SE:Chr01:9468950:9470767:+
Potri.004G055400	TCONS_00082820	dominant iso	RRM_1:4373723:4373523,4373462:4373265
Potri.004G055400	TCONS_00082815	loss	RRM_1:4373462:4373265	SI:Chr04:4373018:4373614:-
Potri.014G112900	TCONS_00230038	dominant iso	Nefa_Nip30_N:8828929:8829600
Potri.014G112900	TCONS_00230039	loss	Nefa_Nip30_N:8828929:8829600	AE:Chr14:8829356:8829420:+
Potri.007G000300	TCONS_00129604	dominant iso	PrmA:29644:32470
Potri.007G000300	TCONS_00129610	loss	PrmA:29644:32470	SE:Chr07:29653:31233:+
Potri.013G026300	TCONS_00215194	dominant iso	none
Potri.013G026300	TCONS_00215197	gain	Lipase_GDSL:1741896:1743725	AE:Chr13:1741666:1742040:+
Potri.012G005900	TCONS_00203700	dominant iso	CCT:480158:480456
Potri.012G005900	TCONS_00203686	gain	Response_reg:476024:477739	AE:Chr12:475072:476096:+
Potri.003G033700	TCONS_00057549	dominant iso	UCH:4238155:4243631
Potri.003G033700	TCONS_00057547	gain	ubiquitin:4236067:4236558	RE:Chr03:4236032:4236177:+
Potri.012G113700	TCONS_00207846	dominant iso	none
Potri.012G113700	TCONS_00207847	gain	TMEM135_C_rich:13452743:13453676	A3:Chr12:13453437:13453511:+
Potri.019G131800	TCONS_00287147	dominant iso	none
Potri.019G131800	TCONS_00287146	gain	Pkinase:15744339:15745769	A3:Chr19:15744774:15744907:+
Potri.008G019700	TCONS_00141441	dominant iso	Hemerythrin:1044008:1045076
Potri.008G019700	TCONS_00141442	loss	Hemerythrin:1044008:1045076	A3:Chr08:1044102:1045033:+,A5:Chr08:1044102:1045033:+,SE:Chr08:1044102:1045033:+
Potri.003G159200	TCONS_00062714	dominant iso	DUF1624:17104922:17107628
Potri.003G159200	TCONS_00062717	loss	DUF1624:17104922:17107628	AE:Chr03:17106194:17106314:+
Potri.006G230400	TCONS_00117180	dominant iso	Na_H_Exchanger:24098583:24102923
Potri.006G230400	TCONS_00117166	loss	Na_H_Exchanger:24098583:24102923	A3:Chr06:24101007:24101578:+
Potri.010G112500	TCONS_00175903	dominant iso	Helicase_C:13103573:13105381
Potri.010G112500	TCONS_00175901	gain	DEAD:13099772:13102914	A3:Chr10:13100138:13102797:+
Potri.001G164700	TCONS_00006251	dominant iso	DnaJ:13801874:13802654
Potri.001G164700	TCONS_00006255	loss	DnaJ:13801874:13802654	SI:Chr01:13802256:13802412:+,A5:Chr01:13802256:13802412:+,RI:Chr01:13801952:13802078:+,SE:Chr01:13802507:13802914:+
Potri.008G080800	TCONS_00143923	dominant iso	none
Potri.008G080800	TCONS_00143921	gain	YTH:5052561:5053191	A5:Chr08:5052771:5052846:+,RI:Chr08:5052442:5052583:+
Potri.004G188800	TCONS_00079405	dominant iso	NPL:20382132:20383290
Potri.004G188800	TCONS_00079407	loss	NPL:20382132:20383290	A3:Chr04:20383000:20383102:+
Potri.010G147900	TCONS_00188072	dominant iso	none
Potri.010G147900	TCONS_00188074	gain	RRM_1:15708076:15707882	RE:Chr10:15707009:15714779:-
Potri.010G147900	TCONS_00188066	gain	WW:15707080:15706914	RE:Chr10:15707009:15714779:-
Potri.015G017300	TCONS_00241677	dominant iso	Got1:1242769:1246874
Potri.015G017300	TCONS_00241693	loss	Got1:1242769:1246874	AE:Chr15:1245998:1246044:+
Potri.005G171000	TCONS_00095490	dominant iso	DUF4750:18559755:18559992
Potri.005G171000	TCONS_00095488	loss	DUF4750:18559755:18559992	A3:Chr05:18559831:18559918:+
Potri.005G171000	TCONS_00095489	loss	DUF4750:18559755:18559992	A3:Chr05:18559831:18559906:+
Potri.002G238600	TCONS_00044599	dominant iso	Glyco_transf_28:23154178:23157446; UDPGT:23159582:23161118
Potri.002G238600	TCONS_00044598	loss	UDPGT:23159582:23161118	RI:Chr02:23160894:23160977:+
Potri.008G177900	TCONS_00148001	dominant iso	Amidohydro_1:12143801:12144220
Potri.008G177900	TCONS_00147999	gain	Urease_beta:12139086:12139836	RI:Chr08:12138964:12139091:+
Potri.002G044500	TCONS_00036599	dominant iso	SHS2_Rpb7-N:2831001:2831905; RNA_pol_Rbc25:2831909:2833145
Potri.002G044500	TCONS_00036595	gain	PsbW:2826258:2826925	A3:Chr02:2826355:2826623:+
Potri.008G116400	TCONS_00145428	dominant iso	zf-C3HC4_3:7462544:7463004; Tmemb_185A:7454728:7460240
Potri.008G116400	TCONS_00145452	loss	Tmemb_185A:7454728:7460240	RI:Chr08:7462615:7462949:+
Potri.011G048000	TCONS_00193827	dominant iso	Abhydrolase_1:4112155:4114058
Potri.011G048000	TCONS_00193831	loss	Abhydrolase_1:4112155:4114058	SI:Chr11:4113362:4113630:+,AE:Chr11:4113081:4113119:+,A3:Chr11:4113120:4113251:+
Potri.006G037100	TCONS_00109744	dominant iso	none
Potri.006G037100	TCONS_00109742	gain	HLH:2553125:2554105	AE:Chr06:2552810:2553211:+
Potri.010G041200	TCONS_00173090	dominant iso	JAB:7130051:7131871
Potri.010G041200	TCONS_00173112	loss	JAB:7130051:7131871	RE:Chr10:7130276:7131222:+,RI:Chr10:7131414:7131856:+,RI:Chr10:7130328:7130982:+
Potri.010G041200	TCONS_00173097	loss	JAB:7130051:7131871	SI:Chr10:7131414:7131856:+,SE:Chr10:7130066:7131350:+
Potri.016G130000	TCONS_00256108	dominant iso	PIGA:13240622:13241154; Glycos_transf_1:13238153:13240230
Potri.016G130000	TCONS_00256111	loss	Glycos_transf_1:13238153:13240230	RI:Chr16:13238080:13239226:+,RI:Chr16:13238556:13239226:+,RI:Chr16:13238267:13239226:+
Potri.016G130000	TCONS_00256109	loss	Glycos_transf_1:13238153:13240230	A3:Chr16:13240228:13240391:+,A5:Chr16:13238556:13239226:+,A5:Chr16:13240228:13240391:+,SI:Chr16:13238556:13239226:+
Potri.006G196100	TCONS_00115682	dominant iso	Metallophos:21198334:21201777
Potri.006G196100	TCONS_00115664	loss	Metallophos:21198334:21201777	AE:Chr06:21201248:21201321:+
Potri.014G129100	TCONS_00230619	dominant iso	LSM:9875567:9876323
Potri.014G129100	TCONS_00230621	loss	LSM:9875567:9876323	RI:Chr14:9875588:9876018:+
Potri.017G026600	TCONS_00262591	dominant iso	none
Potri.017G026600	TCONS_00262585	gain	SPOC:2440673:2441554	SE:Chr17:2442706:2447262:+
Potri.004G158300	TCONS_00078409	dominant iso	DnaJ-X:17984697:17986789
Potri.004G158300	TCONS_00078391	gain	DnaJ:17982949:17983774	RE:Chr04:17983718:17983800:+
Potri.004G158300	TCONS_00078408	gain	DnaJ:17982949:17983774	RE:Chr04:17983718:17983800:+
Potri.004G158300	TCONS_00078406	loss	DnaJ-X:17984697:17986789	A3:Chr04:17986671:17986750:+,SI:Chr04:17985770:17986589:+
Potri.015G099000	TCONS_00245040	dominant iso	ThiF:11829886:11832863
Potri.015G099000	TCONS_00245026	loss	ThiF:11829886:11832863	RE:Chr15:11830010:11830061:+,SI:Chr15:11830631:11830764:+,SI:Chr15:11831989:11832420:+,A3:Chr15:11830062:11830156:+
Potri.013G088400	TCONS_00217743	dominant iso	none
Potri.013G088400	TCONS_00217732	gain	zf-RING_2:9100389:9100508	AE:Chr13:9099756:9100561:+
Potri.013G077700	TCONS_00217159	dominant iso	GPHR_N:6720015:6721510; ABA_GPCR:6724914:6729033
Potri.013G077700	TCONS_00217171	loss	ABA_GPCR:6724914:6729033	A3:Chr13:6724995:6725193:+
Potri.004G155300	TCONS_00078282	dominant iso	RRM_1:17655784:17656241
Potri.004G155300	TCONS_00078281	loss	RRM_1:17655784:17656241	A5:Chr04:17656011:17656118:+
Potri.003G083600	TCONS_00059594	dominant iso	none
Potri.003G083600	TCONS_00059582	gain	Cupin_2:11112427:11113720	SI:Chr03:11113583:11113683:+
Potri.004G222900	TCONS_00080592	dominant iso	OB_NTP_bind:22919831:22920649
Potri.004G222900	TCONS_00080584	gain	HA2:22911816:22915536	A3:Chr04:22907766:22907863:+
Potri.001G471000	TCONS_00017235	dominant iso	STAR_dimer:50251381:50254232
Potri.001G471000	TCONS_00017225	loss	STAR_dimer:50251381:50254232	RE:Chr01:50253493:50254358:+,A3:Chr01:50251990:50253493:+
Potri.001G471000	TCONS_00017252	loss	STAR_dimer:50251381:50254232	RE:Chr01:50253493:50254358:+,A3:Chr01:50251990:50253493:+
Potri.001G471000	TCONS_00017236	loss	STAR_dimer:50251381:50254232	SE:Chr01:50251990:50255204:+
Potri.003G161600	TCONS_00062806	dominant iso	zf-RING_2:17273554:17273784
Potri.003G161600	TCONS_00062792	loss	zf-RING_2:17273554:17273784	SI:Chr03:17273576:17273680:+
Potri.010G112000	TCONS_00175867	dominant iso	none
Potri.010G112000	TCONS_00175868	gain	NUDIX:13071922:13073764	A3:Chr10:13071973:13072585:+,SI:Chr10:13071973:13072585:+
Potri.013G068100	TCONS_00216768	dominant iso	none
Potri.013G068100	TCONS_00216754	gain	tRNA_synthFbeta:5472682:5474122	RE:Chr13:5478678:5478787:+
Potri.009G057500	TCONS_00161527	dominant iso	Epimerase:6012156:6013164
Potri.009G057500	TCONS_00161517	gain	GDP_Man_Dehyd:6010999:6011490	AE:Chr09:6010877:6011089:+
Potri.011G043600	TCONS_00193689	dominant iso	zf-CW:3709765:3709893
Potri.011G043600	TCONS_00193665	gain	B3:3712462:3713711	RE:Chr11:3710866:3715215:+
Potri.015G002300	TCONS_00241100	dominant iso	CCT:142390:142670
Potri.015G002300	TCONS_00241094	gain	Response_reg:138429:140003	AE:Chr15:137759:138501:+
Potri.004G049300	TCONS_00074852	dominant iso	NAM:3839887:3841124
Potri.004G049300	TCONS_00074860	loss	NAM:3839887:3841124	AE:Chr04:3840742:3840762:+
Potri.013G066200	TCONS_00216655	dominant iso	Branch:5088310:5091818
Potri.013G066200	TCONS_00216657	loss	Branch:5088310:5091818	AE:Chr13:5090127:5090449:+
Potri.001G268200	TCONS_00009922	dominant iso	zf-C3HC4:27625577:27625750; zf-CCCH:27625058:27625120,27625379:27625447; zf-CCCH_4:27624868:27624933,27625058:27625117
Potri.001G268200	TCONS_00009912	loss	zf-CCCH_4:27625058:27625117	SE:Chr01:27624432:27625057:+
Potri.002G061500	TCONS_00037333	dominant iso	CS:4183114:4183426
Potri.002G061500	TCONS_00037334	loss	CS:4183114:4183426	A3:Chr02:4182352:4183117:+
Potri.001G114800	TCONS_00004101	dominant iso	DUF2499:9172557:9175511
Potri.001G114800	TCONS_00004102	loss	DUF2499:9172557:9175511	SI:Chr01:9175483:9175611:+,A5:Chr01:9173021:9174087:+
Potri.001G395000	TCONS_00031935	dominant iso	F-box:41431693:41431583
Potri.001G395000	TCONS_00031933	loss	F-box:41431693:41431583	SE:Chr01:41430324:41432259:-
Potri.003G025200	TCONS_00057030	dominant iso	KIX_2:3014382:3016122
Potri.003G025200	TCONS_00057029	loss	KIX_2:3014382:3016122	RI:Chr03:3015652:3016062:+
Potri.003G025200	TCONS_00057044	loss	KIX_2:3014382:3016122	SI:Chr03:3015652:3016062:+,AE:Chr03:3014666:3014736:+
Potri.003G025200	TCONS_00057045	loss	KIX_2:3014382:3016122	SI:Chr03:3015652:3016062:+
Potri.016G054900	TCONS_00253346	dominant iso	Cellulose_synt:3591464:3593771
Potri.016G054900	TCONS_00253345	gain	zf-UDP:3588734:3589033	A3:Chr16:3588912:3588998:+
Potri.016G054900	TCONS_00253344	loss	Cellulose_synt:3591464:3593771	RI:Chr16:3593569:3593763:+
Potri.010G204000	TCONS_00179683	dominant iso	Glycos_transf_2:19540618:19542147
Potri.010G204000	TCONS_00179692	loss	Glycos_transf_2:19540618:19542147	RE:Chr10:19541911:19542013:+,A3:Chr10:19541791:19541910:+,SE:Chr10:19539928:19541184:+
Potri.009G134600	TCONS_00164207	dominant iso	Ras:10876750:10880167
Potri.009G134600	TCONS_00164209	loss	Ras:10876750:10880167	A3:Chr09:10879844:10879971:+,AE:Chr09:10876969:10877013:+
Potri.005G071000	TCONS_00101415	dominant iso	none
Potri.005G071000	TCONS_00101433	gain	RCC1:5104685:5104204	RE:Chr05:5107237:5108264:-
Potri.010G104500	TCONS_00175603	dominant iso	none
Potri.010G104500	TCONS_00175601	gain	Trehalose_PPase:12505316:12506902	SI:Chr10:12505882:12506677:+,RI:Chr10:12505332:12505437:+,A3:Chr10:12505882:12506677:+
Potri.010G104500	TCONS_00175597	gain	Trehalose_PPase:12505684:12505884	RI:Chr10:12503757:12503860:+,RI:Chr10:12505882:12506677:+,RI:Chr10:12505882:12506772:+
Potri.010G104500	TCONS_00175599	gain	Trehalose_PPase:12505316:12506902	RI:Chr10:12503757:12503860:+,SI:Chr10:12505882:12506677:+,RI:Chr10:12505332:12505437:+,A3:Chr10:12505882:12506677:+
Potri.001G044900	TCONS_00001628	dominant iso	none
Potri.001G044900	TCONS_00001630	gain	Nramp:3245044:3248000	A3:Chr01:3245128:3245270:+
Potri.001G044900	TCONS_00001633	gain	Nramp:3243924:3248000	A3:Chr01:3245128:3245270:+,A3:Chr01:3244761:3245017:+,A5:Chr01:3244053:3244478:+,SI:Chr01:3244761:3245017:+
Potri.009G079600	TCONS_00162437	dominant iso	none
Potri.009G079600	TCONS_00162434	gain	CorA:7626596:7629026	RE:Chr09:7628024:7628103:+,A3:Chr09:7628798:7628901:+
Potri.009G079600	TCONS_00162432	gain	CorA:7626596:7629026	RE:Chr09:7628024:7628103:+,A3:Chr09:7628798:7628901:+
Potri.014G073300	TCONS_00228400	dominant iso	NTP_transf_2:5912758:5915478; PAP_assoc:5916660:5917065
Potri.014G073300	TCONS_00228407	loss	PAP_assoc:5916660:5917065	AE:Chr14:5914470:5914513:+,RI:Chr14:5916755:5916983:+
Potri.008G103800	TCONS_00145058	dominant iso	none
Potri.008G103800	TCONS_00145049	gain	SLD5_C:6601141:6601426	SI:Chr08:6599428:6599507:+
Potri.018G089800	TCONS_00275211	dominant iso	Aldose_epim:11830896:11832273
Potri.018G089800	TCONS_00275212	loss	Aldose_epim:11830896:11832273	SE:Chr18:11831488:11832124:+
Potri.019G133200	TCONS_00287189	dominant iso	none
Potri.019G133200	TCONS_00287192	gain	HIT:15830670:15833698	AE:Chr19:15830622:15830740:+,A3:Chr19:15830741:15833357:+,A5:Chr19:15830741:15833357:+
Potri.008G197000	TCONS_00148862	dominant iso	none
Potri.008G197000	TCONS_00148876	gain	SBP:13768870:13769124	A5:Chr08:13768875:13769039:+
Potri.008G197000	TCONS_00148868	gain	SBP:13768870:13769124	A5:Chr08:13768875:13769039:+
Potri.016G101700	TCONS_00255238	dominant iso	none
Potri.016G101700	TCONS_00255200	gain	RCC1:9997978:9998204	SI:Chr16:9998020:9998099:+
Potri.014G053300	TCONS_00227724	dominant iso	Ribosomal_S17_N:4201479:4202843; Ribosomal_S17:4202847:4203282
Potri.014G053300	TCONS_00227725	loss	Ribosomal_S17:4202847:4203282	SE:Chr14:4201482:4201719:+
Potri.005G111100	TCONS_00093660	dominant iso	zf-RING_2:8548251:8548580; PA:8547145:8547989
Potri.005G111100	TCONS_00093671	loss	zf-RING_2:8548251:8548580	RI:Chr05:8548318:8548515:+
Potri.001G027600	TCONS_00000950	dominant iso	none
Potri.001G027600	TCONS_00000954	gain	Transglut_core2:2056296:2056970	RE:Chr01:2056736:2056795:+,A3:Chr01:2056796:2056898:+
Potri.007G069800	TCONS_00132408	dominant iso	none
Potri.007G069800	TCONS_00132398	gain	AAA_lid_3:9129227:9129423	A5:Chr07:9128957:9129147:+
Potri.002G151800	TCONS_00051847	dominant iso	EF-hand_8:11466867:11466405
Potri.002G151800	TCONS_00051863	gain	Acyltransferase:11468015:11467839	RI:Chr02:11467214:11468072:-,RI:Chr02:11467239:11468072:-
Potri.005G234500	TCONS_00098154	dominant iso	zf-B_box:24240304:24240423,24240460:24240655
Potri.005G234500	TCONS_00098156	loss	zf-B_box:24240460:24240655	A3:Chr05:24240481:24240600:+
Potri.011G168300	TCONS_00197746	dominant iso	none
Potri.011G168300	TCONS_00197741	gain	CRAL_TRIO_N:18369750:18369963	A5:Chr11:18370633:18371013:+
Potri.011G168300	TCONS_00197735	gain	CRAL_TRIO_N:18369750:18369963	A5:Chr11:18370638:18371013:+
Potri.010G222900	TCONS_00180664	dominant iso	Acetyltransf_1:20714338:20715053
Potri.010G222900	TCONS_00180670	loss	Acetyltransf_1:20714338:20715053	RI:Chr10:20714409:20714872:+
Potri.017G112900	TCONS_00265508	dominant iso	Rhomboid:12841942:12843044
Potri.017G112900	TCONS_00265507	loss	Rhomboid:12841942:12843044	A5:Chr17:12841997:12842326:+,RI:Chr17:12842805:12842989:+
Potri.017G112900	TCONS_00265489	loss	Rhomboid:12841942:12843044	SI:Chr17:12842805:12842989:+,A5:Chr17:12841997:12842326:+
Potri.017G112900	TCONS_00265497	loss	Rhomboid:12841942:12843044	SI:Chr17:12842805:12842989:+,A5:Chr17:12841997:12842326:+
Potri.005G117300	TCONS_00093838	dominant iso	GYF:9057803:9057922; SWIB:9053466:9053642
Potri.005G117300	TCONS_00093835	gain	Plus-3:9053850:9056064	RE:Chr05:9054117:9057304:+,A5:Chr05:9054004:9054116:+
Potri.009G014500	TCONS_00159983	dominant iso	START:2488534:2490153; MEKHLA:2493499:2494743; Homeodomain:2486948:2487630
Potri.009G014500	TCONS_00159981	loss	MEKHLA:2493499:2494743	RI:Chr09:2493531:2493742:+,RI:Chr09:2493558:2493742:+
Potri.014G060100	TCONS_00227959	dominant iso	CTP_transf_1:4633963:4635276
Potri.014G060100	TCONS_00227976	loss	CTP_transf_1:4633963:4635276	AE:Chr14:4633962:4634189:+
Potri.008G069900	TCONS_00143582	dominant iso	PC-Esterase:4296835:4299761; PMR5N:4296670:4296831
Potri.008G069900	TCONS_00143583	loss	PMR5N:4296670:4296831	AE:Chr08:4298106:4298240:+,RI:Chr08:4298987:4299433:+
Potri.003G104200	TCONS_00069054	dominant iso	G-patch_2:12901365:12901195; KN17_SH3:12900759:12900616
Potri.003G104200	TCONS_00069052	loss	KN17_SH3:12900759:12900616	SE:Chr03:12897481:12901205:-
Potri.009G071800	TCONS_00162095	dominant iso	none
Potri.009G071800	TCONS_00162094	gain	BRX_N:7054334:7054836	A5:Chr09:7055172:7055636:+
Potri.005G198900	TCONS_00096700	dominant iso	CIAPIN1:21476079:21476628; Methyltransf_11:21474634:21475256
Potri.005G198900	TCONS_00096695	loss	Methyltransf_11:21474634:21475256	SE:Chr05:21474216:21475730:+
Potri.002G147000	TCONS_00040811	dominant iso	LRR_8:10930143:10931093; LRR_1:10931133:10931345; LRRNT_2:10929801:10929920; Pkinase_Tyr:10931859:10933085
Potri.002G147000	TCONS_00040810	loss	LRR_1:10931133:10931345	SE:Chr02:10931185:10932633:+
Potri.008G002100	TCONS_00140680	dominant iso	none
Potri.008G002100	TCONS_00140657	gain	DAGK_cat:96171:99839	RE:Chr08:95211:96254:+,SI:Chr08:96654:96729:+
Potri.001G307200	TCONS_00011505	dominant iso	ADH_N:31003439:31004743; ADH_zinc_N:31004870:31005985
Potri.001G307200	TCONS_00011516	loss	ADH_N:31003439:31004743	A5:Chr01:31003540:31004502:+,RI:Chr01:31004570:31004728:+
Potri.014G140100	TCONS_00231153	dominant iso	Helicase_C:10677629:10677910; DEAD:10676954:10677469; zf-HIT:10676612:10676692
Potri.014G140100	TCONS_00231156	loss	zf-HIT:10676612:10676692	RI:Chr14:10676640:10676795:+,RI:Chr14:10676640:10676787:+
Potri.014G140100	TCONS_00231151	loss	zf-HIT:10676612:10676692	A3:Chr14:10676640:10676795:+,SI:Chr14:10676640:10676795:+
Potri.008G067400	TCONS_00143407	dominant iso	HMG_box:4088382:4089311
Potri.008G067400	TCONS_00143411	loss	HMG_box:4088382:4089311	SI:Chr08:4088720:4089239:+
Potri.008G067500	TCONS_00143416	dominant iso	p450:4104543:4107786
Potri.008G067500	TCONS_00143425	loss	p450:4104543:4107786	SI:Chr08:4107249:4107328:+,SI:Chr08:4107436:4107528:+,SI:Chr08:4106688:4106970:+,AE:Chr08:4106607:4106687:+
Potri.009G108300	TCONS_00163347	dominant iso	Nexin_C:9376115:9376475
Potri.009G108300	TCONS_00163333	gain	PX:9370980:9371539	A5:Chr09:9368426:9368532:+,A5:Chr09:9368673:9369898:+
Potri.011G153700	TCONS_00197174	dominant iso	none
Potri.011G153700	TCONS_00197167	gain	CLASP_N:17229211:17231528	RE:Chr11:17230804:17230816:+,A5:Chr11:17230476:17230803:+
Potri.001G138500	TCONS_00005030	dominant iso	SNARE:11141057:11141750; Syntaxin_2:11138156:11140051
Potri.001G138500	TCONS_00005033	loss	Syntaxin_2:11138156:11140051	SI:Chr01:11141261:11141702:+
Potri.014G077800	TCONS_00228582	dominant iso	none
Potri.014G077800	TCONS_00228580	gain	WD40:6262591:6262689	RI:Chr14:6262687:6263016:+
Potri.014G077800	TCONS_00228584	gain	WD40:6263038:6263142	SI:Chr14:6262687:6263016:+
Potri.002G069500	TCONS_00037642	dominant iso	bZIP_1:4757315:4760489
Potri.002G069500	TCONS_00037643	loss	bZIP_1:4757315:4760489	AE:Chr02:4760125:4760392:+
Potri.006G161600	TCONS_00114601	dominant iso	RNA_pol_Rpb5_N:15382280:15382616; RNA_pol_Rpb5_C:15384166:15384799
Potri.006G161600	TCONS_00114602	loss	RNA_pol_Rpb5_N:15382280:15382616	SE:Chr06:15382072:15382547:+
Potri.008G039200	TCONS_00142330	dominant iso	PGM_PMM_III:2224905:2226062; PGM_PMM_I:2223320:2223640; PGM_PMM_II:2223725:2224886
Potri.008G039200	TCONS_00142331	loss	PGM_PMM_I:2223320:2223640	A3:Chr08:2223345:2223540:+
Potri.014G067300	TCONS_00228171	dominant iso	Peptidase_M24:5482200:5485423
Potri.014G067300	TCONS_00228162	gain	zf-C6H2:5484694:5485084	SI:Chr14:5484731:5484902:+
Potri.014G067300	TCONS_00228170	gain	zf-C6H2:5481125:5481434	RE:Chr14:5481254:5481304:+,A3:Chr14:5481305:5481382:+
Potri.014G067300	TCONS_00228157	loss	Peptidase_M24:5482200:5485423	A3:Chr14:5482218:5483261:+,A5:Chr14:5483555:5483638:+,RI:Chr14:5485145:5485414:+,SI:Chr14:5484731:5484902:+
Potri.010G123400	TCONS_00176325	dominant iso	Usp:13980020:13981715
Potri.010G123400	TCONS_00176327	loss	Usp:13980020:13981715	RI:Chr10:13980707:13980861:+,RI:Chr10:13980048:13980119:+
Potri.005G105700	TCONS_00093436	dominant iso	RRM_1:8089095:8089413
Potri.005G105700	TCONS_00093448	gain	Ank_2:8089567:8089824	A3:Chr05:8089426:8089512:+
Potri.016G066100	TCONS_00253886	dominant iso	S6PP:4664720:4666013; S6PP_C:4666014:4668970
Potri.016G066100	TCONS_00253881	loss	S6PP_C:4666014:4668970	RE:Chr16:4665274:4665375:+,A5:Chr16:4663855:4664837:+,SE:Chr16:4663855:4664837:+
Potri.002G221300	TCONS_00043884	dominant iso	none
[truncated: 671 more rows]
