# Supplementary material for: The Genetic Regulation of Alternative Splicing in Populus deltoides
Source: Front Plant Sci. 2020 Jun 5;11:590. doi: 10.3389/fpls.2020.00590 (PMC7291814; doi:10.3389/fpls.2020.00590)
Supplement: TABLE S5 — miRNA binding sites affected by AS relative to the longest and most expressed isoforms. Additionally, those domains overlapping between these two sets. [file Table_5.XLSX]

## Sheet: rrm_dom_gain_loss_overlap_atGen
Annotation Cluster 1	Enrichment Score: 47.46574853922273
Category	Term	Count	%	PValue	Genes	List Total	Pop Hits	Pop Total	Fold Enrichment	Bonferroni	Benjamini	FDR
INTERPRO	IPR000504:RNA recognition motif domain	28	100	9.22948e-54	AT5G65260, AT4G31580, AT3G18610, AT1G09140, AT2G24590, AT3G13570, AT3G53500, AT1G55310, AT1G48920, AT4G39260, AT1G50300, AT1G13730, AT2G43410, AT3G25150, AT4G35785, AT3G15010, AT1G14340, AT3G54230, AT1G33470, AT1G07350, AT4G16280, AT3G04500, AT5G61960, AT1G21320, AT2G44710, AT5G51300, AT5G07290, AT2G03640	28	253	22105	87.3715	1.29213e-52	1.29213e-52	6.2695e-51
INTERPRO	IPR012677:Nucleotide-binding, alpha-beta plait	28	100	2.22635e-52	AT5G65260, AT4G31580, AT3G18610, AT1G09140, AT2G24590, AT3G13570, AT3G53500, AT1G55310, AT1G48920, AT4G39260, AT1G50300, AT1G13730, AT2G43410, AT3G25150, AT4G35785, AT3G15010, AT1G14340, AT3G54230, AT1G33470, AT1G07350, AT4G16280, AT3G04500, AT5G61960, AT1G21320, AT2G44710, AT5G51300, AT5G07290, AT2G03640	28	283	22105	78.1095	3.11689e-51	1.55845e-51	1.51234e-49
SMART	SM00360:RRM	28	100	1.44992e-43	AT5G65260, AT4G31580, AT3G18610, AT1G09140, AT2G24590, AT3G13570, AT3G53500, AT1G55310, AT1G48920, AT4G39260, AT1G50300, AT1G13730, AT2G43410, AT3G25150, AT4G35785, AT3G15010, AT1G14340, AT3G54230, AT1G33470, AT1G07350, AT4G16280, AT3G04500, AT5G61960, AT1G21320, AT2G44710, AT5G51300, AT5G07290, AT2G03640	28	231	8423	36.4632	8.69955e-43	8.69955e-43	6.93916e-41
GOTERM_MF_DIRECT	GO:0000166~nucleotide binding	28	100	4.60139e-43	AT5G65260, AT4G31580, AT3G18610, AT1G09140, AT2G24590, AT3G13570, AT3G53500, AT1G55310, AT1G48920, AT4G39260, AT1G50300, AT1G13730, AT2G43410, AT3G25150, AT4G35785, AT3G15010, AT1G14340, AT3G54230, AT1G33470, AT1G07350, AT4G16280, AT3G04500, AT5G61960, AT1G21320, AT2G44710, AT5G51300, AT5G07290, AT2G03640	28	504	18171	36.0536	5.06153e-42	5.06153e-42	2.86643e-40
Annotation Cluster 2	Enrichment Score: 9.244805278235784
Category	Term	Count	%	PValue	Genes	List Total	Pop Hits	Pop Total	Fold Enrichment	Bonferroni	Benjamini	FDR
UP_KEYWORDS	RNA-binding	15	53.5714	3.69802e-17	AT3G15010, AT5G65260, AT3G54230, AT1G09140, AT3G18610, AT4G16280, AT3G13570, AT1G55310, AT1G48920, AT4G39260, AT1G50300, AT5G61960, AT1G21320, AT2G43410, AT5G07290	28	552	26542	25.7589	8.87525e-16	8.87525e-16	2.9665e-14
UP_KEYWORDS	Nucleus	17	60.7143	1.36286e-08	AT3G15010, AT5G65260, AT3G54230, AT4G31580, AT1G09140, AT3G18610, AT1G07350, AT4G16280, AT2G24590, AT3G13570, AT3G53500, AT1G55310, AT1G48920, AT4G39260, AT1G50300, AT1G21320, AT2G43410	28	3358	26542	4.79892	3.27086e-07	6.54171e-08	1.09327e-05
GOTERM_CC_DIRECT	GO:0005634~nucleus	19	67.8571	0.000365733	AT4G35785, AT3G15010, AT5G65260, AT3G54230, AT4G31580, AT1G09140, AT3G18610, AT4G16280, AT2G24590, AT3G13570, AT3G53500, AT1G55310, AT4G39260, AT1G50300, AT5G61960, AT1G21320, AT5G51300, AT2G43410, AT5G07290	25	9796	25147	1.95097	0.0072893	0.00146213	0.27802
Annotation Cluster 3	Enrichment Score: 6.06018166781042
Category	Term	Count	%	PValue	Genes	List Total	Pop Hits	Pop Total	Fold Enrichment	Bonferroni	Benjamini	FDR
UP_KEYWORDS	mRNA splicing	9	32.1429	4.52034e-13	AT3G54230, AT4G31580, AT1G09140, AT4G39260, AT1G07350, AT2G24590, AT3G13570, AT3G53500, AT1G55310	28	127	26542	67.176	1.085e-11	5.42499e-12	3.62654e-10
GOTERM_CC_DIRECT	GO:0005681~spliceosomal complex	8	28.5714	1.40769e-12	AT3G54230, AT4G31580, AT1G09140, AT1G07350, AT2G24590, AT3G13570, AT3G53500, AT1G55310	25	86	25147	93.5702	2.8153e-11	2.8153e-11	1.07135e-09
UP_KEYWORDS	Spliceosome	8	28.5714	2.4617e-12	AT3G54230, AT4G31580, AT1G09140, AT1G07350, AT2G24590, AT3G13570, AT3G53500, AT1G55310	28	86	26542	88.1794	5.90807e-11	1.96936e-11	1.97474e-09
UP_KEYWORDS	mRNA processing	9	32.1429	2.52296e-11	AT3G54230, AT4G31580, AT1G09140, AT4G39260, AT1G07350, AT2G24590, AT3G13570, AT3G53500, AT1G55310	28	209	26542	40.8199	6.0551e-10	1.51378e-10	2.02388e-08
GOTERM_CC_DIRECT	GO:0016607~nuclear speck	7	25	4.8338e-11	AT5G65260, AT4G31580, AT1G09140, AT1G21320, AT1G07350, AT3G13570, AT1G55310	25	70	25147	100.588	9.6676e-10	4.8338e-10	3.67897e-08
GOTERM_BP_DIRECT	GO:0008380~RNA splicing	8	28.5714	1.11648e-10	AT3G54230, AT4G31580, AT1G07350, AT2G24590, AT5G51300, AT3G13570, AT3G53500, AT1G55310	22	137	18499	49.1015	5.13581e-09	2.56791e-09	1.05528e-07
KEGG_PATHWAY	ath03040:Spliceosome	8	28.5714	1.26715e-09	AT4G35785, AT3G15010, AT4G31580, AT1G09140, AT2G24590, AT3G13570, AT3G53500, AT1G55310	9	192	4727	21.8843	2.5343e-09	2.5343e-09	2.86063e-07
INTERPRO	IPR001878:Zinc finger, CCHC-type	4	14.2857	3.65493e-05	AT4G31580, AT2G24590, AT5G51300, AT3G53500	28	53	22105	59.5822	0.000511568	0.000170552	0.024825
SMART	SM00343:ZnF_C2HC	4	14.2857	0.000212265	AT4G31580, AT2G24590, AT5G51300, AT3G53500	28	37	8423	32.5212	0.00127291	0.000636659	0.101546
UP_KEYWORDS	Phosphoprotein	8	28.5714	0.000734924	AT4G31580, AT1G09140, AT4G39260, AT5G61960, AT2G24590, AT3G13570, AT3G53500, AT1G55310	28	1555	26542	4.8768	0.0174899	0.00293646	0.588027
GOTERM_BP_DIRECT	GO:0006397~mRNA processing	4	14.2857	0.000992541	AT3G54230, AT1G07350, AT2G24590, AT1G55310	22	176	18499	19.1105	0.0446519	0.0113549	0.934205
UP_KEYWORDS	Alternative splicing	9	32.1429	0.0076569	AT3G54230, AT1G09140, AT4G39260, AT1G07350, AT4G16280, AT3G13570, AT3G53500, AT2G43410, AT1G55310	28	2971	26542	2.87154	0.168457	0.026009	5.97965
UP_KEYWORDS	Zinc-finger	5	17.8571	0.0140811	AT3G54230, AT4G31580, AT1G50300, AT2G24590, AT3G53500	28	935	26542	5.06914	0.288478	0.0416513	10.7527
UP_KEYWORDS	Zinc	5	17.8571	0.0384504	AT3G54230, AT4G31580, AT1G50300, AT2G24590, AT3G53500	28	1274	26542	3.72028	0.60977	0.0992772	26.9868
GOTERM_MF_DIRECT	GO:0008270~zinc ion binding	6	21.4286	0.0515956	AT3G54230, AT4G31580, AT1G50300, AT2G24590, AT5G51300, AT3G53500	28	1393	18171	2.79525	0.441621	0.110009	28.1078
UP_KEYWORDS	Metal-binding	5	17.8571	0.332928	AT3G54230, AT4G31580, AT1G50300, AT2G24590, AT3G53500	28	2868	26542	1.6526	0.99994	0.586595	96.1137
Annotation Cluster 4	Enrichment Score: 3.0786946265475765
Category	Term	Count	%	PValue	Genes	List Total	Pop Hits	Pop Total	Fold Enrichment	Bonferroni	Benjamini	FDR
GOTERM_CC_DIRECT	GO:0030529~intracellular ribonucleoprotein complex	4	14.2857	1.73401e-05	AT4G35785, AT1G13730, AT3G25150, AT2G03640	25	53	25147	75.9155	0.000346744	8.66972e-05	0.0131966
INTERPRO	IPR002075:Nuclear transport factor 2	3	10.7143	9.41119e-05	AT1G13730, AT3G25150, AT2G03640	28	12	22105	197.366	0.00131676	0.000329353	0.0639119
INTERPRO	IPR018222:Nuclear transport factor 2, Eukaryote	3	10.7143	9.41119e-05	AT1G13730, AT3G25150, AT2G03640	28	12	22105	197.366	0.00131676	0.000329353	0.0639119
GOTERM_BP_DIRECT	GO:0006913~nucleocytoplasmic transport	3	10.7143	0.000306092	AT1G13730, AT3G25150, AT2G03640	22	23	18499	109.678	0.0139837	0.00468313	0.288938
GOTERM_BP_DIRECT	GO:0006810~transport	3	10.7143	0.0588809	AT1G13730, AT3G25150, AT2G03640	22	349	18499	7.22805	0.938673	0.427823	43.65
GOTERM_CC_DIRECT	GO:0005622~intracellular	3	10.7143	0.121805	AT1G13730, AT3G25150, AT2G03640	25	634	25147	4.75968	0.925558	0.277268	62.7888
Annotation Cluster 5	Enrichment Score: 0.21184146002942517
Category	Term	Count	%	PValue	Genes	List Total	Pop Hits	Pop Total	Fold Enrichment	Bonferroni	Benjamini	FDR
UP_KEYWORDS	Transcription regulation	3	10.7143	0.591789	AT1G50300, AT5G61960, AT2G43410	28	1922	26542	1.4796	1	0.833364	99.9244
UP_KEYWORDS	Transcription	3	10.7143	0.605093	AT1G50300, AT5G61960, AT2G43410	28	1968	26542	1.44501	1	0.820085	99.942
GOTERM_BP_DIRECT	GO:0006351~transcription, DNA-templated	3	10.7143	0.646378	AT1G50300, AT5G61960, AT2G43410	22	1886	18499	1.33753	1	0.999654	99.9946
