# Supplementary material for: The Genetic Regulation of Alternative Splicing in Populus deltoides
Source: Front Plant Sci. 2020 Jun 5;11:590. doi: 10.3389/fpls.2020.00590 (PMC7291814; doi:10.3389/fpls.2020.00590)
Supplement: TABLE S6 — Popgenie enrichment results for the genes with miRNA binding sites affected by AS. [file Table_6.XLSX]

## Sheet: mirna_switch_overlap
gene	isoform	isoform classification	domain	AS events
Potri.001G000400	TCONS_00017420	longest iso	none
Potri.001G000400	TCONS_00017404	gain	ptc-miR6470:10713:10733	RI:Chr01:8667:10899:-,RI:Chr01:9620:10899:-
Potri.001G000700	TCONS_00017437	longest iso	ptc-miR6466-5p:55168:55190
Potri.001G000700	TCONS_00017430	gain	ptc-miR169u-3p:55818:55838	RI:Chr01:55716:55965:-
Potri.001G001300	TCONS_00017475	longest iso	none
Potri.001G001300	TCONS_00017471	gain	ptc-miR399j:101989:102009	RI:Chr01:101771:102158:-
Potri.001G002300	TCONS_00000082	longest iso	ptc-miR390c:145376:145396; ptc-miR390b:145376:145396; ptc-miR390a:145376:145396; ptc-miR390d-5p:145376:145396
Potri.001G002300	TCONS_00000073	gain	ptc-miR476b:144964:144984	RI:Chr01:144891:145091:+
Potri.001G007900	TCONS_00000362	longest iso	ptc-miR6467:533318:533338
Potri.001G007900	TCONS_00000360	gain	ptc-miR7823:530009:530029	RI:Chr01:529648:530261:+
Potri.001G008800	TCONS_00017759	longest iso	ptc-miR7813:571980:572000; ptc-miR473b:574434:574453,573558:573577; ptc-miR477b:576072:576338; ptc-miR160h:572100:572119; ptc-miR396g-3p:573782:573802; ptc-miR477a-5p:576072:576338
Potri.001G008800	TCONS_00017760	loss	ptc-miR477a-5p:576072:576338	SE:Chr01:575332:576452:-
Potri.001G031800	TCONS_00001160	longest iso	none
Potri.001G031800	TCONS_00001141	gain	ptc-miR6438b:2342180:2342201	RI:Chr01:2341370:2342630:+,RI:Chr01:2341364:2342630:+
Potri.001G031800	TCONS_00001168	gain	ptc-miR159c:2343405:2343425	RI:Chr01:2342964:2343492:+,RI:Chr01:2342939:2343492:+
Potri.001G031800	TCONS_00001163	gain	ptc-miR6438b:2342180:2342201	RI:Chr01:2342964:2343492:+,RI:Chr01:2342939:2343492:+
Potri.001G036900	TCONS_00018690	longest iso	ptc-miR398c-5p:2615568:2615588
Potri.001G036900	TCONS_00018689	gain	ptc-miR6434:2616954:2616974	RI:Chr01:2616044:2616963:-
Potri.001G044000	TCONS_00018886	longest iso	ptc-miR1445:3180676:3180695
Potri.001G044000	TCONS_00018873	loss	ptc-miR1445:3180676:3180695	SE:Chr01:3180128:3181849:-
Potri.001G058700	TCONS_00019575	longest iso	ptc-miR169y:4500269:4500289
Potri.001G058700	TCONS_00019586	gain	ptc-miR169t:4498981:4500241	RE:Chr01:4498920:4498993:-
Potri.001G058700	TCONS_00019578	gain	ptc-miR169t:4498981:4500241	RE:Chr01:4498920:4498993:-
Potri.001G077100	TCONS_00002610	longest iso	none
Potri.001G077100	TCONS_00002616	gain	ptc-miR6452:6116397:6116417	RI:Chr01:6115986:6116905:+,RI:Chr01:6115986:6116960:+,RI:Chr01:6115986:6116868:+
Potri.001G078700	TCONS_00002671	longest iso	ptc-miR6422:6245004:6245024; ptc-miR6432:6245175:6245195; ptc-miR7828:6243677:6243696
Potri.001G078700	TCONS_00002666	loss	ptc-miR7828:6243677:6243696	SE:Chr01:6243002:6244075:+
Potri.001G081600	TCONS_00020532	longest iso	none
Potri.001G081600	TCONS_00020518	gain	ptc-miR7836:6450775:6450795	RE:Chr01:6450472:6451076:-
Potri.001G083800	TCONS_00020601	longest iso	none
Potri.001G083800	TCONS_00020599	gain	ptc-miR171j:6633606:6633625	RI:Chr01:6633480:6634158:-
Potri.001G086600	TCONS_00002916	longest iso	none
Potri.001G086600	TCONS_00002917	gain	ptc-miR476a:6843785:6843805	RE:Chr01:6843090:6844824:+
Potri.001G089100	TCONS_00020838	longest iso	ptc-miR478i:7039173:7039196; ptc-miR478p:7039173:7039196; ptc-miR478q:7039173:7039196; ptc-miR478r:7039173:7039196; ptc-miR478s:7039173:7039196; ptc-miR478h:7039173:7039196; ptc-miR7842:7037055:7037075; ptc-miR478j:7039173:7039196; ptc-miR478k:7039173:7039196; ptc-miR478l:7039173:7039196; ptc-miR478m:7039173:7039196; ptc-miR478n:7039173:7039196; ptc-miR478o:7039173:7039196; ptc-miR478a:7039173:70…
Potri.001G089100	TCONS_00020836	loss	ptc-miR478f:7039173:7039196	SI:Chr01:7039095:7039202:-
Potri.001G090500	TCONS_00020907	longest iso	none
Potri.001G090500	TCONS_00020906	gain	ptc-miR3627a:7121997:7122018	RI:Chr01:7121908:7122591:-,RI:Chr01:7121916:7122591:-
Potri.001G092000	TCONS_00021111	longest iso	ptc-miR7835:7228307:7228327; ptc-miR171l-5p:7229970:7229991
Potri.001G092000	TCONS_00021106	loss	ptc-miR171l-5p:7229970:7229991	SE:Chr01:7229290:7230526:-
Potri.001G097500	TCONS_00003297	longest iso	ptc-miR7830:7667543:7668211
Potri.001G097500	TCONS_00003298	loss	ptc-miR7830:7667543:7668211	RE:Chr01:7667472:7667543:+
Potri.001G099800	TCONS_00003392	longest iso	none
Potri.001G099800	TCONS_00003389	gain	ptc-miR1448:7900032:7900052	RI:Chr01:7899662:7900329:+,RI:Chr01:7899662:7900315:+
Potri.001G108100	TCONS_00003817	longest iso	none
Potri.001G108100	TCONS_00003816	gain	ptc-miR7825:8581680:8582124	A5:Chr01:8581691:8582113:+
Potri.001G110000	TCONS_00021646	longest iso	none
Potri.001G110000	TCONS_00021641	gain	ptc-miR6459a-5p:8744105:8744125	RI:Chr01:8743883:8744498:-
Potri.001G110000	TCONS_00021640	gain	ptc-miR6459a-5p:8744105:8744125	RI:Chr01:8743883:8744498:-
Potri.001G111000	TCONS_00003929	longest iso	ptc-miR6478:8817529:8817635; ptc-miR6459a-5p:8819764:8819784
Potri.001G111000	TCONS_00003941	loss	ptc-miR6478:8817529:8817635	A3:Chr01:8817540:8817686:+,SI:Chr01:8817540:8817686:+
Potri.001G111000	TCONS_00003942	loss	ptc-miR6478:8817529:8817635	RI:Chr01:8817540:8817625:+,RI:Chr01:8817540:8817686:+
Potri.001G111400	TCONS_00003976	longest iso	ptc-miR6422:8882778:8882798; ptc-miR827:8871646:8871666
Potri.001G111400	TCONS_00003970	loss	ptc-miR827:8871646:8871666	SE:Chr01:8871536:8873111:+
Potri.001G113500	TCONS_00004047	longest iso	ptc-miR171g-5p:9076538:9076558; ptc-miR171h-5p:9076538:9076558; ptc-miR6464:9076372:9076392; ptc-miR477a-3p:9076576:9076596
Potri.001G113500	TCONS_00004050	loss	ptc-miR477a-3p:9076576:9076596	A3:Chr01:9074595:9076883:+,SE:Chr01:9074595:9076883:+
Potri.001G114600	TCONS_00021792	longest iso	ptc-miR7829:9166179:9166199
Potri.001G114600	TCONS_00021787	gain	ptc-miR482b-5p:9165490:9165510	RI:Chr01:9165212:9166174:-,RI:Chr01:9165212:9166083:-
Potri.001G124300	TCONS_00004560	longest iso	ptc-miR396g-3p:10119988:10120008; ptc-miR482a.2:10119719:10119738; ptc-miR396e-3p:10119989:10120008
Potri.001G124300	TCONS_00004573	loss	ptc-miR396e-3p:10119989:10120008	SI:Chr01:10119904:10119998:+
Potri.001G127100	TCONS_00004667	longest iso	ptc-miR156g:10310905:10310925; ptc-miR156l:10310905:10310925; ptc-miR156j:10310905:10310925; ptc-miR156i:10310905:10310925; ptc-miR156h:10310905:10310925
Potri.001G127100	TCONS_00004654	gain	ptc-miR394a-5p:10309459:10309738	AE:Chr01:10309731:10309971:+
Potri.001G132400	TCONS_00004846	longest iso	ptc-miR394a-3p:10647066:10647085; ptc-miR319b:10648887:10648906; ptc-miR319c:10648887:10648906; ptc-miR319d:10648887:10648906; ptc-miR319e:10648887:10648906; ptc-miR319f:10648887:10648906; ptc-miR319a:10648887:10648906; ptc-miR319h:10648887:10648906; ptc-miR319g:10648887:10648906; ptc-miR394b-3p:10647066:10647085
Potri.001G132400	TCONS_00004847	loss	ptc-miR319g:10648887:10648906	SI:Chr01:10648610:10648923:+
Potri.001G135300	TCONS_00022592	longest iso	ptc-miR166q:10862007:10862027; ptc-miR7840:10858307:10858327; ptc-miR6465:10857275:10857297; ptc-miR166n:10862007:10862027; ptc-miR166o:10862007:10862027
Potri.001G135300	TCONS_00022577	gain	ptc-miR476a:10857125:10857235	SI:Chr01:10857133:10857222:-
Potri.001G135800	TCONS_00022624	longest iso	none
Potri.001G135800	TCONS_00022622	gain	ptc-miR6436:10887701:10887722	RI:Chr01:10887235:10887582:-
Potri.001G137200	TCONS_00022680	longest iso	ptc-miR6463:11011878:11011898
Potri.001G137200	TCONS_00022697	gain	ptc-miR171j:11009470:11009489	RI:Chr01:11008913:11009587:-
Potri.001G139400	TCONS_00022780	longest iso	ptc-miR6462f:11190777:11190796; ptc-miR6462e:11190777:11190796; ptc-miR171a-5p:11190462:11190482
Potri.001G139400	TCONS_00022775	loss	ptc-miR171a-5p:11190462:11190482	SE:Chr01:11189556:11191351:-
Potri.001G141700	TCONS_00005170	longest iso	none
Potri.001G141700	TCONS_00005141	gain	ptc-miR6423:11424514:11424535	RE:Chr01:11425101:11425316:+,RI:Chr01:11424595:11424735:+,RI:Chr01:11424541:11424657:+,RI:Chr01:11424532:11424645:+
Potri.001G144000	TCONS_00022938	longest iso	ptc-miR399b:11702224:11702244; ptc-miR399d:11702224:11702244
Potri.001G144000	TCONS_00022937	gain	ptc-miR319i:11702630:11704944	SE:Chr01:11702635:11704929:-
Potri.001G149600	TCONS_00023201	longest iso	ptc-miR6472:12330096:12330117
Potri.001G149600	TCONS_00023192	gain	ptc-miR6469:12331838:12331858	RI:Chr01:12331676:12331905:-,RI:Chr01:12331691:12331905:-
Potri.001G151700	TCONS_00023266	longest iso	ptc-miR6468-5p:12503080:12503100
Potri.001G151700	TCONS_00023251	gain	ptc-miR6425c-3p:12504118:12504138	RI:Chr01:12504039:12504594:-
Potri.001G152100	TCONS_00023300	longest iso	none
Potri.001G152100	TCONS_00023309	gain	ptc-miR827:12557293:12557313	RI:Chr01:12559139:12561245:-
Potri.001G154400	TCONS_00005743	longest iso	ptc-miR397c:12755007:12755027
Potri.001G154400	TCONS_00005771	gain	ptc-miR408-5p:12755319:12755339	AE:Chr01:12755223:12755761:+,RI:Chr01:12755300:12755577:+
Potri.001G154400	TCONS_00005773	gain	ptc-miR399c:12758035:12758058	AE:Chr01:12757994:12758351:+
Potri.001G158900	TCONS_00023480	longest iso	none
Potri.001G158900	TCONS_00023492	gain	ptc-miR160b-3p:13231759:13231779	RI:Chr01:13231545:13232349:-
Potri.001G159400	TCONS_00023563	longest iso	none
Potri.001G159400	TCONS_00023561	gain	ptc-miR156k:13287437:13287456	RI:Chr01:13287348:13287966:-,RI:Chr01:13287348:13287499:-
Potri.001G167700	TCONS_00006375	longest iso	ptc-miR6442:14110594:14110615
Potri.001G167700	TCONS_00006378	gain	ptc-miR7842:14107562:14107582	RI:Chr01:14107431:14107676:+
Potri.001G170200	TCONS_00006469	longest iso	none
Potri.001G170200	TCONS_00006460	gain	ptc-miR6421-3p:14392956:14392976	RI:Chr01:14392165:14393092:+
Potri.001G184000	TCONS_00006862	longest iso	none
Potri.001G184000	TCONS_00006860	gain	ptc-miR7826:16103177:16103197	AE:Chr01:16102994:16103536:+
Potri.001G184000	TCONS_00006861	gain	ptc-miR7826:16103177:16103197	AE:Chr01:16102991:16103536:+
Potri.001G184000	TCONS_00006859	gain	ptc-miR7818:16103333:16103353	AE:Chr01:16102977:16103849:+
Potri.001G189800	TCONS_00007120	longest iso	ptc-miR6459a-3p:16947294:16947314; ptc-miR398c-5p:16948110:16948130
Potri.001G189800	TCONS_00007119	loss	ptc-miR398c-5p:16948110:16948130	SI:Chr01:16947818:16948122:+
Potri.001G190000	TCONS_00007130	longest iso	ptc-miR7817a:17038663:17038818
Potri.001G190000	TCONS_00007134	loss	ptc-miR7817a:17038663:17038818	A5:Chr01:17038710:17038799:+
Potri.001G190000	TCONS_00007139	loss	ptc-miR7817a:17038663:17038818	A5:Chr01:17038710:17038799:+
Potri.001G190000	TCONS_00007138	loss	ptc-miR7817a:17038663:17038818	A5:Chr01:17038710:17038799:+
Potri.001G195600	TCONS_00024875	longest iso	ptc-miR475b-3p:18250260:18250280; ptc-miR475a-3p:18250260:18250280; ptc-miR475c:18250260:18250280; ptc-miR7832:18251224:18251245
Potri.001G195600	TCONS_00024873	loss	ptc-miR7832:18251224:18251245	SE:Chr01:18251071:18252142:-
Potri.001G195600	TCONS_00024877	loss	ptc-miR7832:18251224:18251245	SE:Chr01:18251071:18252127:-
Potri.001G196800	TCONS_00007331	longest iso	none
Potri.001G196800	TCONS_00007334	gain	ptc-miR171c:18768314:18768780	A3:Chr01:18768334:18768779:+
Potri.001G200600	TCONS_00007526	longest iso	none
Potri.001G200600	TCONS_00007522	gain	ptc-miR166p:19591885:19591997	RE:Chr01:19591728:19591892:+
Potri.001G206600	TCONS_00007727	longest iso	ptc-miR7842:20661161:20661180; ptc-miR169b-3p:20659586:20659605; ptc-miR6458:20658657:20658678
Potri.001G206600	TCONS_00007723	loss	ptc-miR6458:20658657:20658678	A3:Chr01:20655973:20658724:+,SE:Chr01:20655973:20658724:+
Potri.001G211000	TCONS_00007910	longest iso	none
Potri.001G211000	TCONS_00007915	gain	ptc-miR6459a-5p:21150274:21150294	RI:Chr01:21149700:21150776:+,RI:Chr01:21149700:21150612:+
Potri.001G216900	TCONS_00008224	longest iso	ptc-miR6477:22121874:22121894
Potri.001G216900	TCONS_00008214	gain	ptc-miR395c:22117249:22117269	RI:Chr01:22121358:22121847:+
Potri.001G224100	TCONS_00026028	longest iso	none
Potri.001G224100	TCONS_00026031	gain	ptc-miR6429:23472552:23472572	RI:Chr01:23472475:23472809:-
Potri.001G230100	TCONS_00008606	longest iso	none
Potri.001G230100	TCONS_00008607	gain	ptc-miR6478:24222393:24222413	AE:Chr01:24222210:24225165:+
Potri.001G230100	TCONS_00008602	gain	ptc-miR6478:24222393:24222413	AE:Chr01:24222210:24225165:+
Potri.001G230100	TCONS_00008612	gain	ptc-miR6478:24222393:24222413	AE:Chr01:24222210:24225165:+
Potri.001G234800	TCONS_00026373	longest iso	none
Potri.001G234800	TCONS_00026359	gain	ptc-miR399c:24676873:24676893	RI:Chr01:24676831:24677245:-
Potri.001G236400	TCONS_00008828	longest iso	none
Potri.001G236400	TCONS_00008837	gain	ptc-miR393c:24797473:24797493	RI:Chr01:24796809:24797760:+,RI:Chr01:24797285:24797699:+
Potri.001G237800	TCONS_00026527	longest iso	ptc-miR6477:24904453:24904473; ptc-miR827:24908145:24910359
Potri.001G237800	TCONS_00026522	loss	ptc-miR6477:24904453:24904473	SI:Chr01:24904149:24904735:-
Potri.001G243100	TCONS_00026700	longest iso	ptc-miR393a-3p:25405444:25405464; ptc-miR393b-3p:25405444:25405464
Potri.001G243100	TCONS_00026702	loss	ptc-miR393b-3p:25405444:25405464	RE:Chr01:25405280:25405457:-
Potri.001G247800	TCONS_00009272	longest iso	ptc-miR6459a-3p:25788502:25788522
Potri.001G247800	TCONS_00009275	gain	ptc-miR169z:25789028:25789136	A3:Chr01:25789031:25789117:+
Potri.001G247800	TCONS_00009270	gain	ptc-miR169z:25789028:25789136	A3:Chr01:25789031:25789117:+
Potri.001G256800	TCONS_00009594	longest iso	none
Potri.001G256800	TCONS_00009592	gain	ptc-miR169x:26649120:26649140	RI:Chr01:26648373:26649338:+
Potri.001G257100	TCONS_00027234	longest iso	ptc-miR6427-5p:26669049:26669070; ptc-miR481a:26671958:26671981; ptc-miR481b:26671958:26671981; ptc-miR481c:26671958:26671981
Potri.001G257100	TCONS_00027227	gain	ptc-miR7824:26668697:26668717	RI:Chr01:26668441:26668970:-
Potri.001G266200	TCONS_00027544	longest iso	ptc-miR6459a-3p:27422589:27422609
Potri.001G266200	TCONS_00027550	gain	ptc-miR399g:27419658:27420351	A3:Chr01:27420348:27419676:-
Potri.001G272300	TCONS_00027780	longest iso	none
Potri.001G272300	TCONS_00027779	gain	ptc-miR164e:27953714:27953734	RI:Chr01:27953429:27953737:-
Potri.001G279100	TCONS_00010422	longest iso	ptc-miR164b:28552145:28552165; ptc-miR164c:28552145:28552165; ptc-miR164a:28552145:28552165; ptc-miR164d:28552145:28552165; ptc-miR164e:28552145:28552165
Potri.001G279100	TCONS_00010394	loss	ptc-miR164e:28552145:28552165	SI:Chr01:28552126:28552402:+
Potri.001G280600	TCONS_00028100	longest iso	none
Potri.001G280600	TCONS_00028104	gain	ptc-miR7835:28709095:28709115	RE:Chr01:28709084:28711200:-
Potri.001G285900	TCONS_00010696	longest iso	none
Potri.001G285900	TCONS_00010694	gain	ptc-miR6458:29236184:29236205	RI:Chr01:29235320:29236248:+
Potri.001G288200	TCONS_00010816	longest iso	none
Potri.001G288200	TCONS_00010837	gain	ptc-miR6475:29395929:29395949	RI:Chr01:29395644:29396127:+
Potri.001G300400	TCONS_00011265	longest iso	ptc-miR395a:30458802:30458822
Potri.001G300400	TCONS_00011270	loss	ptc-miR395a:30458802:30458822	SE:Chr01:30458714:30460161:+
Potri.001G316700	TCONS_00011849	longest iso	ptc-miR6448:32203262:32203282; ptc-miR7821:32203070:32203090
Potri.001G316700	TCONS_00011842	gain	ptc-miR7816:32198979:32198999	RI:Chr01:32198742:32199055:+
Potri.001G316700	TCONS_00011843	gain	ptc-miR7816:32198979:32198999	RI:Chr01:32198742:32199055:+
Potri.001G325400	TCONS_00029440	longest iso	ptc-miR6427-5p:32929795:32929816; ptc-miR169b-3p:32928565:32928584
Potri.001G325400	TCONS_00029433	loss	ptc-miR6427-5p:32929795:32929816	SI:Chr01:32929203:32929808:-
Potri.001G327100	TCONS_00029516	longest iso	ptc-miR7827:33128804:33128824; ptc-miR162a:33128771:33128791; ptc-miR162b:33128771:33128791
Potri.001G327100	TCONS_00029515	loss	ptc-miR162b:33128771:33128791	SI:Chr01:33128627:33128779:-
Potri.001G342700	TCONS_00030101	longest iso	none
Potri.001G342700	TCONS_00030095	gain	ptc-miR6448:34785041:34785061	RI:Chr01:34783794:34785957:-
Potri.001G348400	TCONS_00013007	longest iso	none
Potri.001G348400	TCONS_00013014	gain	ptc-miR472a:35426915:35427069	AE:Chr01:35426883:35426921:+
Potri.001G350200	TCONS_00013146	longest iso	ptc-miR395h:35680651:35680671; ptc-miR395i:35680651:35680671; ptc-miR395j:35680651:35680671; ptc-miR395k:35680651:35680671; ptc-miR395d:35680651:35680671; ptc-miR395e:35680651:35680671; ptc-miR395f:35680651:35680671; ptc-miR395g:35680651:35680671; ptc-miR395b:35680651:35680671; ptc-miR395c:35680651:35680671
Potri.001G350200	TCONS_00013148	gain	ptc-miR530a:35686915:35687056	A3:Chr01:35686918:35687039:+
Potri.001G368000	TCONS_00031088	longest iso	none
Potri.001G368000	TCONS_00031095	gain	ptc-miR6451:38086670:38086690	RI:Chr01:38086299:38086917:-
Potri.001G368600	TCONS_00013849	longest iso	ptc-miR481c:38232692:38232715; ptc-miR169u-3p:38237115:38237135; ptc-miR481a:38232692:38232715; ptc-miR481b:38232692:38232715; ptc-miR396e-3p:38227623:38227642
Potri.001G368600	TCONS_00013832	gain	ptc-miR6479:38234265:38234285	RI:Chr01:38234167:38234354:+,RI:Chr01:38234167:38234331:+
Potri.001G369400	TCONS_00031157	longest iso	none
Potri.001G369400	TCONS_00031155	gain	ptc-miR6476a:38334910:38334929	RI:Chr01:38334810:38335277:-
Potri.001G374000	TCONS_00031331	longest iso	ptc-miR6455:38848478:38848498
Potri.001G374000	TCONS_00031330	gain	ptc-miR169b-3p:38848701:38850529	A3:Chr01:38850516:38848708:-
Potri.001G395000	TCONS_00031935	longest iso	ptc-miR7826:41430795:41430815
Potri.001G395000	TCONS_00031933	loss	ptc-miR7826:41430795:41430815	SE:Chr01:41430324:41432259:-
Potri.001G399600	TCONS_00032096	longest iso	ptc-miR476a:42124224:42124244
Potri.001G399600	TCONS_00032118	loss	ptc-miR476a:42124224:42124244	SE:Chr01:42123755:42124621:-
Potri.001G399600	TCONS_00032097	loss	ptc-miR476a:42124224:42124244	SE:Chr01:42123755:42124621:-
Potri.001G405800	TCONS_00015094	longest iso	ptc-miR171d:42826771:42826791; ptc-miR171e:42826771:42826791; ptc-miR171f:42826771:42826791; ptc-miR171c:42826771:42826791; ptc-miR171i:42826771:42826791; ptc-miR171h-3p:42826771:42826791; ptc-miR171g-3p:42826771:42826791; ptc-miR169ab:42830043:42830062; ptc-miR171k:42826771:42826791
Potri.001G405800	TCONS_00015097	gain	ptc-miR164f:42829472:42829492	RI:Chr01:42829330:42829898:+
Potri.001G406500	TCONS_00032392	longest iso	none
Potri.001G406500	TCONS_00032387	gain	ptc-miR6441:42893456:42893476	RI:Chr01:42893345:42893583:-
Potri.001G412200	TCONS_00015274	longest iso	ptc-miR6479:43700635:43700655
Potri.001G412200	TCONS_00015252	gain	ptc-miR6435:43702118:43702138	RI:Chr01:43702075:43702411:+
Potri.001G423400	TCONS_00032939	longest iso	none
Potri.001G423400	TCONS_00032941	gain	ptc-miR7816:44863872:44863892	RI:Chr01:44862985:44864731:-
Potri.001G440100	TCONS_00016100	longest iso	ptc-miR6467:47187994:47188014
Potri.001G440100	TCONS_00016095	gain	ptc-miR475d-3p:47188828:47188848	RI:Chr01:47188809:47189274:+,RI:Chr01:47188809:47190515:+
Potri.001G449100	TCONS_00033734	longest iso	ptc-miR2111b:48339985:48340005; ptc-miR7826:48339724:48339744; ptc-miR2111a:48339985:48340005
Potri.001G449100	TCONS_00033737	gain	ptc-miR169b-3p:48337642:48338070	SI:Chr01:48337648:48338056:-,A3:Chr01:48338056:48337648:-
Potri.001G460600	TCONS_00016815	longest iso	none
Potri.001G460600	TCONS_00016812	gain	ptc-miR6479:49434011:49434031	RI:Chr01:49433983:49434057:+
Potri.001G471000	TCONS_00017235	longest iso	ptc-miR7818:50256726:50256746
Potri.001G471000	TCONS_00017225	gain	ptc-miR159c:50253893:50253913	RE:Chr01:50253493:50254358:+
Potri.002G001000	TCONS_00034876	longest iso	ptc-miR393a-5p:79230:79250; ptc-miR393c:79230:79250; ptc-miR393b-5p:79230:79250
Potri.002G001000	TCONS_00034869	loss	ptc-miR393b-5p:79230:79250	SI:Chr02:79108:79979:+
Potri.002G001000	TCONS_00034871	loss	ptc-miR393b-5p:79230:79250	SI:Chr02:79108:79979:+
Potri.002G001900	TCONS_00045867	longest iso	ptc-miR6434:114904:115386
Potri.002G001900	TCONS_00045818	loss	ptc-miR6434:114904:115386	RI:Chr02:114910:115371:-
Potri.002G001900	TCONS_00045868	loss	ptc-miR6434:114904:115386	RI:Chr02:114910:115371:-
Potri.002G005100	TCONS_00045970	longest iso	ptc-miR6471:289347:289367
Potri.002G005100	TCONS_00045969	gain	ptc-miR6439a:289120:289140	RI:Chr02:288898:289321:-,RI:Chr02:288887:289321:-,RI:Chr02:288988:289321:-
Potri.002G007700	TCONS_00035137	longest iso	ptc-miR482d-3p:415114:415135
Potri.002G007700	TCONS_00035143	loss	ptc-miR482d-3p:415114:415135	SI:Chr02:415057:415152:+
Potri.002G015400	TCONS_00046331	longest iso	none
Potri.002G015400	TCONS_00046325	gain	ptc-miR6435:889233:889253	RI:Chr02:889107:889834:-,RI:Chr02:889107:889776:-
Potri.002G017600	TCONS_00035493	longest iso	ptc-miR476b:1027401:1027421
Potri.002G017600	TCONS_00035474	gain	ptc-miR6475:1026717:1026836	A3:Chr02:1026737:1026835:+
Potri.002G018700	TCONS_00046442	longest iso	ptc-miR477d-5p:1076975:1076996
Potri.002G018700	TCONS_00046428	gain	ptc-miR6428:1076683:1076704	RI:Chr02:1076447:1076734:-
Potri.002G019200	TCONS_00035540	longest iso	none
Potri.002G019200	TCONS_00035538	gain	ptc-miR169y:1111010:1111030	RI:Chr02:1110852:1111418:+
Potri.002G019400	TCONS_00035582	longest iso	none
Potri.002G019400	TCONS_00035583	gain	ptc-miR6469:1128343:1128363	RI:Chr02:1128078:1128435:+
Potri.002G040600	TCONS_00036498	longest iso	none
Potri.002G040600	TCONS_00036497	gain	ptc-miR164e:2590829:2590849	RI:Chr02:2590810:2591206:+
Potri.002G045400	TCONS_00047478	longest iso	none
Potri.002G045400	TCONS_00047455	gain	ptc-miR6444:2882603:2882624	RI:Chr02:2881213:2882642:-
Potri.002G049700	TCONS_00036810	longest iso	ptc-miR159b:3280682:3280702; ptc-miR159c:3280682:3280702; ptc-miR319b:3280682:3280701; ptc-miR159a:3280682:3280702; ptc-miR319d:3280682:3280701; ptc-miR319e:3280682:3280701; ptc-miR319f:3280682:3280701; ptc-miR319a:3280682:3280701; ptc-miR319h:3280682:3280701; ptc-miR159e:3280682:3280702; ptc-miR319g:3280682:3280701; ptc-miR319c:3280682:3280701
Potri.002G049700	TCONS_00036797	gain	ptc-miR828a:3281410:3281431	RI:Chr02:3281077:3281643:+
Potri.002G052800	TCONS_00047855	longest iso	ptc-miR6475:3506993:3507013
Potri.002G052800	TCONS_00047857	gain	ptc-miR156f:3507938:3508062	RE:Chr02:3507900:3507956:-
Potri.002G056600	TCONS_00037111	longest iso	none
Potri.002G056600	TCONS_00037110	gain	ptc-miR6432:3783132:3783152	RI:Chr02:3782782:3783264:+
Potri.002G061200	TCONS_00048186	longest iso	none
Potri.002G061200	TCONS_00048185	gain	ptc-miR6457a:4163701:4163721	A3:Chr02:4160775:4160257:-
Potri.002G061200	TCONS_00048184	gain	ptc-miR6457a:4163701:4163721	A3:Chr02:4160775:4160257:-
Potri.002G062200	TCONS_00048239	longest iso	ptc-miR169a:4205533:4205646; ptc-miR169b-5p:4205533:4205646; ptc-miR169c:4205533:4205646; ptc-miR169ae:4205533:4205646; ptc-miR169ad:4205533:4205646; ptc-miR169ag:4205533:4205647; ptc-miR169af:4205533:4205646; ptc-miR169ac:4205533:4205646; ptc-miR169q:4205533:4205646; ptc-miR169u-5p:4205533:4205646; ptc-miR169s:4205532:4205645
Potri.002G062200	TCONS_00048236	loss	ptc-miR169q:4205533:4205646	A3:Chr02:4205644:4205570:-
Potri.002G062200	TCONS_00048235	loss	ptc-miR169q:4205533:4205646	A3:Chr02:4205644:4205570:-
Potri.002G062200	TCONS_00048233	loss	ptc-miR169q:4205533:4205646	A3:Chr02:4205644:4205570:-
Potri.002G078800	TCONS_00048955	longest iso	none
Potri.002G078800	TCONS_00048966	gain	ptc-miR171a-5p:5440634:5440654	RI:Chr02:5440200:5440756:-,RI:Chr02:5440058:5440756:-
Potri.002G082100	TCONS_00038197	longest iso	none
Potri.002G082100	TCONS_00038195	gain	ptc-miR6471:5739396:5739416	RI:Chr02:5739315:5740239:+
Potri.002G092400	TCONS_00049453	longest iso	ptc-miR395h:6582148:6582168; ptc-miR395i:6582148:6582168; ptc-miR395j:6582148:6582168; ptc-miR395k:6582148:6582168; ptc-miR395d:6582148:6582168; ptc-miR395e:6582148:6582168; ptc-miR395f:6582148:6582168; ptc-miR395g:6582148:6582168; ptc-miR7833:6581777:6581797; ptc-miR395a:6582148:6582168; ptc-miR395b:6582148:6582168; ptc-miR395c:6582148:6582168
Potri.002G092400	TCONS_00049446	loss	ptc-miR7833:6581777:6581797	SI:Chr02:6581693:6581797:-
Potri.002G093400	TCONS_00049488	longest iso	none
Potri.002G093400	TCONS_00049504	gain	ptc-miR166q:6685666:6685686	RI:Chr02:6685572:6687011:-,RI:Chr02:6685891:6687011:-
Potri.002G107700	TCONS_00050118	longest iso	ptc-miR6462c-3p:7895312:7895332; ptc-miR7839:7901112:7901131; ptc-miR6480:7897519:7897540; ptc-miR169x:7897072:7897092; ptc-miR6462d:7895312:7895332; ptc-miR6462b:7895312:7895332; ptc-miR6462a:7895312:7895332
Potri.002G107700	TCONS_00050117	loss	ptc-miR169x:7897072:7897092	RE:Chr02:7896935:7897233:-
Potri.002G107700	TCONS_00050107	loss	ptc-miR169x:7897072:7897092	SE:Chr02:7896794:7897487:-
Potri.002G107700	TCONS_00050108	loss	ptc-miR169x:7897072:7897092	RE:Chr02:7896935:7897233:-
Potri.002G108700	TCONS_00050166	longest iso	ptc-miR482b-3p:8011567:8011588
Potri.002G108700	TCONS_00050158	loss	ptc-miR482b-3p:8011567:8011588	SE:Chr02:8011397:8011700:-
Potri.002G108700	TCONS_00050163	gain	ptc-miR7822:8007498:8007518	RE:Chr02:8010243:8010937:-,RI:Chr02:8010328:8010816:-
Potri.002G125800	TCONS_00040081	longest iso	none
Potri.002G125800	TCONS_00040083	gain	ptc-miR399g:9453445:9453465	RI:Chr02:9453429:9453948:+
Potri.002G139700	TCONS_00051448	longest iso	ptc-miR7825:10354893:10354914
Potri.002G139700	TCONS_00051463	gain	ptc-miR408-3p:10359677:10359697	RE:Chr02:10358891:10359969:-
Potri.002G148300	TCONS_00051699	longest iso	ptc-miR6456:11019611:11019713; ptc-miR477c:11018782:11018803
Potri.002G148300	TCONS_00051710	gain	ptc-miR169j:11017796:11017816	RI:Chr02:11017720:11017813:-
Potri.002G151800	TCONS_00051847	longest iso	ptc-miR1444c:11466880:11466899; ptc-miR1444b:11466880:11466899; ptc-miR403d:11469709:11469729; ptc-miR403b:11469709:11469729; ptc-miR403a:11469709:11469729; ptc-miR403c-3p:11469709:11469729
Potri.002G151800	TCONS_00051863	gain	ptc-miR159d:11467239:11467259	RI:Chr02:11467214:11468072:-,RI:Chr02:11467239:11468072:-
Potri.002G160700	TCONS_00052227	longest iso	none
Potri.002G160700	TCONS_00052218	gain	ptc-miR6459a-5p:12116284:12116304	RI:Chr02:12115788:12116395:-,RI:Chr02:12115784:12116395:-,RI:Chr02:12115971:12116395:-
Potri.002G162600	TCONS_00052324	longest iso	ptc-miR7837:12280211:12280232; ptc-miR7836:12280211:12280232
Potri.002G162600	TCONS_00052321	gain	ptc-miR7833:12279254:12279274	RI:Chr02:12279111:12279724:-
Potri.002G162900	TCONS_00052340	longest iso	none
Potri.002G162900	TCONS_00052351	gain	ptc-miR482a.2:12302391:12302409	RE:Chr02:12302338:12302414:-
Potri.002G162900	TCONS_00052352	gain	ptc-miR482a.2:12302391:12302409	RE:Chr02:12302338:12302414:-
Potri.002G163000	TCONS_00041443	longest iso	ptc-miR171l-5p:12315484:12315505
Potri.002G163000	TCONS_00041447	gain	ptc-miR2111a:12308750:12308770	RI:Chr02:12308701:12309331:+
Potri.002G168400	TCONS_00041746	longest iso	ptc-miR167g-5p:12754394:12754414; ptc-miR6478:12754063:12754083; ptc-miR167f-5p:12754394:12754414
Potri.002G168400	TCONS_00041744	gain	ptc-miR166l:12751461:12751481	RI:Chr02:12751471:12751595:+
Potri.002G171300	TCONS_00041847	longest iso	ptc-miR6463:13014542:13016875
Potri.002G171300	TCONS_00041842	loss	ptc-miR6463:13014542:13016875	AE:Chr02:13014724:13014782:+
Potri.002G171600	TCONS_00052655	longest iso	none
Potri.002G171600	TCONS_00052656	gain	ptc-miR7818:13031118:13031138	RI:Chr02:13030125:13030585:-
Potri.002G189800	TCONS_00053348	longest iso	ptc-miR6466-3p:14987257:14987277
Potri.002G189800	TCONS_00053335	gain	ptc-miR7825:14987164:14987185	RI:Chr02:14986441:14987256:-
Potri.002G192800	TCONS_00053447	longest iso	ptc-miR7815:15388482:15388502; ptc-miR397c:15388441:15388461
Potri.002G192800	TCONS_00053432	loss	ptc-miR397c:15388441:15388461	SE:Chr02:15387712:15389116:-
Potri.002G192900	TCONS_00042659	longest iso	ptc-miR6463:15399999:15400019
Potri.002G192900	TCONS_00042664	gain	ptc-miR7816:15399285:15399305	RI:Chr02:15399205:15399478:+
Potri.002G192900	TCONS_00042663	gain	ptc-miR7816:15399285:15399305	RI:Chr02:15399205:15399478:+
Potri.002G195100	TCONS_00042729	longest iso	ptc-miR166h:15616427:15616447; ptc-miR166i:15616427:15616447; ptc-miR166j:15616427:15616447; ptc-miR166k:15616427:15616447; ptc-miR166l:15616427:15616447; ptc-miR166m:15616427:15616447; ptc-miR166n:15616427:15616447; ptc-miR166o:15616427:15616447; ptc-miR166a:15616427:15616447; ptc-miR166b:15616427:15616447; ptc-miR166c:15616427:15616447; ptc-miR166d:15616427:15616447; ptc-miR166e:15616427:156164…
Potri.002G195100	TCONS_00042732	loss	ptc-miR166q:15616427:15616447	A3:Chr02:15615674:15616587:+
Potri.002G195200	TCONS_00042736	longest iso	none
Potri.002G195200	TCONS_00042742	gain	ptc-miR476b:15623902:15623922	RI:Chr02:15623820:15623909:+
Potri.002G209900	TCONS_00043500	longest iso	ptc-miR7828:17984360:17984380
Potri.002G209900	TCONS_00043490	loss	ptc-miR7828:17984360:17984380	SI:Chr02:17984345:17984929:+
Potri.002G209900	TCONS_00043498	loss	ptc-miR7828:17984360:17984380	SI:Chr02:17984345:17984929:+
Potri.002G216600	TCONS_00043757	longest iso	none
Potri.002G216600	TCONS_00043760	gain	ptc-miR6441:19972676:19972696	RI:Chr02:19971477:19972777:+
Potri.002G228800	TCONS_00054637	longest iso	none
Potri.002G228800	TCONS_00054635	gain	ptc-miR476b:21895574:21895594	RI:Chr02:21895524:21895683:-
Potri.002G231900	TCONS_00054792	longest iso	none
Potri.002G231900	TCONS_00054794	gain	ptc-miR160b-3p:22428129:22428149	RI:Chr02:22428044:22428162:-
Potri.002G232600	TCONS_00054825	longest iso	ptc-miR396a:22531184:22531204; ptc-miR6454:22536759:22537035; ptc-miR396b:22531184:22531204; ptc-miR393a-5p:22531123:22531143; ptc-miR393c:22531123:22531143; ptc-miR393b-5p:22531123:22531143; ptc-miR6428:22537098:22537218
Potri.002G232600	TCONS_00054821	gain	ptc-miR6477:22532255:22532275	RI:Chr02:22532171:22532418:-
Potri.002G248500	TCONS_00055476	longest iso	ptc-miR7828:23904475:23904565
Potri.002G248500	TCONS_00055478	loss	ptc-miR7828:23904475:23904565	A3:Chr02:23904564:23904476:-
Potri.002G252800	TCONS_00055627	longest iso	ptc-miR6452:24189269:24189289
Potri.002G252800	TCONS_00055631	loss	ptc-miR6452:24189269:24189289	SI:Chr02:24189172:24190301:-
Potri.002G254300	TCONS_00055684	longest iso	ptc-miR7837:24352382:24352402; ptc-miR7836:24352382:24352402; ptc-miR475d-3p:24349270:24349290
Potri.002G254300	TCONS_00055693	loss	ptc-miR475d-3p:24349270:24349290	SI:Chr02:24352335:24352514:-
Potri.002G257100	TCONS_00055846	longest iso	ptc-miR482c-5p:24594601:24594622; ptc-miR1444e:24599837:24599857; ptc-miR1444d:24599837:24599857; ptc-miR6446:24592305:24592325; ptc-miR7820:24596682:24597189; ptc-miR6435:24602043:24602063; ptc-miR530a:24593760:24593779
Potri.002G257100	TCONS_00055809	gain	ptc-miR398c-5p:24599562:24599582	RE:Chr02:24599314:24599665:-
Potri.002G261700	TCONS_00045500	longest iso	none
Potri.002G261700	TCONS_00045503	gain	ptc-miR319h:24977152:24977171	RI:Chr02:24977034:24977176:+
Potri.003G023700	TCONS_00056957	longest iso	none
Potri.003G023700	TCONS_00056955	gain	ptc-miR6451:2805518:2805537	RI:Chr03:2805495:2805594:+
Potri.003G046600	TCONS_00058025	longest iso	ptc-miR6446:6358200:6358220
Potri.003G046600	TCONS_00058056	gain	ptc-miR156a:6356046:6356065	RI:Chr03:6355335:6356120:+
Potri.003G052200	TCONS_00066891	longest iso	none
Potri.003G052200	TCONS_00066883	gain	ptc-miR6464:7732590:7732610	RI:Chr03:7732524:7732695:-
Potri.003G061800	TCONS_00067143	longest iso	none
Potri.003G061800	TCONS_00067136	gain	ptc-miR6447:8945277:8945297	RI:Chr03:8945248:8946299:-,RI:Chr03:8944610:8946299:-,RI:Chr03:8944828:8946299:-
Potri.003G062400	TCONS_00067154	longest iso	ptc-miR530b:9063477:9063496
Potri.003G062400	TCONS_00067152	gain	ptc-miR6444:9064065:9064085	RI:Chr03:9063707:9064757:-
Potri.003G070400	TCONS_00067524	longest iso	ptc-miR7826:9843508:9843528; ptc-miR6478:9843743:9843763
Potri.003G070400	TCONS_00067525	loss	ptc-miR7826:9843508:9843528	SI:Chr03:9843282:9843596:-
Potri.003G070600	TCONS_00067615	longest iso	ptc-miR169z:9887412:9887433; ptc-miR6471:9889634:9889654
Potri.003G070600	TCONS_00067585	gain	ptc-miR7828:9886906:9886926	RI:Chr03:9888619:9889623:-
Potri.003G071500	TCONS_00067659	longest iso	none
Potri.003G071500	TCONS_00067656	gain	ptc-miR164e:9997021:9997041	RI:Chr03:9996403:9997139:-
Potri.003G073700	TCONS_00067747	longest iso	none
Potri.003G073700	TCONS_00067723	gain	ptc-miR480:10238943:10238966	RI:Chr03:10238601:10239285:-
Potri.003G075000	TCONS_00059291	longest iso	ptc-miR7813:10359694:10359714
Potri.003G075000	TCONS_00059286	loss	ptc-miR7813:10359694:10359714	SI:Chr03:10359347:10360170:+
Potri.003G075000	TCONS_00059268	loss	ptc-miR7813:10359694:10359714	SI:Chr03:10359347:10360170:+
Potri.003G083300	TCONS_00068196	longest iso	ptc-miR473a-3p:11087690:11087711
Potri.003G083300	TCONS_00068200	loss	ptc-miR473a-3p:11087690:11087711	SI:Chr03:11087697:11087786:-
Potri.003G083800	TCONS_00068205	longest iso	ptc-miR6442:11140444:11140464; ptc-miR6469:11140570:11140590
Potri.003G083800	TCONS_00068204	loss	ptc-miR6469:11140570:11140590	SI:Chr03:11140146:11140693:-
Potri.003G087800	TCONS_00059795	longest iso	ptc-miR7833:11541285:11541305
Potri.003G087800	TCONS_00059793	gain	ptc-miR6435:11538922:11538941	RI:Chr03:11538714:11539335:+
Potri.003G094500	TCONS_00068663	longest iso	ptc-miR390d-5p:12159831:12159851; ptc-miR167f-5p:12158817:12158837; ptc-miR167c:12158817:12158837; ptc-miR167b:12158817:12158837; ptc-miR167a:12158817:12158837; ptc-miR167e:12158817:12158837; ptc-miR167d:12158817:12158837; ptc-miR390c:12159831:12159851; ptc-miR390b:12159831:12159851; ptc-miR390a:12159831:12159851; ptc-miR167g-5p:12158817:12158837
Potri.003G094500	TCONS_00068684	gain	ptc-miR171j:12159133:12159152	RI:Chr03:12157230:12158265:-,RI:Chr03:12157274:12158265:-
Potri.003G095300	TCONS_00068740	longest iso	none
Potri.003G095300	TCONS_00068736	gain	ptc-miR169ab:12203456:12203476	RI:Chr03:12203360:12203470:-,RI:Chr03:12203360:12203532:-,RI:Chr03:12203360:12203474:-
Potri.003G103800	TCONS_00060495	longest iso	ptc-miR472b:12885483:12885504
Potri.003G103800	TCONS_00060494	gain	ptc-miR156a:12883122:12883141	RI:Chr03:12883047:12883425:+
Potri.003G104200	TCONS_00069054	longest iso	ptc-miR7833:12897466:12900391
Potri.003G104200	TCONS_00069052	loss	ptc-miR7833:12897466:12900391	SE:Chr03:12897481:12901205:-
Potri.003G105000	TCONS_00060526	longest iso	ptc-miR319a:12960669:12961005; ptc-miR319b:12960669:12961005; ptc-miR319c:12960669:12961005; ptc-miR319d:12960669:12961005; ptc-miR319i:12960669:12961005
Potri.003G105000	TCONS_00060518	gain	ptc-miR398c-5p:12956014:12956034	RI:Chr03:12955924:12956026:+,RI:Chr03:12955818:12956026:+
Potri.003G109400	TCONS_00060759	longest iso	ptc-miR6429:13299913:13299933; ptc-miR6442:13302381:13302401; ptc-miR7826:13299528:13299548
Potri.003G109400	TCONS_00060758	gain	ptc-miR6426a:13305431:13305451	RI:Chr03:13305415:13305870:+
Potri.003G115400	TCONS_00069607	longest iso	none
Potri.003G115400	TCONS_00069606	gain	ptc-miR169u-5p:13838786:13838805	RI:Chr03:13838428:13838802:-,RI:Chr03:13837916:13838802:-
Potri.003G120900	TCONS_00069841	longest iso	ptc-miR6455:14333341:14333482
Potri.003G120900	TCONS_00069823	loss	ptc-miR6455:14333341:14333482	SE:Chr03:14332515:14333478:-
Potri.003G123700	TCONS_00069935	longest iso	none
Potri.003G123700	TCONS_00069943	gain	ptc-miR7833:14530406:14530426	RI:Chr03:14530311:14530480:-
Potri.003G129500	TCONS_00070186	longest iso	ptc-miR2111b:14938838:14939039,14939704:14939723; ptc-miR2111a:14938838:14939039,14939704:14939723
Potri.003G129500	TCONS_00070188	loss	ptc-miR2111a:14939704:14939723	A3:Chr03:14939029:14938868:-
Potri.003G140700	TCONS_00061949	longest iso	none
Potri.003G140700	TCONS_00061939	gain	ptc-miR396g-3p:15800522:15800542	RI:Chr03:15799349:15800995:+,RI:Chr03:15800193:15800995:+
Potri.003G140700	TCONS_00061952	gain	ptc-miR396g-3p:15800522:15800542	RI:Chr03:15799349:15800995:+,RI:Chr03:15800193:15800995:+
Potri.003G152600	TCONS_00071004	longest iso	none
Potri.003G152600	TCONS_00070984	gain	ptc-miR7822:16635287:16636283	A3:Chr03:16636275:16635300:-
Potri.003G154300	TCONS_00062498	longest iso	ptc-miR168b-5p:16751635:16751655; ptc-miR168a-5p:16751635:16751655
Potri.003G154300	TCONS_00062499	loss	ptc-miR168a-5p:16751635:16751655	A3:Chr03:16751652:16751858:+,A5:Chr03:16751652:16751858:+
Potri.003G154400	TCONS_00062510	longest iso	none
Potri.003G154400	TCONS_00062507	gain	ptc-miR474b:16758523:16758546	RE:Chr03:16758226:16758701:+
Potri.003G166900	TCONS_00071481	longest iso	ptc-miR398b:17750370:17750390; ptc-miR398c-3p:17750370:17750390
Potri.003G166900	TCONS_00071490	gain	ptc-miR6473:17751393:17751413	RI:Chr03:17749215:17750363:-
Potri.003G172100	TCONS_00063240	longest iso	ptc-miR171l-5p:18185746:18185767
Potri.003G172100	TCONS_00063238	loss	ptc-miR171l-5p:18185746:18185767	A3:Chr03:18185567:18185838:+,A5:Chr03:18185567:18185838:+,SE:Chr03:18185567:18185838:+
Potri.003G180300	TCONS_00063578	longest iso	none
Potri.003G180300	TCONS_00063579	gain	ptc-miR171a-5p:18752002:18752022	A3:Chr03:18752703:18752842:+,A5:Chr03:18752703:18752842:+,RI:Chr03:18751699:18752618:+
Potri.003G183600	TCONS_00071961	longest iso	none
Potri.003G183600	TCONS_00071963	gain	ptc-miR6427-3p:18986277:18986297	RI:Chr03:18986221:18986308:-
Potri.003G188500	TCONS_00063873	longest iso	ptc-miR398c-5p:19372141:19372161; ptc-miR7823:19369071:19369091
Potri.003G188500	TCONS_00063879	loss	ptc-miR7823:19369071:19369091	SI:Chr03:19368864:19369205:+
Potri.003G194000	TCONS_00072287	longest iso	ptc-miR390c:19759533:19759553; ptc-miR390b:19759533:19759553; ptc-miR390a:19759533:19759553; ptc-miR390d-5p:19759533:19759553
Potri.003G194000	TCONS_00072244	gain	ptc-miR6466-3p:19760326:19760346	RI:Chr03:19759965:19760677:-
Potri.003G220100	TCONS_00064849	longest iso	none
Potri.003G220100	TCONS_00064850	gain	ptc-miR6436:21549065:21549086	RI:Chr03:21548826:21549133:+
Potri.004G005900	TCONS_00073637	longest iso	ptc-miR6439b:372924:372944; ptc-miR408-3p:376209:376229
Potri.004G005900	TCONS_00073635	loss	ptc-miR6439b:372924:372944	A3:Chr04:372550:372976:+
Potri.004G023000	TCONS_00081858	longest iso	ptc-miR6423:1501408:1501429
Potri.004G023000	TCONS_00081857	gain	ptc-miR6441:1501922:1501942	RI:Chr04:1501823:1502081:-
Potri.004G041200	TCONS_00074598	longest iso	none
Potri.004G041200	TCONS_00074600	gain	ptc-miR156k:3160809:3160828	RI:Chr04:3160341:3161376:+,RI:Chr04:3160341:3161045:+
Potri.004G044700	TCONS_00074719	longest iso	none
Potri.004G044700	TCONS_00074720	gain	ptc-miR159e:3396296:3396316	AE:Chr04:3396262:3396343:+
Potri.004G046900	TCONS_00082599	longest iso	ptc-miR399h:3585270:3585290; ptc-miR399f:3585270:3585290; ptc-miR399g:3585270:3585290
Potri.004G046900	TCONS_00082605	loss	ptc-miR399g:3585270:3585290	SE:Chr04:3584809:3585466:-
Potri.004G050200	TCONS_00082723	longest iso	ptc-miR6429:3901622:3901642; ptc-miR6469:3904069:3904089
Potri.004G050200	TCONS_00082729	loss	ptc-miR6429:3901622:3901642	SE:Chr04:3901291:3901970:-
Potri.004G050200	TCONS_00082725	loss	ptc-miR6429:3901622:3901642	SE:Chr04:3901291:3901970:-
Potri.004G050200	TCONS_00082731	loss	ptc-miR6429:3901622:3901642	SI:Chr04:3901594:3901970:-
Potri.004G052300	TCONS_00074939	longest iso	ptc-miR171h-5p:4082599:4082619; ptc-miR408-5p:4082871:4082891
Potri.004G052300	TCONS_00074950	gain	ptc-miR7825:4075976:4075997	RI:Chr04:4075936:4076083:+
Potri.004G065200	TCONS_00083157	longest iso	none
Potri.004G065200	TCONS_00083163	gain	ptc-miR7841:5466016:5466036	RI:Chr04:5465706:5466558:-,RI:Chr04:5465706:5466549:-,RI:Chr04:5465706:5466529:-
Potri.004G068500	TCONS_00083271	longest iso	ptc-miR393a-3p:5685773:5685793; ptc-miR393b-3p:5685773:5685793; ptc-miR7828:5685491:5685511
Potri.004G068500	TCONS_00083269	loss	ptc-miR7828:5685491:5685511	SI:Chr04:5685209:5685602:-
Potri.004G068500	TCONS_00083270	loss	ptc-miR7828:5685491:5685511	SI:Chr04:5685312:5685602:-
Potri.004G068500	TCONS_00083264	loss	ptc-miR7828:5685491:5685511	SI:Chr04:5685287:5685602:-
Potri.004G072400	TCONS_00075539	longest iso	none
Potri.004G072400	TCONS_00075544	gain	ptc-miR6447:6085376:6085396	A3:Chr04:6085821:6086519:+
Potri.004G077800	TCONS_00083608	longest iso	ptc-miR168b-5p:6441412:6441432; ptc-miR7835:6443418:6443438; ptc-miR168a-5p:6441412:6441432; ptc-miR397c:6440338:6440358
Potri.004G077800	TCONS_00083605	gain	ptc-miR6438a:6442878:6442899	RI:Chr04:6442751:6442941:-
Potri.004G079900	TCONS_00083669	longest iso	ptc-miR6430:6596945:6596965
Potri.004G079900	TCONS_00083670	loss	ptc-miR6430:6596945:6596965	RI:Chr04:6596905:6597166:-,RI:Chr04:6596900:6597166:-,RI:Chr04:6596895:6597166:-
Potri.004G079900	TCONS_00083656	loss	ptc-miR6430:6596945:6596965	SI:Chr04:6596900:6597166:-
Potri.004G081800	TCONS_00075910	longest iso	ptc-miR6426b:6753673:6753693; ptc-miR6426a:6753673:6753693
Potri.004G081800	TCONS_00075909	gain	ptc-miR7833:6752444:6752464	RI:Chr04:6752309:6752937:+
Potri.004G091100	TCONS_00076242	longest iso	none
Potri.004G091100	TCONS_00076245	gain	ptc-miR156a:7752356:7752375	RI:Chr04:7752273:7752749:+
Potri.004G106800	TCONS_00076851	longest iso	none
Potri.004G106800	TCONS_00076854	gain	ptc-miR477d-5p:9400888:9400909	RE:Chr04:9400873:9400939:+
Potri.004G106800	TCONS_00076850	gain	ptc-miR477d-5p:9400888:9400909	RE:Chr04:9400866:9400939:+
Potri.004G112200	TCONS_00076985	longest iso	none
Potri.004G112200	TCONS_00076984	gain	ptc-miR7817b:10163602:10163622	RI:Chr04:10163224:10163643:+
Potri.004G115900	TCONS_00084965	longest iso	ptc-miR169n-3p:10711448:10711467
Potri.004G115900	TCONS_00084964	gain	ptc-miR390d-5p:10715115:10715135	RI:Chr04:10715118:10715230:-
Potri.004G141000	TCONS_00077900	longest iso	none
Potri.004G141000	TCONS_00077891	gain	ptc-miR6431:16448300:16448321	RI:Chr04:16448236:16448754:+,RI:Chr04:16448232:16448754:+
Potri.004G158400	TCONS_00078412	longest iso	ptc-miR403c-3p:17992674:17992694; ptc-miR403d:17992674:17992694; ptc-miR403b:17992674:17992694; ptc-miR403a:17992674:17992694
Potri.004G158400	TCONS_00078414	gain	ptc-miR6452:17993128:17993148	RI:Chr04:17993030:17994184:+
Potri.004G161400	TCONS_00078537	longest iso	ptc-miR160b-5p:18200591:18200611; ptc-miR160d:18200591:18200611; ptc-miR160c-5p:18200591:18200611; ptc-miR160a:18200591:18200611
Potri.004G161400	TCONS_00078526	gain	ptc-miR6476a:18196997:18197016	RI:Chr04:18199868:18200190:+
Potri.004G164500	TCONS_00086671	longest iso	none
Potri.004G164500	TCONS_00086667	gain	ptc-miR6448:18545429:18545449	RI:Chr04:18545398:18546325:-
Potri.004G168000	TCONS_00086754	longest iso	ptc-miR7813:18736621:18736641
Potri.004G168000	TCONS_00086751	loss	ptc-miR7813:18736621:18736641	SI:Chr04:18735562:18737016:-,SE:Chr04:18735562:18737016:-
Potri.004G177000	TCONS_00087050	longest iso	ptc-miR6432:19494177:19494197
Potri.004G177000	TCONS_00087053	gain	ptc-miR1446d:19497515:19497534	RE:Chr04:19497320:19498014:-
Potri.004G178700	TCONS_00087147	longest iso	ptc-miR171k:19621472:19621492
Potri.004G178700	TCONS_00087145	loss	ptc-miR171k:19621472:19621492	SI:Chr04:19620753:19621557:-
Potri.004G184500	TCONS_00079281	longest iso	ptc-miR169e:20059477:20059497; ptc-miR169d:20059477:20059497; ptc-miR169g:20059477:20059497; ptc-miR169f:20059477:20059497; ptc-miR169h:20059477:20059497; ptc-miR169p:20059477:20059497; ptc-miR169t:20059477:20059497
Potri.004G184500	TCONS_00079274	gain	ptc-miR396e-3p:20061191:20061210	RI:Chr04:20061118:20061509:+
Potri.004G198100	TCONS_00079608	longest iso	ptc-miR477a-3p:21062320:21062340
Potri.004G198100	TCONS_00079617	loss	ptc-miR477a-3p:21062320:21062340	A3:Chr04:21062118:21062359:+
Potri.004G209800	TCONS_00080087	longest iso	ptc-miR1447:21759978:21759998
Potri.004G209800	TCONS_00080088	gain	ptc-miR6477:21760871:21760891	RI:Chr04:21760826:21760912:+
Potri.004G213300	TCONS_00088362	longest iso	ptc-miR6459b:22095214:22095234
Potri.004G213300	TCONS_00088363	loss	ptc-miR6459b:22095214:22095234	SI:Chr04:22094889:22095284:-
Potri.004G213300	TCONS_00088373	loss	ptc-miR6459b:22095214:22095234	SI:Chr04:22094889:22095284:-
Potri.004G229700	TCONS_00088992	longest iso	ptc-miR7825:23506743:23507300; ptc-miR6477:23495557:23495577; ptc-miR482c-5p:23498162:23498183
Potri.004G229700	TCONS_00088970	loss	ptc-miR482c-5p:23498162:23498183	SI:Chr04:23497406:23498300:-
Potri.004G229700	TCONS_00088974	gain	ptc-miR6460:23498059:23498079	RI:Chr04:23497406:23498300:-,RI:Chr04:23497406:23498084:-
Potri.004G236000	TCONS_00089298	longest iso	ptc-miR3627b:24167022:24167043
Potri.004G236000	TCONS_00089305	gain	ptc-miR7816:24168456:24168476	RI:Chr04:24168063:24168218:-,RI:Chr04:24167900:24168218:-,RI:Chr04:24168304:24168485:-
Potri.004G236200	TCONS_00089361	longest iso	none
Potri.004G236200	TCONS_00089353	gain	ptc-miR3627b:24180991:24181012	RI:Chr04:24180676:24181260:-
Potri.004G236600	TCONS_00081111	longest iso	none
Potri.004G236600	TCONS_00081108	gain	ptc-miR6445b:24211113:24211134	RI:Chr04:24211059:24211242:+
Potri.004G236600	TCONS_00081112	gain	ptc-miR6445b:24211113:24211134	RE:Chr04:24211102:24211193:+
Potri.005G001100	TCONS_00089464	longest iso	ptc-miR1446c:55762:55781; ptc-miR1446b:55762:55781; ptc-miR1446a:55762:55781; ptc-miR1446e:55762:55781; ptc-miR1446d:55762:55781; ptc-miR3627b:54176:54197
Potri.005G001100	TCONS_00089460	loss	ptc-miR3627b:54176:54197	SI:Chr05:53846:54300:+
Potri.005G001800	TCONS_00099095	longest iso	ptc-miR7824:111936:111956
Potri.005G001800	TCONS_00099080	gain	ptc-miR396e-3p:109928:109947	RI:Chr05:112296:112602:-,RI:Chr05:109807:110149:-
Potri.005G001800	TCONS_00099072	gain	ptc-miR396e-3p:109928:109947	RI:Chr05:109807:110149:-
Potri.005G003000	TCONS_00089571	longest iso	none
Potri.005G003000	TCONS_00089554	gain	ptc-miR477d-5p:168365:168709	SI:Chr05:168381:168703:+
Potri.005G020900	TCONS_00090357	longest iso	ptc-miR160e-3p:1607712:1607732
Potri.005G020900	TCONS_00090363	gain	ptc-miR6438b:1608978:1608999	RI:Chr05:1608917:1609790:+
Potri.005G021000	TCONS_00099559	longest iso	ptc-miR6425d-5p:1616231:1616252; ptc-miR6425c-5p:1616231:1616252; ptc-miR6432:1614859:1614879; ptc-miR6425b-5p:1616231:1616252; ptc-miR6425a-5p:1616231:1616252; ptc-miR6425e:1616231:1616252
Potri.005G021000	TCONS_00099562	loss	ptc-miR6425e:1616231:1616252	RE:Chr05:1615493:1617715:-
Potri.005G021000	TCONS_00099564	loss	ptc-miR6425e:1616231:1616252	RE:Chr05:1615493:1617965:-
Potri.005G024600	TCONS_00090501	longest iso	ptc-miR6456:1830765:1830785; ptc-miR6448:1829421:1829441
Potri.005G024600	TCONS_00090502	loss	ptc-miR6448:1829421:1829441	A3:Chr05:1829273:1830748:+,SI:Chr05:1829273:1830748:+
Potri.005G024600	TCONS_00090493	loss	ptc-miR6448:1829421:1829441	SI:Chr05:1829273:1831453:+,A3:Chr05:1829273:1831453:+
Potri.005G026800	TCONS_00099776	longest iso	ptc-miR7817b:1960745:1960765
Potri.005G026800	TCONS_00099774	loss	ptc-miR7817b:1960745:1960765	SI:Chr05:1960630:1960776:-
Potri.005G037000	TCONS_00090814	longest iso	ptc-miR408-5p:2712123:2712144
Potri.005G037000	TCONS_00090809	gain	ptc-miR169u-5p:2711335:2711355	RI:Chr05:2711234:2711468:+
Potri.005G037000	TCONS_00090808	gain	ptc-miR169u-5p:2711335:2711355	RI:Chr05:2711234:2711468:+
Potri.005G037000	TCONS_00090811	gain	ptc-miR169u-5p:2711335:2711355	RI:Chr05:2711234:2711468:+
Potri.005G045500	TCONS_00100562	longest iso	ptc-miR6462c-3p:3341585:3341605; ptc-miR172e:3343460:3343480; ptc-miR6462d:3341585:3341605; ptc-miR6462b:3341585:3341605; ptc-miR172d:3343460:3343480; ptc-miR6462a:3341585:3341605
Potri.005G045500	TCONS_00100537	gain	ptc-miR169x:3339644:3339664	RI:Chr05:3339635:3340278:-
Potri.005G045600	TCONS_00100570	longest iso	ptc-miR6463:3347816:3348209
Potri.005G045600	TCONS_00100567	gain	ptc-miR6439a:3349754:3349774	RE:Chr05:3349734:3349797:-
Potri.005G045800	TCONS_00091122	longest iso	ptc-miR1450:3361040:3361061; ptc-miR397b:3363254:3363274; ptc-miR397c:3361314:3363068; ptc-miR397a:3363254:3363274
Potri.005G045800	TCONS_00091124	loss	ptc-miR397c:3361314:3363068	AE:Chr05:3361937:3362020:+
Potri.005G081700	TCONS_00101902	longest iso	ptc-miR6454:6013664:6013684
Potri.005G081700	TCONS_00101896	gain	ptc-miR6442:6016014:6016034	RI:Chr05:6014227:6016065:-,RI:Chr05:6014635:6016065:-
Potri.005G082000	TCONS_00092606	longest iso	ptc-miR6466-5p:6044149:6044169
Potri.005G082000	TCONS_00092592	gain	ptc-miR6438b:6046041:6046062	RI:Chr05:6044991:6045298:+
Potri.005G082000	TCONS_00092583	gain	ptc-miR6438b:6046041:6046062	RI:Chr05:6044991:6045298:+
Potri.005G082200	TCONS_00092655	longest iso	ptc-miR477c:6054033:6057196
Potri.005G082200	TCONS_00092654	loss	ptc-miR477c:6054033:6057196	SE:Chr05:6054036:6058516:+
Potri.005G087100	TCONS_00092824	longest iso	none
Potri.005G087100	TCONS_00092825	gain	ptc-miR1447:6519758:6519777	RI:Chr05:6518636:6519999:+,RI:Chr05:6518675:6520003:+,RI:Chr05:6518636:6519684:+
Potri.005G089200	TCONS_00102185	longest iso	ptc-miR6425b-3p:6656006:6656026; ptc-miR6449:6652959:6652978; ptc-miR6425d-3p:6656006:6656026; ptc-miR6425a-3p:6656006:6656026; ptc-miR6425c-3p:6656006:6656026
Potri.005G089200	TCONS_00102186	gain	ptc-miR481c:6654269:6654292	RI:Chr05:6654157:6654597:-
Potri.005G102100	TCONS_00102630	longest iso	ptc-miR7834:7814855:7814875
Potri.005G102100	TCONS_00102632	gain	ptc-miR6479:7815773:7815793	RI:Chr05:7815639:7816362:-
Potri.005G102200	TCONS_00093319	longest iso	ptc-miR399j:7833343:7833363
Potri.005G102200	TCONS_00093332	gain	ptc-miR6427-3p:7825507:7825527	AE:Chr05:7825214:7825573:+
Potri.005G105600	TCONS_00093434	longest iso	ptc-miR164b:8084270:8084290; ptc-miR164c:8084270:8084290; ptc-miR164a:8084270:8084290; ptc-miR164f:8084270:8084290; ptc-miR164d:8084270:8084290; ptc-miR164e:8084270:8084290
Potri.005G105600	TCONS_00093433	loss	ptc-miR164e:8084270:8084290	SI:Chr05:8083675:8084515:+,A5:Chr05:8083675:8084515:+
Potri.005G105600	TCONS_00093432	loss	ptc-miR164e:8084270:8084290	SI:Chr05:8083675:8084515:+,A5:Chr05:8083675:8084515:+
Potri.005G111100	TCONS_00093660	longest iso	none
Potri.005G111100	TCONS_00093671	gain	ptc-miR6448:8548483:8548503	RI:Chr05:8548318:8548515:+
Potri.005G115100	TCONS_00103087	longest iso	ptc-miR399f:8892039:8892059; ptc-miR399g:8892039:8892059
Potri.005G115100	TCONS_00103083	gain	ptc-miR3627b:8893206:8893227	RI:Chr05:8892562:8893321:-,RI:Chr05:8892432:8893321:-,RI:Chr05:8892562:8892963:-
Potri.005G122500	TCONS_00103347	longest iso	ptc-miR6478:9523921:9523941
Potri.005G122500	TCONS_00103343	loss	ptc-miR6478:9523921:9523941	SI:Chr05:9523909:9524295:-
Potri.005G122900	TCONS_00103361	longest iso	none
Potri.005G122900	TCONS_00103362	gain	ptc-miR7821:9578915:9578935	RI:Chr05:9578693:9579314:-
Potri.005G131300	TCONS_00103798	longest iso	ptc-miR172b-5p:10590073:10590093; ptc-miR6458:10591471:10591492; ptc-miR172g-5p:10590073:10590093
Potri.005G131300	TCONS_00103800	gain	ptc-miR172i:10592184:10592204	RI:Chr05:10591775:10592249:-
Potri.005G141600	TCONS_00094493	longest iso	none
Potri.005G141600	TCONS_00094492	gain	ptc-miR396g-5p:11986440:11987162	A3:Chr05:11986458:11987159:+
Potri.005G141600	TCONS_00094489	gain	ptc-miR396g-5p:11986440:11987042	A3:Chr05:11986458:11987039:+
Potri.005G141600	TCONS_00094491	gain	ptc-miR396g-5p:11986440:11987042	A3:Chr05:11986458:11987039:+
Potri.005G145300	TCONS_00104272	longest iso	none
Potri.005G145300	TCONS_00104274	gain	ptc-miR7833:12549731:12549751	RI:Chr05:12549609:12549754:-
Potri.005G152500	TCONS_00104552	longest iso	none
Potri.005G152500	TCONS_00104533	gain	ptc-miR6449:14349470:14349490	RI:Chr05:14349225:14349532:-,RI:Chr05:14349225:14349501:-
Potri.005G157500	TCONS_00095003	longest iso	none
Potri.005G157500	TCONS_00095006	gain	ptc-miR530b:15742217:15742236	RI:Chr05:15741994:15742598:+
Potri.005G168700	TCONS_00095414	longest iso	ptc-miR6456:17959750:17959770
Potri.005G168700	TCONS_00095413	gain	ptc-miR7837:17959798:17959818	RI:Chr05:17959785:17959935:+
Potri.005G176600	TCONS_00105244	longest iso	ptc-miR171g-5p:19253934:19253954; ptc-miR171h-5p:19253934:19253954
Potri.005G176600	TCONS_00105247	gain	ptc-miR169ag:19252255:19252276	RI:Chr05:19251985:19252272:-,RI:Chr05:19252179:19252272:-
Potri.005G177200	TCONS_00105273	longest iso	ptc-miR7839:19304403:19304422
Potri.005G177200	TCONS_00105270	gain	ptc-miR169b-3p:19303496:19303515	RI:Chr05:19302684:19303984:-,RI:Chr05:19303211:19303984:-
Potri.005G215200	TCONS_00106755	longest iso	none
Potri.005G215200	TCONS_00106704	gain	ptc-miR160e-3p:22805662:22805682	RI:Chr05:22805593:22806198:-
Potri.005G218100	TCONS_00097509	longest iso	none
Potri.005G218100	TCONS_00097508	gain	ptc-miR6438b:23047698:23047719	RI:Chr05:23046300:23047277:+
Potri.005G222900	TCONS_00097649	longest iso	ptc-miR475d-3p:23378196:23378216
Potri.005G222900	TCONS_00097652	loss	ptc-miR475d-3p:23378196:23378216	SI:Chr05:23378100:23378737:+
Potri.005G225000	TCONS_00107107	longest iso	ptc-miR6448:23521932:23521952
Potri.005G225000	TCONS_00107109	loss	ptc-miR6448:23521932:23521952	SI:Chr05:23521855:23521966:-
Potri.005G225000	TCONS_00107110	loss	ptc-miR6448:23521932:23521952	SI:Chr05:23521841:23521966:-
Potri.005G230800	TCONS_00107403	longest iso	ptc-miR1450:23942987:23943573
Potri.005G230800	TCONS_00107401	loss	ptc-miR1450:23942987:23943573	SE:Chr05:23942420:23943559:-
Potri.005G233600	TCONS_00107482	longest iso	ptc-miR7835:24148800:24148820
Potri.005G233600	TCONS_00107475	gain	ptc-miR7825:24146666:24146687	RI:Chr05:24146546:24146866:-
Potri.005G237900	TCONS_00098308	longest iso	none
Potri.005G237900	TCONS_00098300	gain	ptc-miR6450a:24516632:24516652	RI:Chr05:24516396:24516859:+
Potri.005G251500	TCONS_00108204	longest iso	ptc-miR6421-5p:25354085:25354105
Potri.005G251500	TCONS_00108213	gain	ptc-miR6462a:25356703:25356723	RE:Chr05:25356001:25356774:-
Potri.006G004400	TCONS_00119236	longest iso	ptc-miR6469:320145:320251
Potri.006G004400	TCONS_00119238	gain	ptc-miR6444:319720:319740	RI:Chr06:319544:319876:-
Potri.006G006700	TCONS_00108823	longest iso	ptc-miR6450b:462153:462173; ptc-miR6452:462071:462091
Potri.006G006700	TCONS_00108815	gain	ptc-miR7826:464643:464663	A3:Chr06:459869:460103:+
Potri.006G017300	TCONS_00109147	longest iso	none
Potri.006G017300	TCONS_00109145	gain	ptc-miR6476a:1149498:1149517	RI:Chr06:1149309:1149634:+
Potri.006G017300	TCONS_00109140	gain	ptc-miR6476a:1149498:1149517	RI:Chr06:1149309:1149634:+
Potri.006G024000	TCONS_00119844	longest iso	none
Potri.006G024000	TCONS_00119839	gain	ptc-miR397c:1685625:1685645	RI:Chr06:1685283:1685652:-
Potri.006G027100	TCONS_00109469	longest iso	none
Potri.006G027100	TCONS_00109485	gain	ptc-miR6464:1831260:1831280	RI:Chr06:1828758:1829028:+
Potri.006G040300	TCONS_00120345	longest iso	ptc-miR169ae:2864823:2864843; ptc-miR169ad:2864823:2864843; ptc-miR7817a:2864362:2864382; ptc-miR169af:2864823:2864843; ptc-miR169ac:2864823:2864843; ptc-miR169q:2864823:2864843; ptc-miR169u-5p:2864823:2864843; ptc-miR169w:2864823:2864843; ptc-miR169v:2864823:2864843; ptc-miR7818:2864206:2864226; ptc-miR169n-5p:2864822:2864842
Potri.006G040300	TCONS_00120375	gain	ptc-miR6457b:2865770:2865790	RI:Chr06:2864862:2865851:-
Potri.006G040300	TCONS_00120347	gain	ptc-miR6457b:2865770:2865790	RI:Chr06:2864862:2865851:-
Potri.006G043400	TCONS_00120502	longest iso	ptc-miR6466-3p:3068087:3068107
Potri.006G043400	TCONS_00120507	gain	ptc-miR1445:3069123:3069142	RI:Chr06:3068280:3070007:-,RI:Chr06:3068327:3070007:-
Potri.006G043400	TCONS_00120497	gain	ptc-miR1445:3069123:3069142	RI:Chr06:3068280:3070007:-,RI:Chr06:3068327:3070007:-
Potri.006G048400	TCONS_00120663	longest iso	none
Potri.006G048400	TCONS_00120658	gain	ptc-miR475d-3p:3459969:3459989	RI:Chr06:3458742:3460086:-
Potri.006G048400	TCONS_00120642	gain	ptc-miR1444a:3458158:3458177	RI:Chr06:3457926:3458716:-
Potri.006G056500	TCONS_00110558	longest iso	ptc-miR6474:4115007:4115027
Potri.006G056500	TCONS_00110553	loss	ptc-miR6474:4115007:4115027	SI:Chr06:4114781:4115513:+,A5:Chr06:4114781:4115513:+
Potri.006G056500	TCONS_00110568	gain	ptc-miR6469:4113332:4113352	RI:Chr06:4113108:4114216:+,RI:Chr06:4113113:4114216:+,RI:Chr06:4113240:4113483:+,RI:Chr06:4113240:4114216:+,RI:Chr06:4113108:4113483:+
Potri.006G057400	TCONS_00110596	longest iso	ptc-miR7819:4189298:4189557; ptc-miR6463:4187565:4187585
Potri.006G057400	TCONS_00110602	loss	ptc-miR6463:4187565:4187585	A3:Chr06:4186490:4187857:+
Potri.006G058400	TCONS_00110629	longest iso	ptc-miR319a:4251598:4251617; ptc-miR319b:4251598:4251617; ptc-miR319c:4251598:4251617; ptc-miR319d:4251598:4251617; ptc-miR319e:4251598:4251617; ptc-miR319f:4251598:4251617; ptc-miR319g:4251598:4251617; ptc-miR319h:4251598:4251617; ptc-miR319i:4251598:4251617; ptc-miR482c-3p:4250396:4250417; ptc-miR6427-3p:4249302:4249322
Potri.006G058400	TCONS_00110632	loss	ptc-miR482c-3p:4250396:4250417	SE:Chr06:4250167:4250625:+
Potri.006G059600	TCONS_00121108	longest iso	ptc-miR6455:4337547:4337567; ptc-miR7815:4337619:4338882
Potri.006G059600	TCONS_00121104	loss	ptc-miR7815:4337619:4338882	AE:Chr06:4338053:4337744:-
Potri.006G059700	TCONS_00121136	longest iso	none
Potri.006G059700	TCONS_00121119	gain	ptc-miR6425c-3p:4346525:4346545	RI:Chr06:4348045:4348792:-
Potri.006G060600	TCONS_00110710	longest iso	ptc-miR7813:4432604:4432624; ptc-miR6425d-5p:4429395:4429416; ptc-miR6425c-5p:4429395:4429416; ptc-miR480:4429352:4429375; ptc-miR6425b-5p:4429395:4429416; ptc-miR6425a-5p:4429395:4429416; ptc-miR6425e:4429395:4429416
Potri.006G060600	TCONS_00110712	loss	ptc-miR6425e:4429395:4429416	A3:Chr06:4432553:4432641:+
Potri.006G061700	TCONS_00121247	longest iso	ptc-miR394a-3p:4531692:4531711; ptc-miR6465:4523426:4523447; ptc-miR394b-3p:4531692:4531711
Potri.006G061700	TCONS_00121220	gain	ptc-miR482c-5p:4526660:4526681	RI:Chr06:4526302:4526991:-
Potri.006G064800	TCONS_00110900	longest iso	ptc-miR6456:4762774:4762794
Potri.006G064800	TCONS_00110887	gain	ptc-miR6429:4759646:4759666	RI:Chr06:4759629:4760062:+
Potri.006G066700	TCONS_00111055	longest iso	ptc-miR6459b:4979213:4979232; ptc-miR6468-3p:4980754:4980774
Potri.006G066700	TCONS_00111058	gain	ptc-miR478d:4979292:4980081	RE:Chr06:4978122:4979304:+,SI:Chr06:4979305:4980070:+,A3:Chr06:4979305:4980070:+
Potri.006G068100	TCONS_00111105	longest iso	none
Potri.006G068100	TCONS_00111109	gain	ptc-miR482a.2:5097851:5097870	AE:Chr06:5096474:5096571:+
Potri.006G068200	TCONS_00121460	longest iso	none
Potri.006G068200	TCONS_00121462	gain	ptc-miR6462c-5p:5100582:5100603	RI:Chr06:5100283:5100725:-
Potri.006G069700	TCONS_00111179	longest iso	ptc-miR397c:5220822:5220842; ptc-miR6473:5221092:5221112
Potri.006G069700	TCONS_00111182	loss	ptc-miR397c:5220822:5220842	SI:Chr06:5220625:5220886:+
Potri.006G080100	TCONS_00121890	longest iso	none
Potri.006G080100	TCONS_00121874	gain	ptc-miR6477:6065463:6065483	RI:Chr06:6065144:6065513:-
Potri.006G081300	TCONS_00111679	longest iso	none
Potri.006G081300	TCONS_00111688	gain	ptc-miR6435:6139468:6139488	RI:Chr06:6139283:6139627:+
Potri.006G086500	TCONS_00111884	longest iso	ptc-miR474c:6585984:6586521
Potri.006G086500	TCONS_00111887	loss	ptc-miR474c:6585984:6586521	SE:Chr06:6586002:6587118:+
Potri.006G099200	TCONS_00112269	longest iso	ptc-miR475d-3p:7632036:7632056; ptc-miR474a:7630771:7630794
Potri.006G099200	TCONS_00112271	loss	ptc-miR474a:7630771:7630794	SI:Chr06:7630752:7630838:+
Potri.006G104600	TCONS_00122729	longest iso	none
Potri.006G104600	TCONS_00122728	gain	ptc-miR171l-5p:8086458:8086479	RI:Chr06:8086431:8086889:-
Potri.006G104600	TCONS_00122721	gain	ptc-miR171l-5p:8086458:8086479	RI:Chr06:8086431:8086889:-
Potri.006G107700	TCONS_00122847	longest iso	none
Potri.006G107700	TCONS_00122848	gain	ptc-miR6448:8399102:8399122	RI:Chr06:8399097:8399463:-
Potri.006G107900	TCONS_00112514	longest iso	ptc-miR530a:8411263:8411282
Potri.006G107900	TCONS_00112513	gain	ptc-miR1444d:8413264:8413284	RI:Chr06:8412973:8413639:+,RI:Chr06:8412913:8413639:+,RI:Chr06:8412887:8413639:+
Potri.006G108800	TCONS_00122882	longest iso	none
Potri.006G108800	TCONS_00122884	gain	ptc-miR6439b:8486822:8486843	RI:Chr06:8486748:8487149:-
Potri.006G111400	TCONS_00123084	longest iso	ptc-miR6454:8711766:8711786; ptc-miR169ae:8719047:8719067; ptc-miR169ad:8719047:8719067; ptc-miR169af:8719047:8719067; ptc-miR169ac:8719047:8719067; ptc-miR169q:8719047:8719067; ptc-miR169s:8719046:8719066
Potri.006G111400	TCONS_00123024	gain	ptc-miR475d-3p:8706453:8706473	RI:Chr06:8705717:8706772:-,RI:Chr06:8705717:8706823:-
Potri.006G112100	TCONS_00112704	longest iso	ptc-miR7820:8760100:8760119
Potri.006G112100	TCONS_00112699	gain	ptc-miR169s:8758642:8758662	RE:Chr06:8758611:8760004:+,RI:Chr06:8758644:8759750:+
Potri.006G115800	TCONS_00123271	longest iso	ptc-miR1444c:9092758:9092777; ptc-miR1444b:9092758:9092777
Potri.006G115800	TCONS_00123269	gain	ptc-miR6452:9096903:9096923	RI:Chr06:9096838:9096936:-
Potri.006G115800	TCONS_00123285	gain	ptc-miR6452:9096903:9096923	RI:Chr06:9096838:9096936:-
Potri.006G116700	TCONS_00123348	longest iso	none
Potri.006G116700	TCONS_00123343	gain	ptc-miR399a:9156856:9156876	RI:Chr06:9156832:9157711:-
Potri.006G117300	TCONS_00123379	longest iso	ptc-miR478p:9225914:9225938
Potri.006G117300	TCONS_00123365	gain	ptc-miR828b-5p:9224443:9224464	RI:Chr06:9224074:9224850:-
Potri.006G118700	TCONS_00123410	longest iso	ptc-miR482b-5p:9381404:9381425; ptc-miR7813:9379085:9379105; ptc-miR6461:9378527:9378547
Potri.006G118700	TCONS_00123409	loss	ptc-miR482b-5p:9381404:9381425	SE:Chr06:9380948:9381603:-
Potri.006G119200	TCONS_00123433	longest iso	none
Potri.006G119200	TCONS_00123430	gain	ptc-miR7816:9421881:9421901	RI:Chr06:9421017:9422108:-
Potri.006G121200	TCONS_00113042	longest iso	none
Potri.006G121200	TCONS_00113037	gain	ptc-miR7823:9658449:9658469	RI:Chr06:9658406:9658649:+
Potri.006G126200	TCONS_00113218	longest iso	none
Potri.006G126200	TCONS_00113219	gain	ptc-miR476a:10195123:10195143	RI:Chr06:10194979:10195170:+
Potri.006G130700	TCONS_00123916	longest iso	ptc-miR167h-5p:10717629:10720099; ptc-miR167c:10717629:10720099; ptc-miR167b:10717629:10720099; ptc-miR167a:10717629:10720099; ptc-miR167e:10717629:10720099; ptc-miR167d:10717629:10720099
Potri.006G130700	TCONS_00123917	loss	ptc-miR167d:10717629:10720099	A5:Chr06:10720073:10717642:-
Potri.006G131400	TCONS_00113406	longest iso	none
Potri.006G131400	TCONS_00113402	gain	ptc-miR6448:10767806:10767826	RI:Chr06:10767695:10767946:+
Potri.006G135500	TCONS_00113568	longest iso	ptc-miR478p:11195718:11195741; ptc-miR7815:11192110:11192294; ptc-miR396e-3p:11199496:11199515
Potri.006G135500	TCONS_00113558	gain	ptc-miR159a:11191413:11191433	RI:Chr06:11191240:11191443:+
Potri.006G140000	TCONS_00113744	longest iso	none
Potri.006G140000	TCONS_00113741	gain	ptc-miR159a:11734705:11734725	RI:Chr06:11734664:11736838:+,RI:Chr06:11734639:11736838:+,RI:Chr06:11734664:11736808:+,RI:Chr06:11734639:11735815:+,RI:Chr06:11734639:11736808:+
Potri.006G145200	TCONS_00113962	longest iso	ptc-miR159e:12343201:12343221
Potri.006G145200	TCONS_00113963	gain	ptc-miR6421-3p:12346266:12346286	RI:Chr06:12345844:12346346:+,RI:Chr06:12345844:12346467:+,RI:Chr06:12345844:12346445:+
Potri.006G146400	TCONS_00114025	longest iso	ptc-miR171g-5p:12497842:12498569; ptc-miR171h-5p:12497842:12498569
Potri.006G146400	TCONS_00114026	loss	ptc-miR171h-5p:12497842:12498569	RI:Chr06:12497846:12498552:+
Potri.006G150000	TCONS_00124717	longest iso	ptc-miR7815:13052206:13052226; ptc-miR1446c:13050688:13050707,13050406:13050425; ptc-miR1446b:13050688:13050707,13050406:13050425; ptc-miR1446a:13050688:13050707,13050406:13050425; ptc-miR1446e:13050688:13050707,13050406:13050425; ptc-miR1446d:13050688:13050707,13050406:13050425; ptc-miR7817b:13050040:13050060
Potri.006G150000	TCONS_00124719	loss	ptc-miR7815:13052206:13052226	SE:Chr06:13051615:13052741:-
Potri.006G153700	TCONS_00114349	longest iso	ptc-miR399i:13715805:13715825; ptc-miR6446:13716433:13716453; ptc-miR399d:13715805:13715825; ptc-miR399e:13715805:13715825; ptc-miR403c-5p:13715120:13715140; ptc-miR399g:13715805:13715825; ptc-miR399f:13715805:13715825; ptc-miR396g-3p:13716598:13716618
Potri.006G153700	TCONS_00114348	loss	ptc-miR396g-3p:13716598:13716618	A5:Chr06:13716280:13716888:+
Potri.006G166800	TCONS_00114831	longest iso	ptc-miR6464:17130211:17130231
Potri.006G166800	TCONS_00114829	gain	ptc-miR6432:17129855:17129875	RI:Chr06:17129815:17129935:+
Potri.006G169700	TCONS_00114912	longest iso	none
Potri.006G169700	TCONS_00114911	gain	ptc-miR6470:17607910:17607930	RI:Chr06:17607799:17607946:+
Potri.006G171500	TCONS_00114956	longest iso	ptc-miR169y:17936022:17936042; ptc-miR1444c:17933959:17933978; ptc-miR1444b:17933959:17933978; ptc-miR396e-3p:17933670:17933689
Potri.006G171500	TCONS_00114954	loss	ptc-miR396e-3p:17933670:17933689	A3:Chr06:17932737:17934069:+
Potri.006G187800	TCONS_00115452	longest iso	none
Potri.006G187800	TCONS_00115454	gain	ptc-miR6431:20250150:20250171	RI:Chr06:20249304:20250352:+
Potri.006G193800	TCONS_00115610	longest iso	none
Potri.006G193800	TCONS_00115608	gain	ptc-miR475c:20883033:20883053	RE:Chr06:20882873:20883860:+
Potri.006G198800	TCONS_00115835	longest iso	ptc-miR475d-3p:21408216:21408236
Potri.006G198800	TCONS_00115833	gain	ptc-miR473b:21406890:21406909	RI:Chr06:21405259:21407340:+
Potri.006G211700	TCONS_00116333	longest iso	ptc-miR169ae:22584698:22584718; ptc-miR169ad:22584698:22584718; ptc-miR169af:22584698:22584718; ptc-miR169ac:22584698:22584718
Potri.006G211700	TCONS_00116347	gain	ptc-miR396e-3p:22588065:22588084	RI:Chr06:22587621:22588190:+
Potri.006G224800	TCONS_00127368	longest iso	ptc-miR6423:23662784:23662805; ptc-miR169n-5p:23657847:23657953; ptc-miR397a:23654426:23654551
Potri.006G224800	TCONS_00127370	loss	ptc-miR397a:23654426:23654551	RI:Chr06:23654430:23654534:-,RI:Chr06:23654430:23654576:-
Potri.006G224900	TCONS_00116815	longest iso	none
Potri.006G224900	TCONS_00116828	gain	ptc-miR6439a:23675787:23675807	RI:Chr06:23675511:23675838:+
Potri.006G225100	TCONS_00127390	longest iso	ptc-miR169s:23682712:23682733
Potri.006G225100	TCONS_00127392	loss	ptc-miR169s:23682712:23682733	SI:Chr06:23682667:23682786:-
Potri.006G225900	TCONS_00116893	longest iso	none
Potri.006G225900	TCONS_00116894	gain	ptc-miR159c:23757844:23757864	RI:Chr06:23756807:23758356:+
Potri.006G228500	TCONS_00117041	longest iso	ptc-miR6480:23946608:23946628
Potri.006G228500	TCONS_00117044	gain	ptc-miR6427-3p:23946067:23946087	RI:Chr06:23945678:23946147:+,RI:Chr06:23945678:23946151:+
Potri.006G229600	TCONS_00117101	longest iso	ptc-miR7813:24057178:24057198
Potri.006G229600	TCONS_00117102	loss	ptc-miR7813:24057178:24057198	SI:Chr06:24057195:24057214:+
Potri.006G230800	TCONS_00127602	longest iso	none
Potri.006G230800	TCONS_00127606	gain	ptc-miR6441:24135834:24135854	RI:Chr06:24135837:24135974:-
Potri.006G231800	TCONS_00117234	longest iso	none
Potri.006G231800	TCONS_00117225	gain	ptc-miR169aa:24198850:24198870	RI:Chr06:24198416:24201458:+
Potri.006G234100	TCONS_00127727	longest iso	ptc-miR6472:24359572:24359593
Potri.006G234100	TCONS_00127722	gain	ptc-miR160b-3p:24360491:24360511	RI:Chr06:24360124:24361774:-
Potri.006G242400	TCONS_00128013	longest iso	ptc-miR475c:25097835:25097855; ptc-miR475d-3p:25097835:25097855; ptc-miR476b:25097822:25097842; ptc-miR476a:25097822:25097842
Potri.006G242400	TCONS_00128019	gain	ptc-miR475a-3p:25097835:25097855	RI:Chr06:25098040:25098438:-
Potri.006G244400	TCONS_00117800	longest iso	ptc-miR6478:25236104:25236217; ptc-miR6480:25235004:25235024
Potri.006G244400	TCONS_00117793	loss	ptc-miR6480:25235004:25235024	SE:Chr06:25234066:25236058:+
Potri.006G245400	TCONS_00128103	longest iso	ptc-miR7840:25310314:25310334
Potri.006G245400	TCONS_00128105	gain	ptc-miR159a:25315449:25315469	RI:Chr06:25313759:25315951:-,RI:Chr06:25313759:25316039:-,RI:Chr06:25315065:25316039:-
Potri.006G245400	TCONS_00128100	gain	ptc-miR159a:25315449:25315469	RI:Chr06:25315065:25316039:-
Potri.006G251100	TCONS_00118015	longest iso	none
Potri.006G251100	TCONS_00118026	gain	ptc-miR473b:25706481:25706500	RI:Chr06:25706170:25706613:+
Potri.006G265900	TCONS_00128867	longest iso	ptc-miR6457b:26820070:26820090
Potri.006G265900	TCONS_00128872	loss	ptc-miR6457b:26820070:26820090	SE:Chr06:26819135:26820209:-
Potri.006G266100	TCONS_00128881	longest iso	ptc-miR473a-5p:26830236:26830255; ptc-miR6469:26832185:26832205; ptc-miR473b:26830236:26830255
Potri.006G266100	TCONS_00128887	gain	ptc-miR828b-3p:26831170:26831190	RI:Chr06:26830331:26831481:-
Potri.006G272400	TCONS_00129068	longest iso	ptc-miR7838:27348472:27348492; ptc-miR6438a:27348396:27348417; ptc-miR6438b:27348396:27348417
Potri.006G272400	TCONS_00129073	gain	ptc-miR6423:27350707:27350728	RI:Chr06:27350603:27350719:-,RI:Chr06:27350699:27350722:-
Potri.006G275100	TCONS_00129231	longest iso	ptc-miR6464:27519520:27519540; ptc-miR6458:27519967:27519988
Potri.006G275100	TCONS_00129232	gain	ptc-miR6462c-5p:27521280:27521301	RI:Chr06:27521025:27521664:-
Potri.006G275100	TCONS_00129229	gain	ptc-miR169b-3p:27521110:27521128	RI:Chr06:27521025:27521664:-
Potri.006G281400	TCONS_00119004	longest iso	none
Potri.006G281400	TCONS_00119000	gain	ptc-miR6476a:27907221:27907240	RI:Chr06:27906980:27907501:+
Potri.007G010800	TCONS_00135446	longest iso	ptc-miR396a:850203:850223; ptc-miR396e-5p:850203:850223; ptc-miR396c:850203:850223; ptc-miR396b:850203:850223; ptc-miR396d:850203:850223; ptc-miR396f:850203:850223; ptc-miR160e-3p:850409:850429; ptc-miR6438a:844942:844963; ptc-miR6438b:844942:844963; ptc-miR396g-5p:850203:850223
Potri.007G010800	TCONS_00135448	loss	ptc-miR6438b:844942:844963	SI:Chr07:850340:850527:-
Potri.007G010800	TCONS_00135443	loss	ptc-miR160e-3p:850409:850429	SI:Chr07:850340:850527:-
Potri.007G010800	TCONS_00135434	loss	ptc-miR160e-3p:850409:850429	SI:Chr07:850340:850527:-
Potri.007G010800	TCONS_00135442	loss	ptc-miR160e-3p:850409:850429	SI:Chr07:850311:850527:-
Potri.007G011200	TCONS_00130153	longest iso	ptc-miR6474:893144:893164
Potri.007G011200	TCONS_00130133	gain	ptc-miR172g-5p:893102:893122	RI:Chr07:892383:893128:+,RI:Chr07:892922:893128:+
Potri.007G014200	TCONS_00130285	longest iso	ptc-miR7827:1066099:1066119,1066205:1066225
Potri.007G014200	TCONS_00130295	loss	ptc-miR7827:1066205:1066225	A3:Chr07:1066074:1066180:+,A5:Chr07:1066074:1066180:+,SI:Chr07:1066074:1066180:+
Potri.007G014200	TCONS_00130296	loss	ptc-miR7827:1066205:1066225	A3:Chr07:1066065:1066171:+,A5:Chr07:1066065:1066171:+,SI:Chr07:1066065:1066171:+
Potri.007G025700	TCONS_00136023	longest iso	ptc-miR399h:1922748:1922768; ptc-miR399f:1922748:1922768; ptc-miR399g:1922748:1922768
Potri.007G025700	TCONS_00136027	gain	ptc-miR6467:1921762:1921782	RE:Chr07:1921686:1921829:-
Potri.007G026900	TCONS_00136113	longest iso	ptc-miR6448:2046903:2046923; ptc-miR169n-3p:2046876:2046895
Potri.007G026900	TCONS_00136109	gain	ptc-miR7822:2049220:2049240	RI:Chr07:2048909:2050228:-
Potri.007G037800	TCONS_00136470	longest iso	none
Potri.007G037800	TCONS_00136461	gain	ptc-miR6444:2957563:2957583	RI:Chr07:2956319:2957727:-,RI:Chr07:2956259:2957727:-
Potri.007G041100	TCONS_00136538	longest iso	ptc-miR474a:3357270:3357293; ptc-miR398c-5p:3355002:3355022
Potri.007G041100	TCONS_00136554	gain	ptc-miR474b:3357270:3357293	RE:Chr07:3358376:3358666:-,RE:Chr07:3358590:3358666:-
Potri.007G046700	TCONS_00131327	longest iso	ptc-miR2111b:4311414:4311434; ptc-miR2111a:4311414:4311434; ptc-miR7815:4311526:4311546
Potri.007G046700	TCONS_00131352	loss	ptc-miR2111a:4311414:4311434	SI:Chr07:4311374:4311502:+
Potri.007G047500	TCONS_00131389	longest iso	ptc-miR169b-3p:4397031:4397050
Potri.007G047500	TCONS_00131384	loss	ptc-miR169b-3p:4397031:4397050	A3:Chr07:4386417:4397137:+
Potri.007G051000	TCONS_00131523	longest iso	ptc-miR390d-5p:5000819:5000916; ptc-miR6461:5000146:5000166; ptc-miR390c:5000819:5000916; ptc-miR390b:5000819:5000916; ptc-miR390a:5000819:5000916; ptc-miR481a:5000652:5000675; ptc-miR481b:5000652:5000675; ptc-miR481c:5000652:5000675
Potri.007G051000	TCONS_00131530	loss	ptc-miR390a:5000819:5000916	A3:Chr07:5000820:5000902:+
Potri.007G061700	TCONS_00137428	longest iso	none
Potri.007G061700	TCONS_00137423	gain	ptc-miR475a-5p:7214778:7214798	RI:Chr07:7214663:7215385:-,RI:Chr07:7214618:7215385:-,RI:Chr07:7214638:7215385:-
Potri.007G064100	TCONS_00137515	longest iso	none
Potri.007G064100	TCONS_00137512	gain	ptc-miR394b-3p:8105644:8105663	RI:Chr07:8105150:8105703:-
Potri.007G085900	TCONS_00133049	longest iso	none
Potri.007G085900	TCONS_00133053	gain	ptc-miR7834:11160473:11161206	AE:Chr07:11159989:11160478:+
Potri.007G096100	TCONS_00138540	longest iso	ptc-miR7814:12218048:12218069; ptc-miR1447:12216763:12216783
Potri.007G096100	TCONS_00138537	loss	ptc-miR1447:12216763:12216783	SI:Chr07:12216741:12216931:-
Potri.007G100200	TCONS_00138721	longest iso	none
Potri.007G100200	TCONS_00138722	gain	ptc-miR473b:12604868:12604887	RE:Chr07:12605514:12605669:-
Potri.007G100200	TCONS_00138727	gain	ptc-miR473b:12604868:12604887	RE:Chr07:12605514:12605669:-
Potri.007G100900	TCONS_00133530	longest iso	none
Potri.007G100900	TCONS_00133531	gain	ptc-miR475a-5p:12639382:12641579	A3:Chr07:12639394:12641570:+,A5:Chr07:12639394:12641570:+
Potri.007G102100	TCONS_00138818	longest iso	ptc-miR166h:12707378:12707398; ptc-miR166i:12707378:12707398; ptc-miR166j:12707378:12707398; ptc-miR166k:12707378:12707398; ptc-miR166l:12707378:12707398; ptc-miR166m:12707378:12707398; ptc-miR166n:12707378:12707398; ptc-miR166o:12707378:12707398; ptc-miR166a:12707378:12707398; ptc-miR166b:12707378:12707398; ptc-miR166c:12707378:12707398; ptc-miR166d:12707378:12707398; ptc-miR166e:12707378:127073…
Potri.007G102100	TCONS_00138820	gain	ptc-miR6443:12706056:12706076	RI:Chr07:12706026:12706146:-
Potri.007G115000	TCONS_00133946	longest iso	ptc-miR6452:13620718:13620738
Potri.007G115000	TCONS_00133925	loss	ptc-miR6452:13620718:13620738	A3:Chr07:13620408:13620749:+
Potri.007G116600	TCONS_00134021	longest iso	ptc-miR169n-5p:13733648:13733668; ptc-miR169aa:13733647:13733667; ptc-miR167f-5p:13732249:13732388,13732170:13732190; ptc-miR167g-5p:13732249:13732388,13732170:13732190
Potri.007G116600	TCONS_00134019	loss	ptc-miR167g-5p:13732170:13732190	A5:Chr07:13732190:13732387:+
Potri.007G120100	TCONS_00134089	longest iso	none
Potri.007G120100	TCONS_00134088	gain	ptc-miR408-5p:13939606:13939626	RE:Chr07:13939496:13939948:+
Potri.007G121400	TCONS_00134139	longest iso	ptc-miR171l-5p:14001600:14001621
Potri.007G121400	TCONS_00134143	gain	ptc-miR6462a:14005552:14005572	RI:Chr07:14005565:14005825:+
Potri.007G121900	TCONS_00134178	longest iso	none
Potri.007G121900	TCONS_00134179	gain	ptc-miR169o:14034576:14034596	A5:Chr07:14033425:14033491:+
Potri.007G133900	TCONS_00134521	longest iso	ptc-miR6438a:14742817:14743230; ptc-miR6438b:14742817:14743230
Potri.007G133900	TCONS_00134515	gain	ptc-miR474c:14744355:14744378	RI:Chr07:14744015:14744635:+
Potri.007G144600	TCONS_00134825	longest iso	ptc-miR403c-5p:15426630:15426650
Potri.007G144600	TCONS_00134823	gain	ptc-miR166o:15426197:15426217	RI:Chr07:15426084:15426499:+,RI:Chr07:15426084:15426478:+,RI:Chr07:15426084:15426474:+
Potri.007G145700	TCONS_00140541	longest iso	ptc-miR390d-5p:15492364:15492384; ptc-miR394b-5p:15489883:15489902; ptc-miR394a-5p:15489883:15489902; ptc-miR390c:15492364:15492384; ptc-miR390b:15492364:15492384; ptc-miR390a:15492364:15492384
Potri.007G145700	TCONS_00140542	loss	ptc-miR390a:15492364:15492384	SI:Chr07:15489190:15490076:-
Potri.008G001000	TCONS_00150113	longest iso	ptc-miR7829:37535:37555
Potri.008G001000	TCONS_00150117	gain	ptc-miR168a-5p:36000:36020	RE:Chr08:35723:36097:-
Potri.008G009100	TCONS_00141012	longest iso	ptc-miR6449:507695:507715; ptc-miR475a-3p:508559:508580; ptc-miR475b-3p:508559:508580
Potri.008G009100	TCONS_00141002	loss	ptc-miR475b-3p:508559:508580	SI:Chr08:507402:507799:+
Potri.008G017800	TCONS_00150565	longest iso	none
Potri.008G017800	TCONS_00150573	gain	ptc-miR162b:955194:955215	RE:Chr08:955171:955266:-
Potri.008G017800	TCONS_00150576	gain	ptc-miR162b:955194:955215	RE:Chr08:955171:955266:-
Potri.008G017800	TCONS_00150575	gain	ptc-miR162b:955194:955215	RE:Chr08:955171:955266:-
Potri.008G019800	TCONS_00141464	longest iso	ptc-miR403c-3p:1049620:1050289; ptc-miR403d:1049620:1050289; ptc-miR403b:1049620:1050289; ptc-miR403a:1049620:1050289
Potri.008G019800	TCONS_00141463	loss	ptc-miR403a:1049620:1050289	A3:Chr08:1049632:1049738:+
Potri.008G036500	TCONS_00142215	longest iso	ptc-miR399e:2050194:2050214
Potri.008G036500	TCONS_00142214	gain	ptc-miR6463:2046172:2046192	RI:Chr08:2046176:2046486:+
Potri.008G045900	TCONS_00142579	longest iso	ptc-miR6436:2675006:2675027
Potri.008G045900	TCONS_00142583	gain	ptc-miR6459b:2678916:2678935	AE:Chr08:2678167:2679366:+
Potri.008G050800	TCONS_00152090	longest iso	ptc-miR7824:2999879:2999899; ptc-miR477b:3001012:3001032; ptc-miR477a-5p:3001012:3001032
Potri.008G050800	TCONS_00152084	loss	ptc-miR7824:2999879:2999899	SI:Chr08:2999654:3000075:-
Potri.008G050800	TCONS_00152089	loss	ptc-miR7824:2999879:2999899	SI:Chr08:2999654:3000075:-
Potri.008G060800	TCONS_00152525	longest iso	ptc-miR6450a:3673047:3673067
Potri.008G060800	TCONS_00152521	gain	ptc-miR6475:3672031:3672051	RI:Chr08:3671332:3672671:-,RI:Chr08:3671357:3672671:-
Potri.008G063600	TCONS_00152648	longest iso	ptc-miR7817b:3855763:3855783; ptc-miR482a.2:3854304:3854323
Potri.008G063600	TCONS_00152639	gain	ptc-miR395c:3854616:3854636	RI:Chr08:3854616:3855721:-
Potri.008G067100	TCONS_00152888	longest iso	none
Potri.008G067100	TCONS_00152869	gain	ptc-miR399g:4076085:4076105	RI:Chr08:4078514:4080805:-,RI:Chr08:4078514:4079224:-
Potri.008G070200	TCONS_00143600	longest iso	none
Potri.008G070200	TCONS_00143598	gain	ptc-miR473a-3p:4311921:4315657	SE:Chr08:4311936:4315650:+
Potri.008G074100	TCONS_00143689	longest iso	none
Potri.008G074100	TCONS_00143698	gain	ptc-miR6480:4608775:4609091	A5:Chr08:4608792:4609087:+
Potri.008G079700	TCONS_00143877	longest iso	none
Potri.008G079700	TCONS_00143878	gain	ptc-miR6466-5p:4967952:4968179	A5:Chr08:4967964:4968170:+
Potri.008G080300	TCONS_00153509	longest iso	none
Potri.008G080300	TCONS_00153497	gain	ptc-miR7825:5015615:5015636	RI:Chr08:5015026:5015717:-
Potri.008G080900	TCONS_00153541	longest iso	ptc-miR6425d-5p:5058492:5058660; ptc-miR6425c-5p:5058492:5058660; ptc-miR6425b-5p:5058492:5058660; ptc-miR6425a-5p:5058492:5058660; ptc-miR169b-3p:5056383:5056402; ptc-miR6425e:5058492:5058660
Potri.008G080900	TCONS_00153543	gain	ptc-miR6455:5058027:5058047	RI:Chr08:5057643:5058035:-,RI:Chr08:5057601:5058035:-
Potri.008G083800	TCONS_00144007	longest iso	none
Potri.008G083800	TCONS_00144000	gain	ptc-miR6470:5265798:5265818	RE:Chr08:5264392:5266555:+
Potri.008G084100	TCONS_00144029	longest iso	none
Potri.008G084100	TCONS_00144009	gain	ptc-miR6463:5285862:5285882	A3:Chr08:5289950:5290952:+
Potri.008G086900	TCONS_00144171	longest iso	ptc-miR171l-5p:5456156:5456177; ptc-miR7830:5458256:5458275
Potri.008G086900	TCONS_00144191	loss	ptc-miR171l-5p:5456156:5456177	SE:Chr08:5455681:5456478:+
Potri.008G096700	TCONS_00154158	longest iso	none
Potri.008G096700	TCONS_00154157	gain	ptc-miR7822:6041593:6041612	RI:Chr08:6041200:6042080:-
Potri.008G100200	TCONS_00144915	longest iso	ptc-miR398c-3p:6277222:6277242; ptc-miR393a-5p:6277430:6277450; ptc-miR393c:6277430:6277450; ptc-miR398a:6277222:6277242; ptc-miR393b-5p:6277430:6277450; ptc-miR398b:6277222:6277242; ptc-miR828b-3p:6272355:6272375
Potri.008G100200	TCONS_00144917	loss	ptc-miR828b-3p:6272355:6272375	A5:Chr08:6272270:6273184:+
Potri.008G113700	TCONS_00145336	longest iso	ptc-miR482b-3p:7259712:7259733
Potri.008G113700	TCONS_00145337	gain	ptc-miR6454:7258618:7258638	AE:Chr08:7258483:7258645:+
Potri.008G114200	TCONS_00154884	longest iso	ptc-miR6475:7287876:7287896
Potri.008G114200	TCONS_00154894	gain	ptc-miR1448:7291442:7291461	RI:Chr08:7290471:7292066:-
Potri.008G117600	TCONS_00155017	longest iso	ptc-miR6430:7561224:7561244
Potri.008G117600	TCONS_00155008	gain	ptc-miR3627a:7562707:7562728	RI:Chr08:7561617:7562730:-
Potri.008G128900	TCONS_00155495	longest iso	none
Potri.008G128900	TCONS_00155462	gain	ptc-miR7813:8414001:8414021	RI:Chr08:8413375:8414064:-
Potri.008G134900	TCONS_00155800	longest iso	none
Potri.008G134900	TCONS_00155787	gain	ptc-miR6424:8971921:8971942	RI:Chr08:8971303:8972148:-,RI:Chr08:8971283:8972148:-
Potri.008G136500	TCONS_00155816	longest iso	ptc-miR395h:9087388:9087408; ptc-miR395i:9087388:9087408; ptc-miR395j:9087388:9087408; ptc-miR395k:9087388:9087408; ptc-miR395d:9087388:9087408; ptc-miR395e:9087388:9087408; ptc-miR395f:9087388:9087408; ptc-miR395g:9087388:9087408; ptc-miR395b:9087388:9087408; ptc-miR395c:9087388:9087408
Potri.008G136500	TCONS_00155819	gain	ptc-miR6476a:9085113:9085132	RI:Chr08:9084617:9085413:-
Potri.008G141600	TCONS_00155973	longest iso	ptc-miR1444a:9457758:9457777; ptc-miR1444c:9457758:9457777; ptc-miR1444b:9457758:9457777; ptc-miR1444e:9457710:9457730; ptc-miR1444d:9457710:9457730
Potri.008G141600	TCONS_00155974	loss	ptc-miR1444d:9457710:9457730	SI:Chr08:9457638:9457799:-
Potri.008G147100	TCONS_00146724	longest iso	none
Potri.008G147100	TCONS_00146722	gain	ptc-miR482c-3p:9904840:9904861	RI:Chr08:9904624:9904952:+
Potri.008G148000	TCONS_00146796	longest iso	ptc-miR6452:9970841:9970861
Potri.008G148000	TCONS_00146798	gain	ptc-miR6469:9968189:9968209	AE:Chr08:9968160:9968618:+
Potri.008G149000	TCONS_00156228	longest iso	none
Potri.008G149000	TCONS_00156219	gain	ptc-miR1449:10043228:10043249	RI:Chr08:10042990:10043489:-
Potri.008G150100	TCONS_00156287	longest iso	ptc-miR169u-3p:10152997:10153018
Potri.008G150100	TCONS_00156281	gain	ptc-miR7814:10150613:10150633	RI:Chr08:10150548:10150788:-
Potri.008G150100	TCONS_00156285	gain	ptc-miR390d-3p:10153656:10153769	A5:Chr08:10153759:10153667:-
Potri.008G159500	TCONS_00156620	longest iso	ptc-miR7825:10829754:10829775; ptc-miR6428:10828235:10828256
Potri.008G159500	TCONS_00156611	gain	ptc-miR6479:10826695:10826715	RI:Chr08:10826664:10827676:-
Potri.008G170800	TCONS_00147743	longest iso	none
Potri.008G170800	TCONS_00147733	gain	ptc-miR171h-5p:11669839:11669859	RE:Chr08:11669777:11669896:+
Potri.008G172900	TCONS_00157080	longest iso	ptc-miR168a-5p:11799065:11799085; ptc-miR6438a:11796397:11796418; ptc-miR7815:11796052:11796072; ptc-miR6438b:11796397:11796418; ptc-miR168b-5p:11799065:11799085
Potri.008G172900	TCONS_00157083	loss	ptc-miR6438b:11796397:11796418	SI:Chr08:11795966:11797815:-
Potri.008G173100	TCONS_00157090	longest iso	ptc-miR7816:11814188:11814208
Potri.008G173100	TCONS_00157087	loss	ptc-miR7816:11814188:11814208	SI:Chr08:11813842:11814238:-
Potri.008G173100	TCONS_00157086	gain	ptc-miR481d:11810240:11813008	RE:Chr08:11812995:11813046:-
Potri.008G174800	TCONS_00157121	longest iso	none
Potri.008G174800	TCONS_00157130	gain	ptc-miR530a:11954947:11954966	RI:Chr08:11954285:11954874:-
Potri.008G186500	TCONS_00157639	longest iso	ptc-miR478e:12827904:12827927
Potri.008G186500	TCONS_00157636	loss	ptc-miR478e:12827904:12827927	SE:Chr08:12827158:12828447:-
Potri.008G186500	TCONS_00157642	loss	ptc-miR478e:12827904:12827927	SE:Chr08:12827158:12828447:-
Potri.008G186900	TCONS_00157682	longest iso	ptc-miR169z:12896273:12896293
Potri.008G186900	TCONS_00157655	gain	ptc-miR6429:12892316:12892336	RI:Chr08:12892180:12893728:-
Potri.008G199200	TCONS_00158172	longest iso	ptc-miR169u-3p:13979374:13979394
Potri.008G199200	TCONS_00158174	gain	ptc-miR472a:13976479:13976500	RI:Chr08:13976415:13977193:-,RI:Chr08:13976415:13977299:-
Potri.008G200800	TCONS_00158248	longest iso	ptc-miR159b:14109493:14109513; ptc-miR319a:14109494:14109513; ptc-miR319b:14109494:14109513; ptc-miR159a:14109493:14109513; ptc-miR319d:14109494:14109513; ptc-miR319e:14109494:14109513; ptc-miR319f:14109494:14109513; ptc-miR319g:14109494:14109513; ptc-miR319h:14109494:14109513; ptc-miR6459b:14106286:14106305; ptc-miR828a:14103985:14104006; ptc-miR319c:14109494:14109513; ptc-miR6442:14109348:14109…
Potri.008G200800	TCONS_00158245	loss	ptc-miR6459b:14106286:14106305	SE:Chr08:14105993:14106452:-
Potri.008G202600	TCONS_00149323	longest iso	none
Potri.008G202600	TCONS_00149321	gain	ptc-miR6426a:14441135:14441155	RI:Chr08:14440224:14441162:+,RI:Chr08:14440553:14441162:+,RI:Chr08:14440106:14441162:+
Potri.008G203500	TCONS_00149371	longest iso	ptc-miR6468-3p:14622433:14622453
Potri.008G203500	TCONS_00149367	loss	ptc-miR6468-3p:14622433:14622453	A5:Chr08:14622235:14623076:+
Potri.008G203500	TCONS_00149366	loss	ptc-miR6468-3p:14622433:14622453	A5:Chr08:14622235:14623076:+
Potri.009G004400	TCONS_00159295	longest iso	ptc-miR6467:919091:919111
Potri.009G004400	TCONS_00159284	gain	ptc-miR7831:916459:916479	RI:Chr09:915589:917187:+,RI:Chr09:916088:917187:+
Potri.009G011700	TCONS_00159723	longest iso	none
Potri.009G011700	TCONS_00159721	gain	ptc-miR477d-3p:2047119:2047214	SI:Chr09:2047132:2047206:+
Potri.009G014400	TCONS_00159915	longest iso	ptc-miR172b-5p:2454130:2454150; ptc-miR172h-5p:2454130:2454150; ptc-miR172g-5p:2454130:2454150
Potri.009G014400	TCONS_00159922	gain	ptc-miR2111a:2453095:2453116	RI:Chr09:2452949:2453848:+
Potri.009G015000	TCONS_00166038	longest iso	ptc-miR166p:2588121:2588141; ptc-miR167h-3p:2587693:2587713; ptc-miR167f-3p:2587693:2587713; ptc-miR167g-3p:2587693:2587713
Potri.009G015000	TCONS_00166062	gain	ptc-miR6457b:2595284:2595304	RI:Chr09:2587208:2587367:-
Potri.009G018800	TCONS_00160127	longest iso	ptc-miR394a-3p:3066123:3066142; ptc-miR394b-3p:3066123:3066142
Potri.009G018800	TCONS_00160124	gain	ptc-miR482b-5p:3065603:3065623	RI:Chr09:3065372:3066055:+
Potri.009G021700	TCONS_00166295	longest iso	ptc-miR7834:3346367:3346387
Potri.009G021700	TCONS_00166284	gain	ptc-miR6480:3353037:3353057	RI:Chr09:3352451:3353203:-
Potri.009G023200	TCONS_00166369	longest iso	ptc-miR396a:3485405:3485774; ptc-miR396g-5p:3485405:3485774; ptc-miR396b:3485405:3485774; ptc-miR396f:3485405:3485774
Potri.009G023200	TCONS_00166359	loss	ptc-miR396f:3485405:3485774	A3:Chr09:3485762:3485410:-
Potri.009G029100	TCONS_00166584	longest iso	none
Potri.009G029100	TCONS_00166576	gain	ptc-miR7830:3962141:3962160	RI:Chr09:3961990:3962610:-
Potri.009G037700	TCONS_00166833	longest iso	ptc-miR6442:4636475:4636577
Potri.009G037700	TCONS_00166852	loss	ptc-miR6442:4636475:4636577	RI:Chr09:4636484:4636565:-
Potri.009G038300	TCONS_00160833	longest iso	ptc-miR396a:4672462:4672482; ptc-miR396e-5p:4672462:4672482; ptc-miR396c:4672462:4672482; ptc-miR396b:4672462:4672482; ptc-miR396d:4672462:4672482; ptc-miR396f:4672462:4672482; ptc-miR6426b:4671287:4671307; ptc-miR6426a:4671287:4671307; ptc-miR6444:4673810:4673830; ptc-miR396g-5p:4672462:4672482
Potri.009G038300	TCONS_00160830	loss	ptc-miR396g-5p:4672462:4672482	SI:Chr09:4672344:4672464:+
Potri.009G044200	TCONS_00167042	longest iso	ptc-miR6430:5043587:5043607; ptc-miR164f:5040892:5040912; ptc-miR6480:5042785:5042805
Potri.009G044200	TCONS_00167043	gain	ptc-miR160e-3p:5041823:5041843	RI:Chr09:5041572:5042110:-
Potri.009G046300	TCONS_00161138	longest iso	ptc-miR477c:5192251:5192272; ptc-miR6459b:5187500:5187519; ptc-miR6446:5194056:5194076
Potri.009G046300	TCONS_00161116	loss	ptc-miR6446:5194056:5194076	SI:Chr09:5193981:5194073:+
Potri.009G046300	TCONS_00161123	loss	ptc-miR6446:5194056:5194076	SI:Chr09:5193981:5194073:+
Potri.009G046300	TCONS_00161136	loss	ptc-miR6446:5194056:5194076	SI:Chr09:5193981:5194073:+
Potri.009G047800	TCONS_00167181	longest iso	ptc-miR159b:5305288:5305308; ptc-miR171g-5p:5319234:5319254; ptc-miR159a:5305288:5305308; ptc-miR6462c-3p:5320198:5320218; ptc-miR6448:5317695:5317715; ptc-miR171h-5p:5319234:5319254; ptc-miR6439b:5311047:5311067; ptc-miR6462d:5320198:5320218; ptc-miR6462b:5320198:5320218; ptc-miR6462a:5320198:5320218
Potri.009G047800	TCONS_00167158	gain	ptc-miR6462e:5319705:5319871	A3:Chr09:5319858:5319712:-
Potri.009G051100	TCONS_00167339	longest iso	ptc-miR167h-3p:5575634:5575654; ptc-miR6451:5571290:5571310; ptc-miR167f-3p:5575634:5575654; ptc-miR167g-3p:5575634:5575654
Potri.009G051100	TCONS_00167338	loss	ptc-miR6451:5571290:5571310	SI:Chr09:5571133:5571460:-
Potri.009G051100	TCONS_00167340	loss	ptc-miR6451:5571290:5571310	SI:Chr09:5571133:5571460:-
Potri.009G053700	TCONS_00167451	longest iso	none
Potri.009G053700	TCONS_00167462	gain	ptc-miR6435:5757217:5757237	RI:Chr09:5756623:5757429:-,RI:Chr09:5756632:5757429:-,RI:Chr09:5756554:5757429:-
Potri.009G056400	TCONS_00167546	longest iso	ptc-miR472b:5953021:5953042; ptc-miR1448:5953022:5953041; ptc-miR472a:5953021:5953042; ptc-miR482d-3p:5953137:5953158,5953023:5953044
Potri.009G056400	TCONS_00167545	loss	ptc-miR482d-3p:5953023:5953044	SI:Chr09:5953106:5953213:-
Potri.009G061000	TCONS_00161734	longest iso	ptc-miR7819:6306074:6306094; ptc-miR477d-3p:6306358:6306378
Potri.009G061000	TCONS_00161735	loss	ptc-miR7819:6306074:6306094	SI:Chr09:6304815:6306225:+
Potri.009G066800	TCONS_00167903	longest iso	none
Potri.009G066800	TCONS_00167904	gain	ptc-miR164e:6704993:6705013	RI:Chr09:6703148:6703388:-
Potri.009G090300	TCONS_00162784	longest iso	ptc-miR6455:8304206:8304226
Potri.009G090300	TCONS_00162786	loss	ptc-miR6455:8304206:8304226	SI:Chr09:8303832:8304720:+,A5:Chr09:8303832:8304720:+,A3:Chr09:8303832:8304720:+
Potri.009G090300	TCONS_00162788	loss	ptc-miR6455:8304206:8304226	SI:Chr09:8303832:8304519:+,A5:Chr09:8303832:8304519:+,A3:Chr09:8303832:8304519:+
Potri.009G094900	TCONS_00162942	longest iso	none
Potri.009G094900	TCONS_00162949	gain	ptc-miR7840:8573264:8573284	RI:Chr09:8572744:8573379:+
Potri.009G116400	TCONS_00163578	longest iso	ptc-miR6423:9835414:9835435,9835543:9835564
Potri.009G116400	TCONS_00163584	loss	ptc-miR6423:9835543:9835564	SI:Chr09:9835420:9835491:+
Potri.009G121000	TCONS_00163763	longest iso	none
Potri.009G121000	TCONS_00163772	gain	ptc-miR396e-3p:10131895:10131914	RI:Chr09:10131502:10132472:+
Potri.009G122100	TCONS_00170281	longest iso	ptc-miR169a:10204351:10204371; ptc-miR169b-5p:10204351:10204371; ptc-miR169c:10204351:10204371; ptc-miR473b:10204066:10204085; ptc-miR169s:10204350:10204370; ptc-miR6439a:10212472:10212492
Potri.009G122100	TCONS_00170267	gain	ptc-miR408-5p:10203239:10203259	RI:Chr09:10203210:10203622:-
Potri.009G124400	TCONS_00170351	longest iso	none
Potri.009G124400	TCONS_00170346	gain	ptc-miR475a-3p:10345058:10345078	A3:Chr09:10349246:10349147:-
Potri.009G124500	TCONS_00163887	longest iso	ptc-miR319e:10363960:10363979; ptc-miR319f:10363960:10363979; ptc-miR319g:10363960:10363979; ptc-miR319h:10363960:10363979; ptc-miR6431:10368760:10368781; ptc-miR474b:10362263:10362286
Potri.009G124500	TCONS_00163904	gain	ptc-miR6451:10368021:10368041	RI:Chr09:10367927:10368432:+
Potri.009G128700	TCONS_00164024	longest iso	none
Potri.009G128700	TCONS_00164031	gain	ptc-miR390d-3p:10540004:10540716	A5:Chr09:10540013:10540704:+
Potri.009G129600	TCONS_00170499	longest iso	ptc-miR6425b-3p:10577443:10577463; ptc-miR6425d-3p:10577443:10577463; ptc-miR6425a-3p:10577443:10577463; ptc-miR6425c-3p:10577443:10577463
Potri.009G129600	TCONS_00170497	loss	ptc-miR6425c-3p:10577443:10577463	SI:Chr09:10577441:10577612:-
Potri.009G134300	TCONS_00164192	longest iso	ptc-miR169a:10861546:10861566; ptc-miR169b-5p:10861546:10861566; ptc-miR169c:10861546:10861566; ptc-miR394b-5p:10861423:10861442; ptc-miR394a-5p:10861423:10861442; ptc-miR169ae:10861546:10861566; ptc-miR169ad:10861546:10861566; ptc-miR169af:10861546:10861566; ptc-miR169ac:10861546:10861566; ptc-miR169q:10861546:10861566; ptc-miR169u-5p:10861546:10861566; ptc-miR169n-5p:10861547:10861567
Potri.009G134300	TCONS_00164197	loss	ptc-miR169n-5p:10861547:10861567	SI:Chr09:10861377:10861594:+
Potri.009G135600	TCONS_00170643	longest iso	ptc-miR7813:10932425:10932445; ptc-miR169ag:10932723:10932745; ptc-miR169o:10932723:10932744; ptc-miR169w:10932723:10932743; ptc-miR169v:10932723:10932743; ptc-miR169n-5p:10932722:10932742
Potri.009G135600	TCONS_00170639	loss	ptc-miR169v:10932723:10932743	SI:Chr09:10932742:10932845:-
Potri.009G136400	TCONS_00164296	longest iso	none
Potri.009G136400	TCONS_00164288	gain	ptc-miR6473:10970178:10970198	AE:Chr09:10970101:10970373:+
Potri.009G143300	TCONS_00164484	longest iso	none
Potri.009G143300	TCONS_00164487	gain	ptc-miR7832:11380114:11380134	AE:Chr09:11379517:11380250:+
Potri.009G164400	TCONS_00171620	longest iso	ptc-miR319a:12584715:12584734; ptc-miR319b:12584715:12584734; ptc-miR319c:12584715:12584734; ptc-miR319d:12584715:12584734; ptc-miR319e:12584715:12584734; ptc-miR319f:12584715:12584734; ptc-miR319g:12584715:12584734; ptc-miR319h:12584715:12584734; ptc-miR1444c:12591499:12591518; ptc-miR7824:12585909:12585929; ptc-miR1444b:12591499:12591518; ptc-miR159d:12584714:12584734
Potri.009G164400	TCONS_00171619	loss	ptc-miR159d:12584714:12584734	SI:Chr09:12584588:12584812:-
Potri.010G001000	TCONS_00171885	longest iso	ptc-miR3627b:118685:118706; ptc-miR2111b:116333:116353; ptc-miR2111a:116333:116353
Potri.010G001000	TCONS_00171889	loss	ptc-miR2111a:116333:116353	SI:Chr10:118634:118750:+
Potri.010G001400	TCONS_00181932	longest iso	ptc-miR396e-3p:162819:162838
Potri.010G001400	TCONS_00181917	gain	ptc-miR7813:163532:163552	RI:Chr10:163407:163612:-
Potri.010G003300	TCONS_00182076	longest iso	ptc-miR7825:313405:313426; ptc-miR6447:307684:307704
Potri.010G003300	TCONS_00182115	loss	ptc-miR7825:313405:313426	SI:Chr10:312808:313433:-
Potri.010G007000	TCONS_00182271	longest iso	ptc-miR171m:659898:659917; ptc-miR171l-3p:659898:659917; ptc-miR171j:659898:659917
Potri.010G007000	TCONS_00182273	loss	ptc-miR171j:659898:659917	SE:Chr10:658637:660613:-
Potri.010G011000	TCONS_00182382	longest iso	none
Potri.010G011000	TCONS_00182371	gain	ptc-miR397a:1391333:1391353	RI:Chr10:1391138:1391564:-
Potri.010G011000	TCONS_00182374	gain	ptc-miR397a:1391333:1391353	RI:Chr10:1391138:1391564:-
Potri.010G014500	TCONS_00172305	longest iso	ptc-miR162a:1828650:1828670; ptc-miR162b:1828650:1828670; ptc-miR482c-3p:1815774:1815795
Potri.010G014500	TCONS_00172307	gain	ptc-miR6480:1829162:1829183	RI:Chr10:1828767:1829316:+
Potri.010G024900	TCONS_00182953	longest iso	none
Potri.010G024900	TCONS_00182954	gain	ptc-miR398c-5p:3522310:3522330	RI:Chr10:3522318:3522769:-
Potri.010G025000	TCONS_00182970	longest iso	none
Potri.010G025000	TCONS_00182958	gain	ptc-miR6432:3529465:3529485	RI:Chr10:3529394:3529489:-
Potri.010G026800	TCONS_00172677	longest iso	none
Potri.010G026800	TCONS_00172685	gain	ptc-miR472b:3767652:3767672	RI:Chr10:3767086:3767928:+
Potri.010G029100	TCONS_00183161	longest iso	none
Potri.010G029100	TCONS_00183160	gain	ptc-miR482a.2:4052461:4052480	RI:Chr10:4052473:4052701:-
Potri.010G029500	TCONS_00172770	longest iso	none
Potri.010G029500	TCONS_00172764	gain	ptc-miR7821:4160420:4160440	RI:Chr10:4159931:4160895:+
Potri.010G030200	TCONS_00183200	longest iso	ptc-miR1447:4383891:4383984
Potri.010G030200	TCONS_00183198	loss	ptc-miR1447:4383891:4383984	SE:Chr10:4383493:4383974:-
Potri.010G033500	TCONS_00172888	longest iso	none
Potri.010G033500	TCONS_00172890	gain	ptc-miR6474:5685151:5685171	RI:Chr10:5685036:5685303:+,RI:Chr10:5685036:5685385:+
Potri.010G036200	TCONS_00183536	longest iso	ptc-miR477a-3p:6241838:6241858; ptc-miR156k:6247306:6247326; ptc-miR156f:6247306:6247326; ptc-miR156e:6247306:6247326; ptc-miR156d:6247306:6247326; ptc-miR156c:6247306:6247326; ptc-miR156b:6247306:6247326; ptc-miR156a:6247306:6247326
Potri.010G036200	TCONS_00183522	loss	ptc-miR477a-3p:6241838:6241858	SI:Chr10:6241673:6242620:-
Potri.010G036200	TCONS_00183531	gain	ptc-miR6435:6245335:6245355	RI:Chr10:6244084:6247234:-
Potri.010G038400	TCONS_00183653	longest iso	ptc-miR6429:6544547:6544567
Potri.010G038400	TCONS_00183644	gain	ptc-miR7826:6542642:6542662	RI:Chr10:6541035:6542795:-
Potri.010G040100	TCONS_00173052	longest iso	none
Potri.010G040100	TCONS_00173049	gain	ptc-miR6475:6773152:6773172	RI:Chr10:6773124:6773259:+
Potri.010G043200	TCONS_00173250	longest iso	ptc-miR6439a:7394418:7394438
Potri.010G043200	TCONS_00173251	loss	ptc-miR6439a:7394418:7394438	SI:Chr10:7394330:7394512:+
Potri.010G058200	TCONS_00173905	longest iso	ptc-miR169x:8761347:8761367; ptc-miR6446:8761778:8761798
Potri.010G058200	TCONS_00173903	gain	ptc-miR156a:8755717:8755736	AE:Chr10:8755633:8757202:+
Potri.010G062000	TCONS_00174043	longest iso	ptc-miR6475:9020840:9020860; ptc-miR530b:9025121:9025140; ptc-miR530a:9025121:9025140
Potri.010G062000	TCONS_00174053	gain	ptc-miR160e-3p:9023081:9023101	RE:Chr10:9022050:9023423:+
Potri.010G066200	TCONS_00174214	longest iso	none
Potri.010G066200	TCONS_00174188	gain	ptc-miR6451:9372646:9372666	RI:Chr10:9372597:9372759:+,RI:Chr10:9372597:9372709:+
Potri.010G067900	TCONS_00184977	longest iso	ptc-miR1444a:9493184:9493203; ptc-miR7834:9488201:9488221
Potri.010G067900	TCONS_00184881	gain	ptc-miR482d-5p:9492076:9492097	RI:Chr10:9491724:9492878:-,RI:Chr10:9491724:9492272:-
Potri.010G067900	TCONS_00184930	gain	ptc-miR482d-5p:9492076:9492097	RI:Chr10:9491724:9492272:-
Potri.010G073100	TCONS_00185134	longest iso	none
Potri.010G073100	TCONS_00185132	gain	ptc-miR399c:9975720:9975740	RI:Chr10:9975605:9975859:-
Potri.010G074300	TCONS_00185164	longest iso	ptc-miR7835:10079187:10079207
Potri.010G074300	TCONS_00185152	loss	ptc-miR7835:10079187:10079207	SI:Chr10:10079205:10079543:-
Potri.010G076600	TCONS_00174679	longest iso	ptc-miR6449:10254391:10254411
Potri.010G076600	TCONS_00174665	gain	ptc-miR6427-3p:10251622:10251642	RI:Chr10:10251297:10252481:+
Potri.010G077900	TCONS_00185252	longest iso	ptc-miR6465:10314492:10314513
Potri.010G077900	TCONS_00185267	loss	ptc-miR6465:10314492:10314513	SE:Chr10:10313366:10314743:-
Potri.010G082700	TCONS_00174890	longest iso	none
Potri.010G082700	TCONS_00174889	gain	ptc-miR7814:10896842:10896862	RI:Chr10:10896827:10897233:+,RI:Chr10:10896332:10897233:+
Potri.010G085500	TCONS_00185691	longest iso	ptc-miR403c-3p:11059410:11059430; ptc-miR403d:11059410:11059430; ptc-miR403b:11059410:11059430; ptc-miR403a:11059410:11059430
Potri.010G085500	TCONS_00185688	gain	ptc-miR172b-5p:11060354:11060374	RI:Chr10:11059604:11061228:-
Potri.010G092300	TCONS_00175212	longest iso	none
Potri.010G092300	TCONS_00175214	gain	ptc-miR6444:11547301:11547323	RI:Chr10:11547041:11547723:+
Potri.010G104500	TCONS_00175603	longest iso	none
Potri.010G104500	TCONS_00175597	gain	ptc-miR6450a:12506122:12506142	RI:Chr10:12505882:12506677:+,RI:Chr10:12505882:12506772:+
Potri.010G107500	TCONS_00186659	longest iso	ptc-miR6460:12722029:12722049
Potri.010G107500	TCONS_00186658	gain	ptc-miR6438b:12720760:12720780	RI:Chr10:12720734:12721325:-
Potri.010G108200	TCONS_00175727	longest iso	none
Potri.010G108200	TCONS_00175739	gain	ptc-miR6425c-3p:12781542:12781563	RI:Chr10:12781328:12781679:+
Potri.010G113700	TCONS_00175959	longest iso	ptc-miR171m:13213450:13213469; ptc-miR7840:13214826:13214846; ptc-miR171l-3p:13213450:13213469; ptc-miR171j:13213450:13213469
Potri.010G113700	TCONS_00175942	gain	ptc-miR6475:13214289:13214309	RI:Chr10:13214072:13214819:+
Potri.010G114800	TCONS_00186968	longest iso	ptc-miR395h:13307879:13307899; ptc-miR395i:13307879:13307899; ptc-miR395j:13307879:13307899; ptc-miR395k:13307879:13307899; ptc-miR395d:13307879:13307899; ptc-miR395e:13307879:13307899; ptc-miR395f:13307879:13307899; ptc-miR395g:13307879:13307899; ptc-miR395b:13307879:13307899; ptc-miR395c:13307879:13307899
Potri.010G114800	TCONS_00186963	gain	ptc-miR390d-3p:13305289:13307518	RE:Chr10:13305231:13305295:-
Potri.010G116200	TCONS_00176072	longest iso	ptc-miR393a-5p:13400519:13400539; ptc-miR393c:13400519:13400539; ptc-miR393b-5p:13400519:13400539
Potri.010G116200	TCONS_00176084	loss	ptc-miR393b-5p:13400519:13400539	A3:Chr10:13398854:13400962:+,A5:Chr10:13398854:13400962:+,SE:Chr10:13398854:13400962:+
Potri.010G120100	TCONS_00187176	longest iso	none
Potri.010G120100	TCONS_00187177	gain	ptc-miR1445:13699400:13699419	RI:Chr10:13699264:13700108:-
Potri.010G125400	TCONS_00176391	longest iso	none
Potri.010G125400	TCONS_00176398	gain	ptc-miR156k:14149739:14149758	RI:Chr10:14149684:14149793:+
Potri.010G128700	TCONS_00176589	longest iso	ptc-miR7828:14395567:14395857
Potri.010G128700	TCONS_00176580	loss	ptc-miR7828:14395567:14395857	A3:Chr10:14395578:14395846:+,A5:Chr10:14395578:14395846:+
Potri.010G131900	TCONS_00176678	longest iso	none
Potri.010G131900	TCONS_00176679	gain	ptc-miR6429:14677614:14677634	AE:Chr10:14677509:14677760:+
Potri.010G136100	TCONS_00176771	longest iso	ptc-miR171a-5p:14972078:14972098
Potri.010G136100	TCONS_00176774	gain	ptc-miR7817b:14974272:14974292	RI:Chr10:14974238:14974614:+
Potri.010G159300	TCONS_00188633	longest iso	ptc-miR473b:16540663:16540756
Potri.010G159300	TCONS_00188629	gain	ptc-miR7819:16541834:16541854	RI:Chr10:16541722:16542119:-
Potri.010G159300	TCONS_00188630	gain	ptc-miR7819:16541834:16541854	RI:Chr10:16541722:16542119:-
Potri.010G166500	TCONS_00188934	longest iso	ptc-miR171g-5p:16972811:16972831; ptc-miR6465:16972720:16972741; ptc-miR6471:16973572:16975062
Potri.010G166500	TCONS_00188931	gain	ptc-miR160b-3p:16974524:16974544	RI:Chr10:16973591:16975061:-
Potri.010G176000	TCONS_00178360	longest iso	ptc-miR6464:17603075:17603095
Potri.010G176000	TCONS_00178362	gain	ptc-miR390d-5p:17606035:17606055	RI:Chr10:17605995:17606086:+
Potri.010G176100	TCONS_00178369	longest iso	none
Potri.010G176100	TCONS_00178372	gain	ptc-miR6455:17609516:17609536	RE:Chr10:17608508:17610039:+
Potri.010G176400	TCONS_00178411	longest iso	ptc-miR172b-5p:17624837:17625393; ptc-miR172g-5p:17624837:17625393
Potri.010G176400	TCONS_00178406	loss	ptc-miR172g-5p:17624837:17625393	A3:Chr10:17622934:17625710:+,A5:Chr10:17622934:17625710:+,SE:Chr10:17622934:17625710:+
Potri.010G180300	TCONS_00178541	longest iso	none
Potri.010G180300	TCONS_00178537	gain	ptc-miR6425a-5p:17883062:17883171	SI:Chr10:17883073:17883160:+
Potri.010G182600	TCONS_00178684	longest iso	ptc-miR399h:18031244:18031264
Potri.010G182600	TCONS_00178683	loss	ptc-miR399h:18031244:18031264	A3:Chr10:18026507:18031332:+,A5:Chr10:18026507:18031332:+
Potri.010G189000	TCONS_00179128	longest iso	none
Potri.010G189000	TCONS_00179115	gain	ptc-miR1449:18483680:18483701	RI:Chr10:18483649:18483755:+
Potri.010G198400	TCONS_00179510	longest iso	ptc-miR6423:19096518:19096539
Potri.010G198400	TCONS_00179485	gain	ptc-miR6435:19095085:19095105	RI:Chr10:19094706:19095273:+
Potri.010G199000	TCONS_00179522	longest iso	ptc-miR169n-3p:19125370:19125390
Potri.010G199000	TCONS_00179524	gain	ptc-miR7833:19124808:19124828	RI:Chr10:19124753:19125169:+
Potri.010G203200	TCONS_00190354	longest iso	none
Potri.010G203200	TCONS_00190341	gain	ptc-miR475a-5p:19475537:19475557	RI:Chr10:19474498:19475736:-
Potri.010G211400	TCONS_00180032	longest iso	ptc-miR7816:19995788:19995808
Potri.010G211400	TCONS_00180024	loss	ptc-miR7816:19995788:19995808	A5:Chr10:19995787:19997306:+,SE:Chr10:19995787:19997306:+
Potri.010G215000	TCONS_00180190	longest iso	ptc-miR396e-3p:20235712:20235731
Potri.010G215000	TCONS_00180207	gain	ptc-miR6469:20233849:20233869	RE:Chr10:20233734:20233881:+
Potri.010G215200	TCONS_00190853	longest iso	ptc-miR6448:20246558:20246578
Potri.010G215200	TCONS_00190855	gain	ptc-miR167g-3p:20250370:20250390	RE:Chr10:20250015:20250418:-
Potri.010G220700	TCONS_00191065	longest iso	none
Potri.010G220700	TCONS_00191075	gain	ptc-miR477d-3p:20588525:20588545	RE:Chr10:20586552:20589862:-,RE:Chr10:20586552:20590221:-
Potri.010G220700	TCONS_00191071	gain	ptc-miR393b-5p:20585852:20585872	RI:Chr10:20585273:20589767:-,RI:Chr10:20585273:20589804:-,RI:Chr10:20585273:20586551:-
Potri.010G227500	TCONS_00180872	longest iso	ptc-miR6423:21057535:21057556
Potri.010G227500	TCONS_00180869	gain	ptc-miR7833:21057780:21057800	AE:Chr10:21058566:21058903:+,RI:Chr10:21057759:21058097:+
Potri.010G227500	TCONS_00180870	loss	ptc-miR6423:21057535:21057556	SI:Chr10:21057503:21057668:+
Potri.010G232800	TCONS_00181119	longest iso	none
Potri.010G232800	TCONS_00181096	gain	ptc-miR473a-3p:21401317:21401338	RI:Chr10:21400656:21401478:+
Potri.010G235700	TCONS_00181230	longest iso	none
Potri.010G235700	TCONS_00181236	gain	ptc-miR477d-3p:21572834:21572854	RI:Chr10:21569256:21572837:+
Potri.010G246400	TCONS_00192182	longest iso	none
Potri.010G246400	TCONS_00192190	gain	ptc-miR6447:22068969:22069168	A3:Chr10:22069164:22068986:-
Potri.010G246400	TCONS_00192191	gain	ptc-miR6447:22068969:22069168	A3:Chr10:22069164:22068986:-
Potri.010G249200	TCONS_00192267	longest iso	ptc-miR6464:22218791:22218811
Potri.010G249200	TCONS_00192268	gain	ptc-miR399a:22219287:22219307	RI:Chr10:22219166:22219423:-
Potri.010G250800	TCONS_00192317	longest iso	ptc-miR6438a:22299999:22300020,22297359:22297380; ptc-miR6438b:22299999:22300020,22297359:22297380
Potri.010G250800	TCONS_00192330	loss	ptc-miR6438b:22297359:22297380	SI:Chr10:22299288:22300097:-
Potri.011G009900	TCONS_00198079	longest iso	ptc-miR7819:753675:753695; ptc-miR828b-3p:761207:761227; ptc-miR408-3p:756252:756272
Potri.011G009900	TCONS_00198069	gain	ptc-miR7813:755256:755276	RI:Chr11:753772:755649:-
Potri.011G022800	TCONS_00193192	longest iso	none
Potri.011G022800	TCONS_00193193	gain	ptc-miR7817a:1911886:1911906	RI:Chr11:1911612:1912094:+,RI:Chr11:1911612:1912097:+
Potri.011G024800	TCONS_00193275	longest iso	ptc-miR160c-3p:2048293:2048313; ptc-miR6421-3p:2050184:2050204; ptc-miR7839:2048231:2048250; ptc-miR160b-3p:2048293:2048313
Potri.011G024800	TCONS_00193276	loss	ptc-miR6421-3p:2050184:2050204	SI:Chr11:2049863:2050195:+
Potri.011G026600	TCONS_00198498	longest iso	ptc-miR6440b:2158503:2158523; ptc-miR159c:2158977:2158997; ptc-miR6440a:2158503:2158523; ptc-miR6440d:2158503:2158523; ptc-miR6440c:2158503:2158523
Potri.011G026600	TCONS_00198501	loss	ptc-miR6440c:2158503:2158523	SI:Chr11:2158393:2158848:-
Potri.011G026600	TCONS_00198500	loss	ptc-miR6440c:2158503:2158523	SI:Chr11:2158393:2158620:-
Potri.011G049300	TCONS_00199171	longest iso	ptc-miR7817b:4208034:4208054; ptc-miR397b:4216295:4216315; ptc-miR167h-3p:4211053:4211073; ptc-miR167f-3p:4211053:4211073; ptc-miR167g-3p:4211053:4211073
Potri.011G049300	TCONS_00199167	gain	ptc-miR408-5p:4211473:4211493	RI:Chr11:4211412:4211505:-
Potri.011G052600	TCONS_00199275	longest iso	ptc-miR399h:4504992:4505012,4504749:4504769,4504802:4504822,4505070:4505090,4504946:4504966; ptc-miR399i:4504992:4505012,4504749:4504769,4504802:4504822,4504946:4504966,4505070:4505090; ptc-miR399j:4504802:4504822,4504992:4505012,4504749:4504769,4505070:4505090,4504946:4504966; ptc-miR169af:4505069:4505089; ptc-miR169v:4505069:4505089; ptc-miR473b:4499868:4499887; ptc-miR169ae:4505069:4505089; pt…
Potri.011G052600	TCONS_00199274	gain	ptc-miR6460:4499542:4499562	RI:Chr11:4499366:4499787:-
Potri.011G053000	TCONS_00199284	longest iso	none
Potri.011G053000	TCONS_00199281	gain	ptc-miR7835:4547276:4547580	RE:Chr11:4547570:4547990:-,SI:Chr11:4547286:4547569:-
Potri.011G057400	TCONS_00199483	longest iso	none
Potri.011G057400	TCONS_00199480	gain	ptc-miR6479:5059280:5059300	RE:Chr11:5058919:5060031:-
Potri.011G067300	TCONS_00199806	longest iso	none
Potri.011G067300	TCONS_00199807	gain	ptc-miR827:6277246:6277266	RI:Chr11:6276968:6277424:-,RI:Chr11:6276968:6277392:-
Potri.011G077100	TCONS_00194630	longest iso	none
Potri.011G077100	TCONS_00194629	gain	ptc-miR6443:7599816:7599836	RI:Chr11:7599173:7599891:+
Potri.011G078300	TCONS_00194701	longest iso	none
Potri.011G078300	TCONS_00194693	gain	ptc-miR7831:7762225:7762246	RI:Chr11:7761839:7764186:+,RI:Chr11:7762099:7764186:+
Potri.011G078900	TCONS_00194717	longest iso	none
Potri.011G078900	TCONS_00194720	gain	ptc-miR477a-3p:7804776:7805013	A3:Chr11:7804791:7805007:+,SI:Chr11:7804791:7805007:+
Potri.011G078900	TCONS_00194722	gain	ptc-miR477a-3p:7804776:7805013	RE:Chr11:7805008:7805117:+,SI:Chr11:7804791:7805007:+
Potri.011G080500	TCONS_00200240	longest iso	none
Potri.011G080500	TCONS_00200216	gain	ptc-miR6468-5p:8021617:8021637	RI:Chr11:8021457:8022416:-,RI:Chr11:8021478:8022416:-
Potri.011G081600	TCONS_00194835	longest iso	ptc-miR160e-5p:8171000:8171020; ptc-miR160f:8171000:8171020
Potri.011G081600	TCONS_00194838	gain	ptc-miR482b-5p:8176421:8176441	AE:Chr11:8176414:8176479:+
Potri.011G087100	TCONS_00200503	longest iso	none
Potri.011G087100	TCONS_00200502	gain	ptc-miR6477:10334585:10334605	RI:Chr11:10334340:10334645:-,RI:Chr11:10334340:10334664:-
Potri.011G098100	TCONS_00195333	longest iso	ptc-miR482a.2:11933380:11933399
Potri.011G098100	TCONS_00195332	loss	ptc-miR482a.2:11933380:11933399	SI:Chr11:11933353:11933467:+
Potri.011G110700	TCONS_00195685	longest iso	none
Potri.011G110700	TCONS_00195678	gain	ptc-miR399g:13572506:13572891	RE:Chr11:13572872:13573056:+
Potri.011G111400	TCONS_00195713	longest iso	none
Potri.011G111400	TCONS_00195715	gain	ptc-miR168b-3p:13618114:13618134	RI:Chr11:13617173:13618273:+
Potri.011G112500	TCONS_00201412	longest iso	ptc-miR394b-5p:13765477:13765496; ptc-miR394a-5p:13765477:13765496
Potri.011G112500	TCONS_00201411	gain	ptc-miR7840:13766312:13766332	RI:Chr11:13765564:13766321:-
Potri.011G115000	TCONS_00201458	longest iso	none
Potri.011G115000	TCONS_00201453	gain	ptc-miR477a-3p:13959840:13961599	SE:Chr11:13959846:13961584:-
Potri.011G135500	TCONS_00202140	longest iso	none
Potri.011G135500	TCONS_00202136	gain	ptc-miR480:15930684:15930707	RE:Chr11:15930680:15931554:-,RE:Chr11:15930680:15930737:-
Potri.011G135500	TCONS_00202142	gain	ptc-miR480:15930684:15930707	RE:Chr11:15930680:15931554:-,RE:Chr11:15930680:15930737:-
Potri.011G139300	TCONS_00196725	longest iso	none
Potri.011G139300	TCONS_00196724	gain	ptc-miR7823:16169266:16169286	RI:Chr11:16168321:16169662:+
Potri.011G143100	TCONS_00202435	longest iso	ptc-miR7834:16414976:16414996; ptc-miR480:16414989:16415012
Potri.011G143100	TCONS_00202436	loss	ptc-miR480:16414989:16415012	SI:Chr11:16414732:16415083:-
Potri.011G165100	TCONS_00203287	longest iso	ptc-miR6435:18183336:18183356
Potri.011G165100	TCONS_00203283	gain	ptc-miR159c:18184189:18184209	RI:Chr11:18184047:18184210:-
Potri.011G168800	TCONS_00197794	longest iso	ptc-miR1445:18395977:18395996
Potri.011G168800	TCONS_00197789	gain	ptc-miR399d:18394628:18394648	RI:Chr11:18394562:18394686:+,RI:Chr11:18394538:18395371:+,RI:Chr11:18394562:18395371:+
Potri.012G003700	TCONS_00209054	longest iso	none
Potri.012G003700	TCONS_00209046	gain	ptc-miR169n-5p:316028:316048	RI:Chr12:315825:316144:-
Potri.012G018600	TCONS_00204010	longest iso	ptc-miR398b:1721961:1721980; ptc-miR6462c-5p:1719813:1719834; ptc-miR398c-3p:1721961:1721980; ptc-miR1447:1719925:1720846
Potri.012G018600	TCONS_00204013	loss	ptc-miR1447:1719925:1720846	A5:Chr12:1720173:1720830:+
Potri.012G018600	TCONS_00204014	loss	ptc-miR1447:1719925:1720846	A5:Chr12:1720173:1720830:+
Potri.012G021800	TCONS_00209824	longest iso	none
Potri.012G021800	TCONS_00209825	gain	ptc-miR390d-5p:1925905:1925925	RI:Chr12:1925868:1925953:-
Potri.012G029700	TCONS_00204353	longest iso	ptc-miR408-5p:2674316:2674336
Potri.012G029700	TCONS_00204351	loss	ptc-miR408-5p:2674316:2674336	SE:Chr12:2674154:2674948:+
Potri.012G037900	TCONS_00210365	longest iso	none
Potri.012G037900	TCONS_00210369	gain	ptc-miR171j:3360696:3360715	RI:Chr12:3359593:3360888:-
Potri.012G056100	TCONS_00205398	longest iso	none
Potri.012G056100	TCONS_00205390	gain	ptc-miR6448:5791147:5791167	RI:Chr12:5790827:5791254:+
Potri.012G057100	TCONS_00210979	longest iso	none
Potri.012G057100	TCONS_00210971	gain	ptc-miR1449:5929510:5929530	RI:Chr12:5929477:5929691:-
Potri.012G057300	TCONS_00205432	longest iso	ptc-miR6449:5959688:5959708; ptc-miR7824:5963025:5963045; ptc-miR7812:5962375:5962395; ptc-miR6435:5959736:5959756; ptc-miR6469:5960579:5960599
Potri.012G057300	TCONS_00205440	loss	ptc-miR6469:5960579:5960599	SE:Chr12:5959807:5961051:+
Potri.012G057700	TCONS_00211007	longest iso	none
Potri.012G057700	TCONS_00211002	gain	ptc-miR6449:5990925:5990945	RI:Chr12:5989374:5990998:-,RI:Chr12:5989392:5990998:-,RI:Chr12:5989513:5990998:-,RI:Chr12:5989384:5990998:-
Potri.012G060800	TCONS_00205583	longest iso	none
Potri.012G060800	TCONS_00205596	gain	ptc-miR6451:6499738:6499758	RE:Chr12:6499719:6499860:+
Potri.012G061400	TCONS_00205660	longest iso	ptc-miR396g-3p:6615971:6615991; ptc-miR396e-3p:6615972:6615991
Potri.012G061400	TCONS_00205658	loss	ptc-miR396e-3p:6615972:6615991	SI:Chr12:6615755:6616024:+
Potri.012G064100	TCONS_00211397	longest iso	ptc-miR6455:7961737:7961757; ptc-miR7827:7959342:7959362
Potri.012G064100	TCONS_00211398	loss	ptc-miR6455:7961737:7961757	SI:Chr12:7961659:7962210:-
Potri.012G064500	TCONS_00205871	longest iso	none
Potri.012G064500	TCONS_00205872	gain	ptc-miR6446:8101759:8101778	AE:Chr12:8101759:8101863:+
Potri.012G066600	TCONS_00205983	longest iso	ptc-miR477d-5p:8681880:8681901; ptc-miR156k:8681627:8681646; ptc-miR530b:8684918:8684937; ptc-miR530a:8684918:8684937
Potri.012G066600	TCONS_00205974	loss	ptc-miR156k:8681627:8681646	SE:Chr12:8679404:8683398:+
Potri.012G073600	TCONS_00206241	longest iso	none
Potri.012G073600	TCONS_00206255	gain	ptc-miR477a-3p:9891336:9891356	AE:Chr12:9891252:9891377:+
Potri.012G073700	TCONS_00206266	longest iso	none
Potri.012G073700	TCONS_00206259	gain	ptc-miR1447:9902291:9902311	RI:Chr12:9901284:9902455:+
Potri.012G077500	TCONS_00206451	longest iso	ptc-miR6460:10320125:10320145
Potri.012G077500	TCONS_00206442	loss	ptc-miR6460:10320125:10320145	A5:Chr12:10319678:10320982:+
Potri.012G078700	TCONS_00206504	longest iso	ptc-miR396e-5p:10461643:10461663; ptc-miR396c:10461643:10461663; ptc-miR6455:10462202:10462312; ptc-miR396d:10461643:10461663
Potri.012G078700	TCONS_00206516	gain	ptc-miR6466-3p:10461692:10461712	RI:Chr12:10461676:10462072:+
Potri.012G092500	TCONS_00207057	longest iso	none
Potri.012G092500	TCONS_00207067	gain	ptc-miR156a:11945015:11945034	RI:Chr12:11944979:11946030:+
Potri.012G092800	TCONS_00207082	longest iso	ptc-miR172b-5p:11971886:11971906; ptc-miR172g-5p:11971886:11971906
Potri.012G092800	TCONS_00207081	gain	ptc-miR398c-5p:11972847:11972867	RI:Chr12:11972662:11972928:+
Potri.012G094300	TCONS_00212466	longest iso	ptc-miR319e:12078966:12078985; ptc-miR319f:12078966:12078985; ptc-miR319g:12078966:12078985; ptc-miR319h:12078966:12078985; ptc-miR169u-3p:12078902:12078922,12079817:12079837; ptc-miR6428:12073694:12073715
Potri.012G094300	TCONS_00212465	loss	ptc-miR169u-3p:12079817:12079837	SI:Chr12:12078894:12078971:-
Potri.012G098900	TCONS_00212636	longest iso	ptc-miR6439b:12448699:12448719
Potri.012G098900	TCONS_00212635	loss	ptc-miR6439b:12448699:12448719	SI:Chr12:12448568:12448775:-
Potri.012G105400	TCONS_00207589	longest iso	ptc-miR7814:12937948:12937968; ptc-miR7823:12943376:12943396
Potri.012G105400	TCONS_00207591	loss	ptc-miR7823:12943376:12943396	SI:Chr12:12943369:12943504:+
Potri.012G108200	TCONS_00207710	longest iso	ptc-miR7819:13149518:13149538
Potri.012G108200	TCONS_00207704	loss	ptc-miR7819:13149518:13149538	SI:Chr12:13149338:13149604:+
Potri.012G108200	TCONS_00207706	loss	ptc-miR7819:13149518:13149538	SI:Chr12:13149338:13149604:+
Potri.012G114700	TCONS_00213078	longest iso	ptc-miR398a:13513979:13514001; ptc-miR477d-3p:13513808:13513828
Potri.012G114700	TCONS_00213080	loss	ptc-miR398a:13513979:13514001	SI:Chr12:13513999:13514209:-
Potri.012G124500	TCONS_00213513	longest iso	none
Potri.012G124500	TCONS_00213512	gain	ptc-miR6444:14352382:14352402	RI:Chr12:14351374:14352645:-
Potri.012G131100	TCONS_00208462	longest iso	ptc-miR6439b:14772420:14772440; ptc-miR473a-5p:14770608:14770627; ptc-miR473b:14770608:14770627
Potri.012G131100	TCONS_00208463	loss	ptc-miR473b:14770608:14770627	SI:Chr12:14770073:14770802:+
Potri.012G134800	TCONS_00208572	longest iso	ptc-miR398b:15134013:15134033; ptc-miR398c-3p:15134013:15134033; ptc-miR6477:15138350:15138370
Potri.012G134800	TCONS_00208574	loss	ptc-miR398c-3p:15134013:15134033	SI:Chr12:15133815:15134034:+
Potri.012G138900	TCONS_00208700	longest iso	none
Potri.012G138900	TCONS_00208697	gain	ptc-miR6444:15349933:15349953	RI:Chr12:15349754:15349976:+
Potri.013G006400	TCONS_00214385	longest iso	ptc-miR7829:419208:419316
Potri.013G006400	TCONS_00214389	loss	ptc-miR7829:419208:419316	RE:Chr13:419109:419219:+,A3:Chr13:419220:419307:+
Potri.013G014100	TCONS_00220595	longest iso	none
Potri.013G014100	TCONS_00220603	gain	ptc-miR6459b:909456:909475	RE:Chr13:907435:909670:-
Potri.013G015500	TCONS_00214811	longest iso	none
Potri.013G015500	TCONS_00214847	gain	ptc-miR6445b:983000:983021	RI:Chr13:982077:984208:+,RI:Chr13:982077:983591:+
Potri.013G020400	TCONS_00214981	longest iso	none
Potri.013G020400	TCONS_00214979	gain	ptc-miR162a:1349380:1349400	RI:Chr13:1349365:1349498:+
Potri.013G046900	TCONS_00215903	longest iso	ptc-miR6461:3392208:3392228
Potri.013G046900	TCONS_00215931	gain	ptc-miR7842:3391716:3391736	RI:Chr13:3391356:3392175:+,RI:Chr13:3390876:3392175:+
Potri.013G058100	TCONS_00216371	longest iso	ptc-miR482b-5p:4356031:4356051; ptc-miR6462f:4356097:4356116; ptc-miR6462e:4356097:4356116
Potri.013G058100	TCONS_00216370	loss	ptc-miR482b-5p:4356031:4356051	SI:Chr13:4355801:4356056:+
Potri.013G059300	TCONS_00216423	longest iso	none
Potri.013G059300	TCONS_00216426	gain	ptc-miR7820:4438627:4438647	RI:Chr13:4437767:4439311:+,RI:Chr13:4438112:4439311:+
Potri.013G064300	TCONS_00216595	longest iso	ptc-miR390d-5p:4943168:4943188; ptc-miR1444d:4945245:4945265; ptc-miR390c:4943168:4943188; ptc-miR390b:4943168:4943188; ptc-miR390a:4943168:4943188; ptc-miR1444e:4945245:4945265
Potri.013G064300	TCONS_00216593	gain	ptc-miR319d:4946451:4946470	RI:Chr13:4946295:4946494:+
Potri.013G064400	TCONS_00222497	longest iso	ptc-miR7825:4951920:4951941
Potri.013G064400	TCONS_00222495	loss	ptc-miR7825:4951920:4951941	SI:Chr13:4951912:4952023:-
Potri.013G067400	TCONS_00216747	longest iso	ptc-miR408-5p:5392202:5392222
Potri.013G067400	TCONS_00216744	loss	ptc-miR408-5p:5392202:5392222	A3:Chr13:5391729:5392775:+,SI:Chr13:5391729:5392775:+
Potri.013G067400	TCONS_00216745	loss	ptc-miR408-5p:5392202:5392222	A3:Chr13:5391729:5392572:+,SI:Chr13:5391729:5392572:+
Potri.013G068800	TCONS_00216818	longest iso	ptc-miR6450b:5568861:5568881; ptc-miR6465:5569519:5569540; ptc-miR160e-3p:5570640:5570660; ptc-miR160c-5p:5571599:5571619; ptc-miR160b-5p:5571599:5571619; ptc-miR160d:5571599:5571619; ptc-miR7835:5569842:5569862; ptc-miR160a:5571599:5571619
Potri.013G068800	TCONS_00216822	loss	ptc-miR160a:5571599:5571619	SI:Chr13:5571617:5571739:+
Potri.013G068800	TCONS_00216816	loss	ptc-miR160a:5571599:5571619	SI:Chr13:5571617:5571739:+
Potri.013G088400	TCONS_00217743	longest iso	ptc-miR408-3p:9105280:9107117
Potri.013G088400	TCONS_00217731	loss	ptc-miR408-3p:9105280:9107117	A5:Chr13:9105295:9107102:+
Potri.013G104300	TCONS_00223792	longest iso	ptc-miR6459b:11793387:11793406
Potri.013G104300	TCONS_00223778	gain	ptc-miR6471:11794212:11794232	RI:Chr13:11793860:11794441:-
Potri.013G115400	TCONS_00224270	longest iso	none
Potri.013G115400	TCONS_00224271	gain	ptc-miR6426a:12882137:12882157	RI:Chr13:12881976:12882591:-
Potri.013G126800	TCONS_00219090	longest iso	none
Potri.013G126800	TCONS_00219078	gain	ptc-miR171l-5p:13935397:13935418	RI:Chr13:13935392:13935610:+
Potri.013G128300	TCONS_00224707	longest iso	ptc-miR6427-3p:14067079:14067100,14066440:14066460
Potri.013G128300	TCONS_00224679	loss	ptc-miR6427-3p:14066440:14066460	SE:Chr13:14067066:14068141:-
Potri.013G130800	TCONS_00219261	longest iso	ptc-miR169i:14234182:14234202; ptc-miR169k:14234182:14234202; ptc-miR169j:14234182:14234202; ptc-miR169m:14234182:14234202; ptc-miR169l:14234182:14234202; ptc-miR169ab:14234183:14234202; ptc-miR169q:14234182:14234202; ptc-miR169u-5p:14234182:14234202; ptc-miR169s:14234183:14234203; ptc-miR169r:14234182:14234202
Potri.013G130800	TCONS_00219253	loss	ptc-miR169r:14234182:14234202	A5:Chr13:14234041:14234769:+
Potri.013G151700	TCONS_00225285	longest iso	ptc-miR395h:15568260:15568280; ptc-miR395i:15568260:15568280; ptc-miR395j:15568260:15568280; ptc-miR395k:15568260:15568280; ptc-miR395d:15568260:15568280; ptc-miR395e:15568260:15568280; ptc-miR395f:15568260:15568280; ptc-miR395g:15568260:15568280; ptc-miR395b:15568260:15568280; ptc-miR395c:15568260:15568280; ptc-miR7826:15570340:15570360
Potri.013G151700	TCONS_00225279	gain	ptc-miR7820:15570436:15570709	SI:Chr13:15570447:15570699:-
Potri.013G151700	TCONS_00225280	gain	ptc-miR7820:15570436:15570709	SI:Chr13:15570447:15570699:-
Potri.014G000500	TCONS_00233528	longest iso	none
Potri.014G000500	TCONS_00233539	gain	ptc-miR6441:49380:49400	RE:Chr14:46665:54044:-
Potri.014G000500	TCONS_00233535	gain	ptc-miR6441:49380:49400	RE:Chr14:46665:54044:-
Potri.014G016800	TCONS_00226361	longest iso	ptc-miR169t:1626278:1626298
Potri.014G016800	TCONS_00226367	gain	ptc-miR7813:1627213:1627233	RI:Chr14:1626984:1627269:+
Potri.014G017500	TCONS_00234140	longest iso	none
Potri.014G017500	TCONS_00234136	gain	ptc-miR6466-3p:1684805:1684825	RI:Chr14:1684155:1685053:-
Potri.014G029300	TCONS_00226798	longest iso	ptc-miR7833:2490514:2490534
Potri.014G029300	TCONS_00226795	loss	ptc-miR7833:2490514:2490534	SI:Chr14:2490450:2490537:+
Potri.014G029800	TCONS_00234482	longest iso	none
Potri.014G029800	TCONS_00234486	gain	ptc-miR477a-3p:2510972:2510992	RI:Chr14:2514194:2514769:-
Potri.014G029800	TCONS_00234488	gain	ptc-miR477a-3p:2510972:2510992	RI:Chr14:2514194:2514769:-
Potri.014G029900	TCONS_00234501	longest iso	none
Potri.014G029900	TCONS_00234489	gain	ptc-miR171a-5p:2525491:2525511	RI:Chr14:2525063:2525833:-,RI:Chr14:2525047:2525833:-
Potri.014G042800	TCONS_00234970	longest iso	ptc-miR164f:3446156:3446176
Potri.014G042800	TCONS_00234971	gain	ptc-miR398c-3p:3446858:3446878	RI:Chr14:3446540:3447428:-,RI:Chr14:3446540:3447404:-
Potri.014G050000	TCONS_00227616	longest iso	none
Potri.014G050000	TCONS_00227614	gain	ptc-miR477a-3p:4014932:4014952	RI:Chr14:4014574:4016252:+,RI:Chr14:4014574:4016721:+
Potri.014G051500	TCONS_00235233	longest iso	ptc-miR6443:4093571:4093591; ptc-miR7821:4092828:4092848
Potri.014G051500	TCONS_00235237	gain	ptc-miR7840:4094273:4094293	RI:Chr14:4094264:4094451:-
Potri.014G055900	TCONS_00235394	longest iso	none
Potri.014G055900	TCONS_00235387	gain	ptc-miR6421-3p:4364504:4364720	RE:Chr14:4364438:4364521:-
Potri.014G060100	TCONS_00227959	longest iso	ptc-miR474c:4636088:4637007
Potri.014G060100	TCONS_00227976	loss	ptc-miR474c:4636088:4637007	A3:Chr14:4636098:4637051:+
Potri.014G066800	TCONS_00235782	longest iso	none
Potri.014G066800	TCONS_00235781	gain	ptc-miR7841:5440375:5440395	RI:Chr14:5440047:5441388:-
Potri.014G071100	TCONS_00228338	longest iso	none
Potri.014G071100	TCONS_00228337	gain	ptc-miR6445b:5766882:5766903	AE:Chr14:5766550:5766920:+
Potri.014G076300	TCONS_00228523	longest iso	none
Potri.014G076300	TCONS_00228524	gain	ptc-miR6452:6175270:6175290	RI:Chr14:6175037:6175713:+
Potri.014G076300	TCONS_00228526	gain	ptc-miR6452:6175270:6175290	RI:Chr14:6175037:6175713:+
Potri.014G076800	TCONS_00236307	longest iso	none
Potri.014G076800	TCONS_00236292	gain	ptc-miR6425c-3p:6207809:6207829	RI:Chr14:6206811:6207923:-,RI:Chr14:6206947:6207923:-
Potri.014G076800	TCONS_00236298	gain	ptc-miR6425c-3p:6207809:6207829	RI:Chr14:6206811:6207923:-,RI:Chr14:6206947:6207923:-
Potri.014G078800	TCONS_00236379	longest iso	ptc-miR396a:6330250:6330891; ptc-miR396e-5p:6330250:6330891; ptc-miR396c:6330250:6330891; ptc-miR396b:6330250:6330891; ptc-miR396d:6330250:6330891; ptc-miR7817a:6329444:6329464
Potri.014G078800	TCONS_00236374	loss	ptc-miR396d:6330250:6330891	AE:Chr14:6330533:6330354:-
Potri.014G088100	TCONS_00236750	longest iso	none
Potri.014G088100	TCONS_00236752	gain	ptc-miR476a:6957730:6957750	RI:Chr14:6957829:6957929:-,RI:Chr14:6957647:6957929:-,RI:Chr14:6957618:6957929:-,RI:Chr14:6957598:6957929:-
Potri.014G092300	TCONS_00229205	longest iso	none
Potri.014G092300	TCONS_00229212	gain	ptc-miR169v:7214086:7214106	RI:Chr14:7213837:7215503:+
Potri.014G092300	TCONS_00229203	gain	ptc-miR169v:7214086:7214106	RI:Chr14:7213837:7215503:+
Potri.014G092300	TCONS_00229214	gain	ptc-miR169v:7214086:7214106	RI:Chr14:7213837:7215503:+
Potri.014G093200	TCONS_00229278	longest iso	none
Potri.014G093200	TCONS_00229274	gain	ptc-miR7814:7271291:7271311	RE:Chr14:7267633:7268308:+,RE:Chr14:7268212:7268308:+,A5:Chr14:7268309:7268716:+
Potri.014G094200	TCONS_00229310	longest iso	none
Potri.014G094200	TCONS_00229335	gain	ptc-miR7825:7345465:7345485	RI:Chr14:7345186:7345538:+
Potri.014G094400	TCONS_00229347	longest iso	none
Potri.014G094400	TCONS_00229354	gain	ptc-miR7819:7366582:7366602	RI:Chr14:7366562:7367271:+
Potri.014G095500	TCONS_00229375	longest iso	ptc-miR6457b:7459048:7459068; ptc-miR6456:7455967:7455988
Potri.014G095500	TCONS_00229365	gain	ptc-miR6432:7457712:7457732	RI:Chr14:7457314:7458903:+
Potri.014G099000	TCONS_00229495	longest iso	none
Potri.014G099000	TCONS_00229494	gain	ptc-miR6426a:7722645:7722665	RI:Chr14:7722610:7723782:+
Potri.014G101800	TCONS_00237322	longest iso	ptc-miR1444a:7953017:7953036,7952978:7952997; ptc-miR156l:7955455:7955558
Potri.014G101800	TCONS_00237298	loss	ptc-miR156l:7955455:7955558	A3:Chr14:7955541:7955455:-
Potri.014G107300	TCONS_00229829	longest iso	ptc-miR6462f:8465014:8465033; ptc-miR6462e:8465014:8465033
Potri.014G107300	TCONS_00229838	loss	ptc-miR6462e:8465014:8465033	A3:Chr14:8464863:8465315:+,SE:Chr14:8464863:8465315:+
Potri.014G117400	TCONS_00230160	longest iso	none
Potri.014G117400	TCONS_00230175	gain	ptc-miR6462a:9135895:9135915	AE:Chr14:9135885:9136000:+
Potri.014G119100	TCONS_00230243	longest iso	ptc-miR6441:9248465:9248485; ptc-miR6427-3p:9243981:9244001
Potri.014G119100	TCONS_00230235	loss	ptc-miR6427-3p:9243981:9244001	SE:Chr14:9243442:9245175:+
Potri.014G120100	TCONS_00230272	longest iso	ptc-miR171e:9298697:9298717; ptc-miR171f:9298697:9298717; ptc-miR171b:9298693:9298714; ptc-miR171a-3p:9298693:9298714; ptc-miR171i:9298697:9298717; ptc-miR171h-3p:9298697:9298717; ptc-miR171g-3p:9298697:9298717
Potri.014G120100	TCONS_00230298	loss	ptc-miR171g-3p:9298697:9298717	SI:Chr14:9298665:9298743:+
Potri.014G120100	TCONS_00230299	loss	ptc-miR171g-3p:9298697:9298717	SI:Chr14:9298665:9298743:+
Potri.014G120600	TCONS_00237944	longest iso	ptc-miR6469:9315432:9315452
Potri.014G120600	TCONS_00237912	gain	ptc-miR171g-5p:9315796:9316339	A5:Chr14:9316334:9315812:-,SE:Chr14:9315812:9316334:-
Potri.014G121900	TCONS_00237983	longest iso	ptc-miR394a-3p:9430010:9430029; ptc-miR1450:9433381:9433402; ptc-miR394b-3p:9430010:9430029; ptc-miR6444:9430566:9430586; ptc-miR6459a-5p:9433716:9433736
Potri.014G121900	TCONS_00237980	loss	ptc-miR6459a-5p:9433716:9433736	SI:Chr14:9433440:9433870:-
Potri.014G138000	TCONS_00238502	longest iso	ptc-miR171a-3p:10549166:10549186; ptc-miR171b:10549166:10549186
Potri.014G138000	TCONS_00238503	gain	ptc-miR6427-3p:10548543:10548563	RI:Chr14:10548494:10548570:-
Potri.014G147400	TCONS_00238865	longest iso	none
Potri.014G147400	TCONS_00238834	gain	ptc-miR478o:11267657:11267680	RI:Chr14:11267006:11269367:-
Potri.014G150300	TCONS_00239062	longest iso	ptc-miR397c:11536457:11536477
Potri.014G150300	TCONS_00239063	loss	ptc-miR397c:11536457:11536477	SI:Chr14:11536156:11536528:-
Potri.014G154600	TCONS_00231855	longest iso	ptc-miR6454:12015046:12015066
Potri.014G154600	TCONS_00231887	gain	ptc-miR7841:12022044:12022064	AE:Chr14:12021613:12022119:+
Potri.014G159500	TCONS_00232064	longest iso	ptc-miR171e:12506268:12506288; ptc-miR171f:12506268:12506288; ptc-miR171i:12506268:12506288; ptc-miR171g-3p:12506268:12506288; ptc-miR171h-3p:12506268:12506288
Potri.014G159500	TCONS_00232061	gain	ptc-miR6439a:12505154:12505174	AE:Chr14:12504879:12505513:+
Potri.014G159500	TCONS_00232074	gain	ptc-miR7832:12508740:12508760	RI:Chr14:12507851:12508976:+,RI:Chr14:12507851:12509005:+
Potri.014G165300	TCONS_00239650	longest iso	none
Potri.014G165300	TCONS_00239642	gain	ptc-miR6478:13091079:13091099	RI:Chr14:13090960:13092182:-
Potri.014G165500	TCONS_00232321	longest iso	none
Potri.014G165500	TCONS_00232311	gain	ptc-miR6473:13124990:13126302	A5:Chr14:13125002:13126293:+
Potri.014G167800	TCONS_00232371	longest iso	none
Potri.014G167800	TCONS_00232375	gain	ptc-miR6436:13402827:13402848	RI:Chr14:13402830:13402868:+,RI:Chr14:13402836:13402901:+
Potri.014G171900	TCONS_00232494	longest iso	ptc-miR397b:13942028:13942048; ptc-miR397a:13942028:13942048
Potri.014G171900	TCONS_00232489	loss	ptc-miR397a:13942028:13942048	SE:Chr14:13940068:13943989:+
Potri.014G192800	TCONS_00233229	longest iso	ptc-miR6456:17984790:17984810; ptc-miR7820:17983296:17983801; ptc-miR171a-5p:17981275:17981295
Potri.014G192800	TCONS_00233228	loss	ptc-miR171a-5p:17981275:17981295	SI:Chr14:17981176:17981333:+
Potri.015G000900	TCONS_00246620	longest iso	none
Potri.015G000900	TCONS_00246599	gain	ptc-miR6452:43548:43567	RI:Chr15:43090:44043:-,RI:Chr15:43090:43702:-
Potri.015G004600	TCONS_00241181	longest iso	none
Potri.015G004600	TCONS_00241183	gain	ptc-miR169ag:306177:306199	RI:Chr15:306181:306311:+
Potri.015G014000	TCONS_00241572	longest iso	ptc-miR169n-3p:952175:952426
Potri.015G014000	TCONS_00241574	gain	ptc-miR6462a:949120:949141	RI:Chr15:949056:949167:+
Potri.015G014000	TCONS_00241576	gain	ptc-miR6462a:949120:949141	RI:Chr15:949056:949167:+
Potri.015G014000	TCONS_00241585	gain	ptc-miR6462a:949120:949141	RI:Chr15:949056:949167:+
Potri.015G020500	TCONS_00241818	longest iso	ptc-miR7818:1490417:1491473; ptc-miR475c:1490273:1490293
Potri.015G020500	TCONS_00241820	loss	ptc-miR475c:1490273:1490293	A5:Chr15:1490189:1491453:+
Potri.015G023400	TCONS_00241881	longest iso	ptc-miR6439b:1821491:1821511; ptc-miR1449:1821515:1821536
Potri.015G023400	TCONS_00241885	loss	ptc-miR1449:1821515:1821536	A3:Chr15:1821380:1821537:+
Potri.015G028300	TCONS_00242089	longest iso	ptc-miR7815:2275409:2275429; ptc-miR6473:2273662:2273682
Potri.015G028300	TCONS_00242091	gain	ptc-miR396g-3p:2275096:2275116	AE:Chr15:2275063:2275398:+
Potri.015G029000	TCONS_00242120	longest iso	none
Potri.015G029000	TCONS_00242114	gain	ptc-miR168a-5p:2347226:2347246	RE:Chr15:2346857:2347863:+
Potri.015G046500	TCONS_00242733	longest iso	none
Potri.015G046500	TCONS_00242749	gain	ptc-miR7834:4686383:4686403	RI:Chr15:4686286:4687628:+
Potri.015G048100	TCONS_00248211	longest iso	ptc-miR7816:5032622:5032642
Potri.015G048100	TCONS_00248200	loss	ptc-miR7816:5032622:5032642	SI:Chr15:5032486:5032643:-
Potri.015G054700	TCONS_00248455	longest iso	none
Potri.015G054700	TCONS_00248453	gain	ptc-miR476b:7424068:7424088	RI:Chr15:7424223:7424331:-
Potri.015G059000	TCONS_00248678	longest iso	none
Potri.015G059000	TCONS_00248691	gain	ptc-miR171l-5p:8090076:8090796	RE:Chr15:8090788:8090831:-
Potri.015G062900	TCONS_00248845	longest iso	none
Potri.015G062900	TCONS_00248823	gain	ptc-miR6444:8638137:8638157	RI:Chr15:8637733:8638546:-
Potri.015G072900	TCONS_00243950	longest iso	ptc-miR171g-5p:9747048:9747340; ptc-miR171h-5p:9747048:9747340
Potri.015G072900	TCONS_00243946	loss	ptc-miR171h-5p:9747048:9747340	RI:Chr15:9747052:9747323:+
Potri.015G072900	TCONS_00243949	loss	ptc-miR171h-5p:9747048:9747340	RI:Chr15:9747052:9747323:+
Potri.015G079500	TCONS_00244309	longest iso	none
Potri.015G079500	TCONS_00244308	gain	ptc-miR6477:10453419:10453439	RI:Chr15:10453386:10453480:+
Potri.015G092100	TCONS_00244786	longest iso	ptc-miR6445a:11408058:11408079; ptc-miR6445b:11408058:11408079
Potri.015G092100	TCONS_00244797	gain	ptc-miR6435:11408947:11408967	RI:Chr15:11408425:11409824:+,RI:Chr15:11408425:11409828:+
Potri.015G094800	TCONS_00250005	longest iso	none
Potri.015G094800	TCONS_00250007	gain	ptc-miR396g-5p:11594984:11595004	RI:Chr15:11595002:11595356:-
Potri.015G098600	TCONS_00245021	longest iso	ptc-miR7838:11796252:11796272
Potri.015G098600	TCONS_00245023	gain	ptc-miR6445b:11793751:11793772	AE:Chr15:11793704:11793854:+
Potri.015G132300	TCONS_00251159	longest iso	none
Potri.015G132300	TCONS_00251152	gain	ptc-miR399d:14268343:14268363	RI:Chr15:14268084:14268687:-
Potri.015G132300	TCONS_00251156	gain	ptc-miR6451:14268851:14270214	RE:Chr15:14268688:14268854:-,SE:Chr15:14268855:14270197:-
Potri.015G138200	TCONS_00246204	longest iso	none
Potri.015G138200	TCONS_00246206	gain	ptc-miR6479:14687466:14687486	RI:Chr15:14687335:14687514:+
Potri.015G145700	TCONS_00246464	longest iso	ptc-miR169y:15095251:15095271,15093322:15093340; ptc-miR160e-3p:15098705:15098724
Potri.015G145700	TCONS_00246462	gain	ptc-miR395a:15095892:15096758	SE:Chr15:15095905:15096750:+
Potri.015G147500	TCONS_00246529	longest iso	ptc-miR482b-5p:15194432:15194452; ptc-miR408-3p:15193571:15193591
Potri.015G147500	TCONS_00246526	gain	ptc-miR6438b:15194993:15195014	RI:Chr15:15194502:15195881:+
Potri.016G000200	TCONS_00251686	longest iso	none
Potri.016G000200	TCONS_00251674	gain	ptc-miR160b-3p:22066:22086	RI:Chr16:21886:22180:+
Potri.016G000400	TCONS_00256700	longest iso	none
Potri.016G000400	TCONS_00256697	gain	ptc-miR156k:25994:26013	RI:Chr16:26792:27440:-
Potri.016G001000	TCONS_00251717	longest iso	none
Potri.016G001000	TCONS_00251729	gain	ptc-miR6476a:46468:46487	RI:Chr16:46287:46794:+
Potri.016G012900	TCONS_00252080	longest iso	ptc-miR167h-5p:716741:716761; ptc-miR167g-5p:716741:716761; ptc-miR167f-5p:716741:716761
Potri.016G012900	TCONS_00252078	loss	ptc-miR167f-5p:716741:716761	AE:Chr16:716401:717115:+
Potri.016G012900	TCONS_00252074	loss	ptc-miR167h-5p:716741:716761	AE:Chr16:716401:717115:+
Potri.016G015100	TCONS_00252144	longest iso	ptc-miR473a-5p:824562:824684
Potri.016G015100	TCONS_00252143	loss	ptc-miR473a-5p:824562:824684	SE:Chr16:824277:824678:+
Potri.016G064300	TCONS_00258944	longest iso	ptc-miR1450:4536359:4536380
Potri.016G064300	TCONS_00258924	loss	ptc-miR1450:4536359:4536380	SI:Chr16:4536237:4536400:-
Potri.016G064600	TCONS_00253756	longest iso	ptc-miR172b-5p:4558262:4558282; ptc-miR172g-5p:4558262:4558282
Potri.016G064600	TCONS_00253762	gain	ptc-miR399d:4557391:4557411	RE:Chr16:4556873:4557592:+
Potri.016G064600	TCONS_00253759	gain	ptc-miR399d:4557391:4557411	RE:Chr16:4556942:4557592:+
Potri.016G064600	TCONS_00253754	gain	ptc-miR399a:4557391:4557411	RI:Chr16:4555568:4556638:+,RI:Chr16:4555568:4557070:+,RI:Chr16:4555568:4556872:+,RI:Chr16:4555568:4556941:+,RI:Chr16:4555568:4557527:+,RI:Chr16:4555568:4557205:+
Potri.016G070500	TCONS_00254021	longest iso	ptc-miR482d-3p:5186066:5186087; ptc-miR1444e:5185711:5185731; ptc-miR1444d:5185711:5185731; ptc-miR159d:5188575:5188595; ptc-miR6427-3p:5188382:5188402
Potri.016G070500	TCONS_00254025	loss	ptc-miR482d-3p:5186066:5186087	SI:Chr16:5185758:5186330:+
Potri.016G080500	TCONS_00259463	longest iso	none
Potri.016G080500	TCONS_00259465	gain	ptc-miR395a:6229087:6229107	RI:Chr16:6228893:6229111:-
Potri.016G084900	TCONS_00254546	longest iso	none
Potri.016G084900	TCONS_00254543	gain	ptc-miR7830:6666488:6666732	RE:Chr16:6666001:6666506:+
Potri.016G088600	TCONS_00254683	longest iso	none
Potri.016G088600	TCONS_00254678	gain	ptc-miR397b:7089377:7089399	RI:Chr16:7089289:7089982:+
Potri.016G101200	TCONS_00260228	longest iso	none
Potri.016G101200	TCONS_00260226	gain	ptc-miR6467:9894103:9894123	RI:Chr16:9893721:9894350:-
Potri.016G114700	TCONS_00255662	longest iso	ptc-miR169aa:11905119:11906238; ptc-miR6444:11907016:11907036; ptc-miR482d-5p:11904433:11904454
Potri.016G114700	TCONS_00255660	loss	ptc-miR169aa:11905119:11906238	RI:Chr16:11905127:11906225:+,RI:Chr16:11905127:11906249:+,RI:Chr16:11905127:11906099:+
Potri.016G125600	TCONS_00255985	longest iso	ptc-miR159b:12871781:12871801; ptc-miR6456:12868771:12868791; ptc-miR159a:12871781:12871801; ptc-miR159d:12871781:12871801; ptc-miR6426b:12870173:12870193; ptc-miR6426a:12870173:12870193
Potri.016G125600	TCONS_00255983	loss	ptc-miR6456:12868771:12868791	SE:Chr16:12868601:12869426:+
Potri.016G130000	TCONS_00256108	longest iso	ptc-miR1447:13237996:13238016
Potri.016G130000	TCONS_00256109	loss	ptc-miR1447:13237996:13238016	A3:Chr16:13237832:13238021:+,SI:Chr16:13237832:13238021:+
Potri.016G139700	TCONS_00256473	longest iso	ptc-miR6468-5p:14184931:14184953
Potri.016G139700	TCONS_00256476	gain	ptc-miR160e-3p:14184381:14184401	RI:Chr16:14184119:14184828:+
Potri.016G142600	TCONS_00256617	longest iso	none
Potri.016G142600	TCONS_00256619	gain	ptc-miR6448:14365306:14365326	RI:Chr16:14364942:14365971:+
Potri.017G001600	TCONS_00266752	longest iso	ptc-miR395a:89984:90004
Potri.017G001600	TCONS_00266753	loss	ptc-miR395a:89984:90004	SI:Chr17:89992:90188:-
Potri.017G007700	TCONS_00261852	longest iso	ptc-miR530b:531158:531177; ptc-miR530a:531158:531177
Potri.017G007700	TCONS_00261853	gain	ptc-miR164f:530861:530881	RI:Chr17:530272:530998:+,RI:Chr17:530272:530992:+
Potri.017G018400	TCONS_00267219	longest iso	none
Potri.017G018400	TCONS_00267222	gain	ptc-miR6441:1534959:1534979	RI:Chr17:1534962:1535463:-
Potri.017G032000	TCONS_00267551	longest iso	none
Potri.017G032000	TCONS_00267532	gain	ptc-miR399i:2772821:2772841	RI:Chr17:2771842:2772823:-
Potri.017G050500	TCONS_00263343	longest iso	ptc-miR6462c-5p:4225594:4225615
Potri.017G050500	TCONS_00263348	loss	ptc-miR6462c-5p:4225594:4225615	SI:Chr17:4225426:4225693:+,A3:Chr17:4225426:4225693:+
Potri.017G050500	TCONS_00263346	loss	ptc-miR6462c-5p:4225594:4225615	SI:Chr17:4225426:4225797:+,A3:Chr17:4225426:4225797:+
Potri.017G050900	TCONS_00268093	longest iso	none
Potri.017G050900	TCONS_00268084	gain	ptc-miR7840:4251692:4251712	RI:Chr17:4251676:4251786:-
Potri.017G051600	TCONS_00263390	longest iso	ptc-miR7823:4353076:4353096
Potri.017G051600	TCONS_00263399	gain	ptc-miR393b-5p:4350781:4350801	AE:Chr17:4350561:4351586:+,RI:Chr17:4350585:4351517:+,RI:Chr17:4350585:4351328:+
Potri.017G057400	TCONS_00263594	longest iso	none
Potri.017G057400	TCONS_00263597	gain	ptc-miR156l:5184782:5184802	RI:Chr17:5184780:5184906:+
Potri.017G093600	TCONS_00264789	longest iso	ptc-miR7839:11055437:11055456
Potri.017G093600	TCONS_00264813	gain	ptc-miR6435:11056997:11057017	RI:Chr17:11056998:11057379:+
Potri.017G093600	TCONS_00264820	gain	ptc-miR6466-3p:11060019:11060039	AE:Chr17:11058659:11060388:+
Potri.017G093600	TCONS_00264806	loss	ptc-miR7839:11055437:11055456	A3:Chr17:11055390:11055786:+,A5:Chr17:11055390:11055786:+
Potri.017G099900	TCONS_00269809	longest iso	none
Potri.017G099900	TCONS_00269802	gain	ptc-miR171a-5p:11737666:11737686	RI:Chr17:11737174:11738403:-
Potri.017G138300	TCONS_00270873	longest iso	none
Potri.017G138300	TCONS_00270838	gain	ptc-miR396g-5p:14672753:14672773	RI:Chr17:14668588:14668889:-
Potri.017G144500	TCONS_00271101	longest iso	none
Potri.017G144500	TCONS_00271095	gain	ptc-miR475a-5p:15237344:15237364	RI:Chr17:15236998:15237390:-,RI:Chr17:15237011:15237390:-
Potri.017G144700	TCONS_00271109	longest iso	none
Potri.017G144700	TCONS_00271108	gain	ptc-miR6462c-5p:15257400:15257421	RI:Chr17:15257237:15257665:-
Potri.017G144800	TCONS_00266397	longest iso	ptc-miR403c-3p:15271298:15271484; ptc-miR403d:15271298:15271484; ptc-miR403b:15271298:15271484; ptc-miR403a:15271298:15271484
Potri.017G144800	TCONS_00266398	loss	ptc-miR403a:15271298:15271484	A5:Chr17:15271366:15271467:+,SI:Chr17:15271366:15271467:+
Potri.017G145700	TCONS_00271124	longest iso	none
Potri.017G145700	TCONS_00271123	gain	ptc-miR396e-3p:15335735:15335754	RI:Chr17:15335588:15335778:-
Potri.018G001000	TCONS_00277503	longest iso	ptc-miR7834:79183:79203; ptc-miR7823:76600:76620
Potri.018G001000	TCONS_00277502	loss	ptc-miR7834:79183:79203	SE:Chr18:78283:79989:-
Potri.018G009100	TCONS_00271678	longest iso	ptc-miR6423:631186:631207; ptc-miR7833:632915:632935; ptc-miR530a:631318:631337
Potri.018G009100	TCONS_00271675	loss	ptc-miR530a:631318:631337	A3:Chr18:631180:631332:+,SI:Chr18:631180:631332:+
Potri.018G015200	TCONS_00278022	longest iso	ptc-miR482a.2:1231249:1231268
Potri.018G015200	TCONS_00278020	gain	ptc-miR3627a:1231706:1231727	RI:Chr18:1231432:1231862:-
Potri.018G027800	TCONS_00278555	longest iso	ptc-miR474b:2215680:2215703
Potri.018G027800	TCONS_00278556	gain	ptc-miR6432:2215221:2215547	A5:Chr18:2215545:2215240:-
Potri.018G029300	TCONS_00278581	longest iso	none
Potri.018G029300	TCONS_00278577	gain	ptc-miR475a-5p:2306007:2306027	RI:Chr18:2305666:2306011:-
Potri.018G034200	TCONS_00278754	longest iso	ptc-miR6448:2735966:2735986; ptc-miR7817a:2731891:2731911,2732160:2732180
Potri.018G034200	TCONS_00278753	loss	ptc-miR6448:2735966:2735986	SI:Chr18:2735875:2736071:-
Potri.018G037500	TCONS_00272787	longest iso	ptc-miR6466-5p:3120671:3120691; ptc-miR828b-3p:3120718:3120738
Potri.018G037500	TCONS_00272814	loss	ptc-miR828b-3p:3120718:3120738	A5:Chr18:3120735:3120849:+
Potri.018G037500	TCONS_00272799	gain	ptc-miR398c-5p:3121081:3121101	RI:Chr18:3120915:3121231:+,RI:Chr18:3120915:3121093:+
Potri.018G037700	TCONS_00278896	longest iso	none
Potri.018G037700	TCONS_00278898	gain	ptc-miR474b:3129712:3129735	RI:Chr18:3129209:3130182:-
Potri.018G038000	TCONS_00272859	longest iso	ptc-miR1447:3155111:3155131
Potri.018G038000	TCONS_00272857	loss	ptc-miR1447:3155111:3155131	SE:Chr18:3151752:3157552:+
Potri.018G046400	TCONS_00279133	longest iso	none
Potri.018G046400	TCONS_00279127	gain	ptc-miR169n-3p:4269444:4269463	RI:Chr18:4269673:4270546:-
Potri.018G046400	TCONS_00279124	gain	ptc-miR169n-3p:4269444:4269463	RI:Chr18:4269673:4270546:-
Potri.018G047100	TCONS_00273178	longest iso	ptc-miR6452:4414191:4414211; ptc-miR530b:4414455:4414474
Potri.018G047100	TCONS_00273172	gain	ptc-miR6465:4413892:4413913	RI:Chr18:4413733:4413927:+
Potri.018G050200	TCONS_00273248	longest iso	none
Potri.018G050200	TCONS_00273257	gain	ptc-miR167d:5163683:5163703	RI:Chr18:5163691:5163790:+
Potri.018G051300	TCONS_00279333	longest iso	ptc-miR169q:5302402:5302422; ptc-miR169u-5p:5302402:5302422
Potri.018G051300	TCONS_00279331	loss	ptc-miR169u-5p:5302402:5302422	SI:Chr18:5302266:5302560:-
Potri.018G052200	TCONS_00273360	longest iso	none
Potri.018G052200	TCONS_00273356	gain	ptc-miR6462c-5p:5435484:5435505	RI:Chr18:5435334:5435534:+
Potri.018G053900	TCONS_00273396	longest iso	none
Potri.018G053900	TCONS_00273398	gain	ptc-miR172g-5p:5679877:5679897	AE:Chr18:5679632:5679947:+
Potri.018G056200	TCONS_00273501	longest iso	ptc-miR7817a:5870928:5870948; ptc-miR530b:5873118:5873137
Potri.018G056200	TCONS_00273498	loss	ptc-miR7817a:5870928:5870948	A3:Chr18:5870911:5871047:+,A5:Chr18:5870911:5871047:+
Potri.018G064800	TCONS_00274003	longest iso	none
Potri.018G064800	TCONS_00274009	gain	ptc-miR6466-5p:8203233:8203253	RI:Chr18:8203081:8203749:+,RI:Chr18:8203081:8203857:+
Potri.018G066600	TCONS_00279860	longest iso	ptc-miR6462c-5p:8471739:8471760; ptc-miR482c-5p:8473556:8473577; ptc-miR482d-5p:8473782:8473803
Potri.018G066600	TCONS_00279861	loss	ptc-miR482d-5p:8473782:8473803	SE:Chr18:8471403:8472100:-
Potri.018G069200	TCONS_00274197	longest iso	none
Potri.018G069200	TCONS_00274190	gain	ptc-miR6439a:8825922:8825942	RI:Chr18:8825836:8825996:+
Potri.018G072600	TCONS_00274377	longest iso	none
Potri.018G072600	TCONS_00274378	gain	ptc-miR827:9428316:9428336	RI:Chr18:9428263:9428667:+
Potri.018G081700	TCONS_00274767	longest iso	none
Potri.018G081700	TCONS_00274773	gain	ptc-miR476a:10884640:10884750	SI:Chr18:10884653:10884742:+
Potri.018G083200	TCONS_00274851	longest iso	ptc-miR166p:11006333:11006353; ptc-miR6421-3p:11009705:11009725
Potri.018G083200	TCONS_00274827	gain	ptc-miR1449:11006877:11006898	RI:Chr18:11006772:11007060:+
Potri.018G085400	TCONS_00274947	longest iso	none
Potri.018G085400	TCONS_00274948	gain	ptc-miR7842:11219982:11220002	RI:Chr18:11219924:11220225:+
Potri.018G085500	TCONS_00274960	longest iso	none
Potri.018G085500	TCONS_00274959	gain	ptc-miR6428:11226215:11226236	RE:Chr18:11225875:11228467:+
Potri.018G090100	TCONS_00280669	longest iso	ptc-miR7819:11879481:11879501
Potri.018G090100	TCONS_00280672	loss	ptc-miR7819:11879481:11879501	SE:Chr18:11879099:11879608:-
Potri.018G093400	TCONS_00280831	longest iso	ptc-miR477c:12220931:12220952
Potri.018G093400	TCONS_00280819	gain	ptc-miR7812:12219707:12219727	RI:Chr18:12218827:12220214:-
Potri.018G098400	TCONS_00280999	longest iso	none
Potri.018G098400	TCONS_00281012	gain	ptc-miR6450a:12673572:12673592	RI:Chr18:12672912:12674004:-
Potri.018G100900	TCONS_00281111	longest iso	none
Potri.018G100900	TCONS_00281102	gain	ptc-miR472a:12857557:12857578	RI:Chr18:12857154:12858184:-
Potri.018G114700	TCONS_00281682	longest iso	ptc-miR6457a:13963342:13963362
Potri.018G114700	TCONS_00281683	gain	ptc-miR6449:13960455:13960474	RI:Chr18:13960379:13960528:-
Potri.018G122300	TCONS_00281876	longest iso	none
Potri.018G122300	TCONS_00281877	gain	ptc-miR390d-5p:14582580:14582600	RI:Chr18:14582579:14582681:-
Potri.018G122300	TCONS_00281883	gain	ptc-miR390a:14582580:14582600	RI:Chr18:14582579:14582681:-
Potri.018G129500	TCONS_00282097	longest iso	ptc-miR393a-3p:15114686:15114705; ptc-miR393b-3p:15114686:15114705; ptc-miR396e-3p:15113028:15113047
Potri.018G129500	TCONS_00282081	loss	ptc-miR396e-3p:15113028:15113047	SI:Chr18:15112827:15113216:-
Potri.018G130900	TCONS_00282162	longest iso	none
Potri.018G130900	TCONS_00282156	gain	ptc-miR399j:15229348:15229368	RI:Chr18:15229139:15229480:-
Potri.018G131700	TCONS_00276638	longest iso	none
Potri.018G131700	TCONS_00276633	gain	ptc-miR6431:15294737:15294758	RI:Chr18:15294702:15295218:+
Potri.018G132000	TCONS_00282215	longest iso	ptc-miR172h-5p:15300639:15300659
Potri.018G132000	TCONS_00282209	gain	ptc-miR7819:15300011:15300031	RE:Chr18:15301617:15302158:-
Potri.018G141600	TCONS_00276910	longest iso	ptc-miR6451:16124720:16124740
Potri.018G141600	TCONS_00276911	gain	ptc-miR6462a:16125712:16126437	A3:Chr18:16125721:16126425:+
Potri.018G142900	TCONS_00276977	longest iso	ptc-miR408-3p:16274821:16274841; ptc-miR6461:16273674:16273694
Potri.018G142900	TCONS_00276979	loss	ptc-miR408-3p:16274821:16274841	SI:Chr18:16274647:16274868:+,A5:Chr18:16274647:16274868:+
Potri.018G142900	TCONS_00276974	loss	ptc-miR408-3p:16274821:16274841	SI:Chr18:16274761:16274841:+,A5:Chr18:16274761:16274841:+
Potri.018G146000	TCONS_00277148	longest iso	none
Potri.018G146000	TCONS_00277147	gain	ptc-miR6458:16557297:16557318	RI:Chr18:16557105:16557317:+
Potri.018G151600	TCONS_00277384	longest iso	ptc-miR7817a:16886391:16886411; ptc-miR164f:16890528:16890548
Potri.018G151600	TCONS_00277407	gain	ptc-miR168a-5p:16890286:16890306	RI:Chr18:16887785:16888355:+,RI:Chr18:16887785:16888106:+
Potri.018G151600	TCONS_00277403	gain	ptc-miR168a-5p:16890286:16890306	RI:Chr18:16889515:16890369:+
Potri.019G019700	TCONS_00283475	longest iso	ptc-miR1446c:2285292:2285311; ptc-miR1446b:2285292:2285311; ptc-miR1446a:2285292:2285311; ptc-miR6470:2287994:2288014; ptc-miR1446e:2285292:2285311; ptc-miR1446d:2285292:2285311; ptc-miR7817b:2285489:2285509; ptc-miR171a-5p:2283433:2283453
Potri.019G019700	TCONS_00283474	gain	ptc-miR166p:2283547:2284007	A5:Chr19:2283567:2284006:+
Potri.019G021200	TCONS_00287656	longest iso	ptc-miR475c:2413941:2413961; ptc-miR475d-3p:2413941:2413961; ptc-miR476b:2413928:2413948; ptc-miR476a:2413928:2413948
Potri.019G021200	TCONS_00287657	loss	ptc-miR476a:2413928:2413948	SE:Chr19:2411665:2415438:-
Potri.019G032800	TCONS_00283873	longest iso	none
Potri.019G032800	TCONS_00283852	gain	ptc-miR6475:3766671:3766691	RI:Chr19:3765820:3766520:+
Potri.019G035800	TCONS_00288077	longest iso	ptc-miR6471:4055154:4055175
Potri.019G035800	TCONS_00288076	gain	ptc-miR475a-5p:4054999:4055019	RI:Chr19:4053627:4055149:-
Potri.019G039500	TCONS_00284069	longest iso	ptc-miR166h:4498175:4498195; ptc-miR166i:4498175:4498195; ptc-miR166j:4498175:4498195; ptc-miR166k:4498175:4498195; ptc-miR166l:4498175:4498195; ptc-miR166m:4498175:4498195; ptc-miR166a:4498175:4498195; ptc-miR166b:4498175:4498195; ptc-miR166c:4498175:4498195; ptc-miR6470:4498158:4498178; ptc-miR166e:4498175:4498195; ptc-miR166d:4498175:4498195; ptc-miR166g:4498175:4498195; ptc-miR166f:4498175:44…
Potri.019G039500	TCONS_00284089	loss	ptc-miR166f:4498175:4498195	A3:Chr19:4497423:4498207:+
Potri.019G041700	TCONS_00288336	longest iso	ptc-miR6439a:4854619:4854639
Potri.019G041700	TCONS_00288339	loss	ptc-miR6439a:4854619:4854639	SI:Chr19:4854536:4854652:-
Potri.019G043300	TCONS_00288397	longest iso	ptc-miR6439a:5069155:5069175; ptc-miR7812:5067288:5067528
Potri.019G043300	TCONS_00288402	gain	ptc-miR481c:5066851:5066874	RI:Chr19:5066846:5066916:-
Potri.019G046400	TCONS_00284283	longest iso	ptc-miR6457b:5663786:5663806
Potri.019G046400	TCONS_00284288	gain	ptc-miR477d-3p:5664612:5664632	RI:Chr19:5664568:5664792:+
Potri.019G050500	TCONS_00284800	longest iso	ptc-miR1449:7577325:7577346
Potri.019G050500	TCONS_00284772	gain	ptc-miR6427-5p:7573914:7574044	A3:Chr19:7573927:7574035:+
Potri.019G051200	TCONS_00284886	longest iso	ptc-miR1444a:7674271:7674290; ptc-miR1444c:7674271:7674290; ptc-miR1444b:7674271:7674290
Potri.019G051200	TCONS_00284887	gain	ptc-miR6427-3p:7673180:7673200	RI:Chr19:7673142:7673330:+,RI:Chr19:7673142:7673606:+,RI:Chr19:7673142:7673628:+
Potri.019G065700	TCONS_00285436	longest iso	none
Potri.019G065700	TCONS_00285429	gain	ptc-miR397a:9847616:9847636	RI:Chr19:9846875:9847662:+
Potri.019G066500	TCONS_00289378	longest iso	ptc-miR475d-5p:9886544:9886564,9891739:9891759; ptc-miR475a-5p:9886544:9886564,9891739:9891759; ptc-miR475b-5p:9886544:9886564,9891739:9891759; ptc-miR6473:9896651:9896671
Potri.019G066500	TCONS_00289383	loss	ptc-miR6473:9896651:9896671	SI:Chr19:9896593:9896691:-
Potri.019G069000	TCONS_00285509	longest iso	ptc-miR482d-5p:10243131:10243152; ptc-miR156l:10242082:10242102; ptc-miR156j:10242082:10242102; ptc-miR156i:10242082:10242102; ptc-miR156h:10242082:10242102; ptc-miR156g:10242082:10242102; ptc-miR6439a:10241940:10241960
Potri.019G069000	TCONS_00285503	loss	ptc-miR6439a:10241940:10241960	SI:Chr19:10241743:10245277:+,A3:Chr19:10241743:10245277:+
Potri.019G074400	TCONS_00285699	longest iso	ptc-miR7817a:10889823:10889843
Potri.019G074400	TCONS_00285693	loss	ptc-miR7817a:10889823:10889843	A3:Chr19:10887821:10889996:+
Potri.019G076900	TCONS_00285743	longest iso	none
Potri.019G076900	TCONS_00285741	gain	ptc-miR169z:11096223:11096243	RI:Chr19:11096112:11096660:+
Potri.019G087000	TCONS_00290101	longest iso	ptc-miR399c:11892576:11892596; ptc-miR6469:11892575:11892595
Potri.019G087000	TCONS_00290102	loss	ptc-miR6469:11892575:11892595	SE:Chr19:11891685:11894146:-
Potri.019G087100	TCONS_00290118	longest iso	none
Potri.019G087100	TCONS_00290117	gain	ptc-miR6468-3p:11914589:11914609	RI:Chr19:11914439:11915480:-
Potri.019G099100	TCONS_00286395	longest iso	ptc-miR476b:12899049:12899601
Potri.019G099100	TCONS_00286385	loss	ptc-miR476b:12899049:12899601	SE:Chr19:12899059:12900146:+
Potri.019G101900	TCONS_00286513	longest iso	none
Potri.019G101900	TCONS_00286522	gain	ptc-miR6451:13106461:13106481	RI:Chr19:13105666:13106493:+
Potri.019G133000	TCONS_00291306	longest iso	none
Potri.019G133000	TCONS_00291308	gain	ptc-miR6425c-3p:15817202:15817222	RI:Chr19:15816655:15817301:-
Potri.T012800	TCONS_00295736	longest iso	ptc-miR6457b:203089:203109; ptc-miR476a:202905:202924
Potri.T012800	TCONS_00295740	loss	ptc-miR6457b:203089:203109	A5:scaffold_25:203047:204671:+
Potri.T013000	TCONS_00296082	longest iso	ptc-miR6465:218826:218847; ptc-miR7816:218458:218478
Potri.T013000	TCONS_00296081	loss	ptc-miR6465:218826:218847	SI:scaffold_25:218768:219128:-
Potri.T034900	TCONS_00298284	longest iso	ptc-miR6427-5p:236939:236960
Potri.T034900	TCONS_00298287	gain	ptc-miR167h-5p:239273:239293	RI:scaffold_36:238887:239288:+
Potri.T065900	TCONS_00301432	longest iso	none
Potri.T065900	TCONS_00301430	gain	ptc-miR6435:43495:43515	RI:scaffold_68:43477:43527:+
Potri.T093700	TCONS_00291956	longest iso	ptc-miR172h-5p:23747:23767; ptc-miR474b:26584:26607; ptc-miR6451:26468:26488
Potri.T093700	TCONS_00291983	loss	ptc-miR6451:26468:26488	SI:scaffold_126:23968:26810:+

## Sheet: mirna_switch_longest
gene	isoform	isoform classification	domain	AS events
Potri.019G018900	TCONS_00283429	longest iso	ptc-miR171m:2225677:2225696; ptc-miR171l-3p:2225677:2225696; ptc-miR171j:2225677:2225696; ptc-miR6431:2227300:2227321
Potri.019G018900	TCONS_00283433	loss	ptc-miR171j:2225677:2225696	A3:Chr19:2225515:2226275:+
Potri.019G018900	TCONS_00283434	loss	ptc-miR171j:2225677:2225696	A3:Chr19:2225381:2226275:+,SE:Chr19:2225381:2226275:+
Potri.013G064300	TCONS_00216593	longest iso	ptc-miR159b:4946451:4946471; ptc-miR319a:4946451:4946470; ptc-miR319b:4946451:4946470; ptc-miR319c:4946451:4946470; ptc-miR390d-5p:4943168:4943188; ptc-miR1444d:4945245:4945265; ptc-miR1444e:4945245:4945265; ptc-miR390c:4943168:4943188; ptc-miR390b:4943168:4943188; ptc-miR390a:4943168:4943188; ptc-miR159a:4946451:4946471; ptc-miR319d:4946451:4946470
Potri.013G064300	TCONS_00216574	loss	ptc-miR319d:4946451:4946470	SI:Chr13:4946295:4946494:+
Potri.013G064300	TCONS_00216595	loss	ptc-miR319d:4946451:4946470	SI:Chr13:4946295:4946494:+
Potri.016G079200	TCONS_00254329	longest iso	ptc-miR6457a:6055211:6055231; ptc-miR482c-5p:6053232:6053253
Potri.016G079200	TCONS_00254344	loss	ptc-miR482c-5p:6053232:6053253	A3:Chr16:6052426:6053459:+
Potri.008G083800	TCONS_00144000	longest iso	ptc-miR6466-3p:5265098:5265118; ptc-miR7840:5264887:5264907; ptc-miR6470:5265798:5265818
Potri.008G083800	TCONS_00143994	loss	ptc-miR6470:5265798:5265818	A5:Chr08:5264416:5266681:+
Potri.008G083800	TCONS_00143995	loss	ptc-miR6470:5265798:5265818	A5:Chr08:5264456:5266681:+
Potri.008G083800	TCONS_00144007	loss	ptc-miR6470:5265798:5265818	SE:Chr08:5264272:5266681:+
Potri.006G281400	TCONS_00119000	longest iso	ptc-miR6476c:27907221:27907240; ptc-miR6476b:27907221:27907240; ptc-miR6476a:27907221:27907240
Potri.006G281400	TCONS_00119004	loss	ptc-miR6476a:27907221:27907240	SI:Chr06:27906980:27907501:+
Potri.006G281400	TCONS_00119003	loss	ptc-miR6476a:27907221:27907240	SI:Chr06:27906980:27907501:+
Potri.019G101900	TCONS_00286522	longest iso	ptc-miR6451:13106461:13106481
Potri.019G101900	TCONS_00286512	loss	ptc-miR6451:13106461:13106481	SI:Chr19:13105666:13106493:+,A5:Chr19:13105666:13106493:+,A3:Chr19:13105666:13106493:+
Potri.019G101900	TCONS_00286513	loss	ptc-miR6451:13106461:13106481	SI:Chr19:13105666:13106493:+,A5:Chr19:13105666:13106493:+,A3:Chr19:13105666:13106493:+
Potri.019G101900	TCONS_00286511	loss	ptc-miR6451:13106461:13106481	SI:Chr19:13105666:13106493:+,A3:Chr19:13105666:13106493:+
Potri.003G046600	TCONS_00058056	longest iso	ptc-miR7828:6355654:6355673; ptc-miR6446:6358200:6358220; ptc-miR156f:6356046:6356065; ptc-miR156e:6356046:6356065; ptc-miR156d:6356046:6356065; ptc-miR156c:6356046:6356065; ptc-miR156b:6356046:6356065; ptc-miR156a:6356046:6356065
Potri.003G046600	TCONS_00058096	loss	ptc-miR156a:6356046:6356065	SI:Chr03:6355335:6356120:+
Potri.003G046600	TCONS_00058025	loss	ptc-miR156a:6356046:6356065	SI:Chr03:6355335:6356120:+
Potri.004G044700	TCONS_00074719	longest iso	none
Potri.004G044700	TCONS_00074720	gain	ptc-miR159e:3396296:3396316	AE:Chr04:3396262:3396343:+
Potri.018G029300	TCONS_00278581	longest iso	none
Potri.018G029300	TCONS_00278577	gain	ptc-miR475a-5p:2306007:2306027	RI:Chr18:2305666:2306011:-
Potri.019G051200	TCONS_00284887	longest iso	ptc-miR1444a:7674271:7674290; ptc-miR1444c:7674271:7674290; ptc-miR1444b:7674271:7674290; ptc-miR6427-3p:7673180:7673200
Potri.019G051200	TCONS_00284891	loss	ptc-miR6427-3p:7673180:7673200	A3:Chr19:7673142:7673628:+,SI:Chr19:7673142:7673628:+
Potri.019G051200	TCONS_00284886	loss	ptc-miR6427-3p:7673180:7673200	A3:Chr19:7673142:7673628:+,SI:Chr19:7673142:7673628:+
Potri.001G000400	TCONS_00017404	longest iso	ptc-miR6470:10713:10733
Potri.001G000400	TCONS_00017420	loss	ptc-miR6470:10713:10733	SI:Chr01:8667:10899:-,SE:Chr01:8667:10899:-
Potri.001G316700	TCONS_00011842	longest iso	ptc-miR6448:32203262:32203282; ptc-miR7816:32198979:32198999
Potri.001G316700	TCONS_00011849	loss	ptc-miR7816:32198979:32198999	SI:Chr01:32198742:32199055:+
Potri.001G243100	TCONS_00026701	longest iso	ptc-miR393a-3p:25405444:25405464; ptc-miR393b-3p:25405444:25405464
Potri.001G243100	TCONS_00026702	loss	ptc-miR393b-3p:25405444:25405464	RE:Chr01:25405280:25405457:-
Potri.003G220100	TCONS_00064837	longest iso	none
Potri.003G220100	TCONS_00064850	gain	ptc-miR6436:21549065:21549086	RI:Chr03:21548826:21549133:+
Potri.004G081800	TCONS_00075910	longest iso	ptc-miR6426b:6753673:6753693; ptc-miR6426a:6753673:6753693
Potri.004G081800	TCONS_00075909	gain	ptc-miR7833:6752444:6752464	RI:Chr04:6752309:6752937:+
Potri.002G160700	TCONS_00052218	longest iso	ptc-miR475c:12115820:12115840; ptc-miR6459a-5p:12116284:12116304
Potri.002G160700	TCONS_00052227	loss	ptc-miR6459a-5p:12116284:12116304	SI:Chr02:12115788:12116395:-
Potri.006G116700	TCONS_00123343	longest iso	ptc-miR399a:9156856:9156876
Potri.006G116700	TCONS_00123348	loss	ptc-miR399a:9156856:9156876	SI:Chr06:9156832:9157711:-
Potri.010G166500	TCONS_00188931	longest iso	ptc-miR171g-5p:16972811:16972831; ptc-miR6465:16972720:16972741; ptc-miR160c-3p:16974524:16974544; ptc-miR6471:16973572:16973591; ptc-miR160b-3p:16974524:16974544
Potri.010G166500	TCONS_00188934	loss	ptc-miR160b-3p:16974524:16974544	SI:Chr10:16973591:16975061:-
Potri.010G198400	TCONS_00179485	longest iso	ptc-miR6423:19096518:19096539; ptc-miR6435:19095085:19095105
Potri.010G198400	TCONS_00179510	loss	ptc-miR6435:19095085:19095105	SI:Chr10:19094706:19095273:+
Potri.001G300400	TCONS_00011265	longest iso	ptc-miR395a:30458802:30458822
Potri.001G300400	TCONS_00011270	loss	ptc-miR395a:30458802:30458822	SE:Chr01:30458714:30460161:+
Potri.011G053000	TCONS_00199301	longest iso	none
Potri.011G053000	TCONS_00199281	gain	ptc-miR7835:4547276:4547580	RE:Chr11:4547570:4547990:-,SI:Chr11:4547286:4547569:-
Potri.001G151700	TCONS_00023267	longest iso	ptc-miR6468-5p:12503080:12503100
Potri.001G151700	TCONS_00023251	gain	ptc-miR6425c-3p:12504118:12504138	RI:Chr01:12504039:12504594:-
Potri.006G225100	TCONS_00127392	longest iso	none
Potri.006G225100	TCONS_00127390	gain	ptc-miR169s:23682712:23682733	RI:Chr06:23682678:23682786:-,RI:Chr06:23682667:23682786:-
Potri.018G100900	TCONS_00281121	longest iso	none
Potri.018G100900	TCONS_00281102	gain	ptc-miR472a:12857557:12857578	RI:Chr18:12857154:12858184:-
Potri.006G146400	TCONS_00114026	longest iso	none
Potri.006G146400	TCONS_00114025	gain	ptc-miR171h-5p:12497842:12498569	SI:Chr06:12497846:12498552:+
Potri.006G146400	TCONS_00114021	gain	ptc-miR171h-5p:12497842:12498569	SI:Chr06:12497846:12498552:+
Potri.016G125600	TCONS_00255985	longest iso	ptc-miR159b:12871781:12871801; ptc-miR6456:12868771:12868791; ptc-miR159a:12871781:12871801; ptc-miR159d:12871781:12871801; ptc-miR6426b:12870173:12870193; ptc-miR6426a:12870173:12870193
Potri.016G125600	TCONS_00255983	loss	ptc-miR6456:12868771:12868791	SE:Chr16:12868601:12869426:+
Potri.009G013300	TCONS_00159870	longest iso	ptc-miR481c:2215885:2215908; ptc-miR481a:2215885:2215908; ptc-miR481b:2215885:2215908; ptc-miR7830:2212058:2212077
Potri.009G013300	TCONS_00159821	loss	ptc-miR7830:2212058:2212077	A5:Chr09:2211574:2212392:+
Potri.009G013300	TCONS_00159858	loss	ptc-miR7830:2212058:2212077	A5:Chr09:2211568:2212392:+
Potri.009G013300	TCONS_00159859	loss	ptc-miR7830:2212058:2212077	A5:Chr09:2211574:2212392:+
Potri.003G071500	TCONS_00067656	longest iso	ptc-miR164b:9997021:9997041; ptc-miR164c:9997021:9997041; ptc-miR164a:9997021:9997041; ptc-miR164d:9997021:9997041; ptc-miR164e:9997021:9997041
Potri.003G071500	TCONS_00067653	loss	ptc-miR164e:9997021:9997041	SE:Chr03:9996403:9997386:-
Potri.003G071500	TCONS_00067659	loss	ptc-miR164e:9997021:9997041	SI:Chr03:9996403:9997139:-
Potri.018G142900	TCONS_00276974	longest iso	ptc-miR6461:16273674:16273694
Potri.018G142900	TCONS_00276977	gain	ptc-miR408-3p:16274821:16274841	RI:Chr18:16274761:16274841:+,RI:Chr18:16274647:16274868:+
Potri.011G087100	TCONS_00200503	longest iso	none
Potri.011G087100	TCONS_00200502	gain	ptc-miR6477:10334585:10334605	RI:Chr11:10334340:10334645:-,RI:Chr11:10334340:10334664:-
Potri.009G051100	TCONS_00167338	longest iso	ptc-miR167h-3p:5575634:5575654; ptc-miR167f-3p:5575634:5575654; ptc-miR167g-3p:5575634:5575654
Potri.009G051100	TCONS_00167339	gain	ptc-miR6451:5571290:5571310	RI:Chr09:5571133:5571460:-
Potri.002G139700	TCONS_00051448	longest iso	ptc-miR7825:10354893:10354914
Potri.002G139700	TCONS_00051463	gain	ptc-miR408-3p:10359677:10359697	RE:Chr02:10358891:10359969:-
Potri.001G086600	TCONS_00002917	longest iso	ptc-miR476a:6843785:6843805
Potri.001G086600	TCONS_00002916	loss	ptc-miR476a:6843785:6843805	A3:Chr01:6842817:6845761:+,SE:Chr01:6842817:6845761:+
Potri.016G005100	TCONS_00251858	longest iso	none
Potri.016G005100	TCONS_00251863	gain	ptc-miR7841:242912:243112	AE:Chr16:242822:242920:+
Potri.009G018800	TCONS_00160124	longest iso	ptc-miR482b-5p:3065603:3065623; ptc-miR394a-3p:3066123:3066142; ptc-miR394b-3p:3066123:3066142
Potri.009G018800	TCONS_00160127	loss	ptc-miR482b-5p:3065603:3065623	SI:Chr09:3065372:3066055:+
Potri.009G018800	TCONS_00160119	loss	ptc-miR482b-5p:3065603:3065623	SI:Chr09:3065372:3066055:+
Potri.009G018800	TCONS_00160128	loss	ptc-miR482b-5p:3065603:3065623	SI:Chr09:3065372:3066055:+
Potri.006G234100	TCONS_00127722	longest iso	ptc-miR159c:24361320:24361340; ptc-miR160c-3p:24360624:24360644,24360491:24360511; ptc-miR6472:24359572:24359593; ptc-miR160b-3p:24360624:24360644,24360491:24360511
Potri.006G234100	TCONS_00127727	loss	ptc-miR160b-3p:24360491:24360511	SI:Chr06:24360124:24361774:-
Potri.010G066200	TCONS_00174166	longest iso	ptc-miR6468-5p:9373063:9373083
Potri.010G066200	TCONS_00174188	gain	ptc-miR6451:9372646:9372666	RI:Chr10:9372597:9372759:+,RI:Chr10:9372597:9372709:+
Potri.003G062400	TCONS_00067152	longest iso	ptc-miR530b:9063477:9063496; ptc-miR6444:9064065:9064085
Potri.003G062400	TCONS_00067154	loss	ptc-miR6444:9064065:9064085	SI:Chr03:9063707:9064757:-
Potri.006G059600	TCONS_00121108	longest iso	ptc-miR6455:4337547:4337567; ptc-miR7815:4337619:4338882
Potri.006G059600	TCONS_00121104	loss	ptc-miR7815:4337619:4338882	AE:Chr06:4338053:4337744:-
Potri.016G142600	TCONS_00256619	longest iso	ptc-miR6448:14365306:14365326
Potri.016G142600	TCONS_00256625	loss	ptc-miR6448:14365306:14365326	SI:Chr16:14364942:14365971:+
Potri.016G142600	TCONS_00256617	loss	ptc-miR6448:14365306:14365326	SI:Chr16:14364942:14365971:+
Potri.016G142600	TCONS_00256618	loss	ptc-miR6448:14365306:14365326	SI:Chr16:14364942:14365971:+
Potri.009G047800	TCONS_00167158	longest iso	ptc-miR159b:5305288:5305308; ptc-miR171g-5p:5319234:5319254; ptc-miR159a:5305288:5305308; ptc-miR6448:5317695:5317715; ptc-miR6462f:5319705:5319871; ptc-miR171h-5p:5319234:5319254; ptc-miR6439b:5311047:5311067; ptc-miR6462e:5319705:5319871
Potri.009G047800	TCONS_00167181	loss	ptc-miR6462e:5319705:5319871	A3:Chr09:5319858:5319709:-
Potri.001G423400	TCONS_00032941	longest iso	ptc-miR6442:44864322:44864342; ptc-miR7816:44863872:44863892
Potri.001G423400	TCONS_00032950	loss	ptc-miR7816:44863872:44863892	SE:Chr01:44862985:44865147:-
Potri.001G423400	TCONS_00032939	loss	ptc-miR7816:44863872:44863892	SI:Chr01:44862985:44864731:-
Potri.006G169700	TCONS_00114911	longest iso	ptc-miR6470:17607910:17607930
Potri.006G169700	TCONS_00114912	loss	ptc-miR6470:17607910:17607930	SI:Chr06:17607799:17607946:+
Potri.004G052300	TCONS_00074950	longest iso	ptc-miR7825:4075976:4075997; ptc-miR171h-5p:4082599:4082619; ptc-miR408-5p:4082871:4082891
Potri.004G052300	TCONS_00074939	loss	ptc-miR7825:4075976:4075997	SI:Chr04:4075936:4076083:+
Potri.001G195600	TCONS_00024875	longest iso	ptc-miR475b-3p:18250260:18250280; ptc-miR475a-3p:18250260:18250280; ptc-miR475c:18250260:18250280; ptc-miR7832:18251224:18251245
Potri.001G195600	TCONS_00024873	loss	ptc-miR7832:18251224:18251245	SE:Chr01:18251071:18252142:-
Potri.001G195600	TCONS_00024877	loss	ptc-miR7832:18251224:18251245	SE:Chr01:18251071:18252127:-
Potri.010G128700	TCONS_00176580	longest iso	none
Potri.010G128700	TCONS_00176587	gain	ptc-miR7828:14395567:14395857	A5:Chr10:14395574:14395843:+,A3:Chr10:14395574:14395843:+
Potri.010G128700	TCONS_00176589	gain	ptc-miR7828:14395567:14395857	A5:Chr10:14395574:14395843:+,A3:Chr10:14395574:14395843:+
Potri.006G272400	TCONS_00129078	longest iso	ptc-miR6459a-3p:27351784:27351804; ptc-miR7838:27348472:27348492; ptc-miR6438a:27348396:27348417; ptc-miR6438b:27348396:27348417
Potri.006G272400	TCONS_00129073	gain	ptc-miR6423:27350707:27350728	RI:Chr06:27350603:27350719:-,RI:Chr06:27350699:27350722:-
Potri.019G087000	TCONS_00290102	longest iso	ptc-miR7834:11896337:11896357
Potri.019G087000	TCONS_00290101	gain	ptc-miR6469:11892575:11892595	RE:Chr19:11892075:11893739:-
Potri.005G020900	TCONS_00090363	longest iso	ptc-miR160e-3p:1607712:1607732; ptc-miR6438a:1608978:1608999; ptc-miR6438b:1608978:1608999
Potri.005G020900	TCONS_00090357	loss	ptc-miR6438b:1608978:1608999	SI:Chr05:1608917:1609790:+
Potri.005G020900	TCONS_00090356	loss	ptc-miR6438b:1608978:1608999	SI:Chr05:1608917:1609790:+
Potri.001G113500	TCONS_00004047	longest iso	ptc-miR171g-5p:9076538:9076558; ptc-miR171h-5p:9076538:9076558; ptc-miR6464:9076372:9076392; ptc-miR477a-3p:9076576:9076596
Potri.001G113500	TCONS_00004050	loss	ptc-miR477a-3p:9076576:9076596	A3:Chr01:9074595:9076883:+,SE:Chr01:9074595:9076883:+
Potri.001G196800	TCONS_00007334	longest iso	ptc-miR171d:18768314:18768780; ptc-miR171c:18768314:18768780
Potri.001G196800	TCONS_00007319	loss	ptc-miR171c:18768314:18768780	A3:Chr01:18768334:18768768:+
Potri.001G196800	TCONS_00007331	loss	ptc-miR171c:18768314:18768780	A3:Chr01:18768334:18768768:+
Potri.007G121900	TCONS_00134179	longest iso	ptc-miR6434:14033412:14033499; ptc-miR169o:14034576:14034596
Potri.007G121900	TCONS_00134178	loss	ptc-miR169o:14034576:14034596	A5:Chr07:14033064:14033491:+
Potri.008G036500	TCONS_00142214	longest iso	ptc-miR6463:2046172:2046192; ptc-miR399e:2050194:2050214
Potri.008G036500	TCONS_00142215	loss	ptc-miR6463:2046172:2046192	SI:Chr08:2046176:2046486:+
Potri.015G062900	TCONS_00248823	longest iso	ptc-miR6444:8638137:8638157
Potri.015G062900	TCONS_00248847	loss	ptc-miR6444:8638137:8638157	SI:Chr15:8637733:8638546:-
Potri.015G062900	TCONS_00248845	loss	ptc-miR6444:8638137:8638157	SI:Chr15:8637733:8638546:-
Potri.017G145700	TCONS_00271122	longest iso	none
Potri.017G145700	TCONS_00271123	gain	ptc-miR396e-3p:15335735:15335754	RI:Chr17:15335588:15335778:-
Potri.011G049300	TCONS_00199167	longest iso	ptc-miR397b:4216295:4216315; ptc-miR7817b:4208034:4208054; ptc-miR408-5p:4211473:4211493; ptc-miR167f-3p:4211053:4211073; ptc-miR167h-3p:4211053:4211073; ptc-miR167g-3p:4211053:4211073
Potri.011G049300	TCONS_00199171	loss	ptc-miR408-5p:4211473:4211493	SI:Chr11:4211412:4211505:-
Potri.011G049300	TCONS_00199180	loss	ptc-miR408-5p:4211473:4211493	SI:Chr11:4211412:4211505:-
Potri.011G049300	TCONS_00199168	loss	ptc-miR408-5p:4211473:4211493	SI:Chr11:4211412:4211505:-
Potri.003G083800	TCONS_00068205	longest iso	ptc-miR6442:11140444:11140464; ptc-miR6469:11140570:11140590
Potri.003G083800	TCONS_00068204	loss	ptc-miR6469:11140570:11140590	SI:Chr03:11140146:11140693:-
Potri.005G045800	TCONS_00091122	longest iso	ptc-miR1450:3361040:3361061; ptc-miR397b:3363254:3363274; ptc-miR397c:3361314:3363068; ptc-miR397a:3363254:3363274
Potri.005G045800	TCONS_00091124	loss	ptc-miR397c:3361314:3363068	AE:Chr05:3361937:3362020:+
Potri.018G083200	TCONS_00274827	longest iso	ptc-miR166p:11006333:11006353; ptc-miR1449:11006877:11006898; ptc-miR6421-3p:11009705:11009725
Potri.018G083200	TCONS_00274850	loss	ptc-miR1449:11006877:11006898	SI:Chr18:11006772:11007060:+
Potri.018G083200	TCONS_00274851	loss	ptc-miR1449:11006877:11006898	SI:Chr18:11006772:11007060:+
Potri.003G023700	TCONS_00056955	longest iso	ptc-miR6451:2805518:2805537
Potri.003G023700	TCONS_00056957	loss	ptc-miR6451:2805518:2805537	SI:Chr03:2805495:2805594:+
Potri.007G115000	TCONS_00133946	longest iso	ptc-miR6452:13620718:13620738
Potri.007G115000	TCONS_00133925	loss	ptc-miR6452:13620718:13620738	A3:Chr07:13620408:13620749:+
Potri.011G143100	TCONS_00202435	longest iso	ptc-miR7834:16414976:16414996; ptc-miR480:16414989:16415012
Potri.011G143100	TCONS_00202436	loss	ptc-miR480:16414989:16415012	SI:Chr11:16414732:16415083:-
Potri.001G001300	TCONS_00017471	longest iso	ptc-miR399j:101989:102009
Potri.001G001300	TCONS_00017475	loss	ptc-miR399j:101989:102009	SI:Chr01:101771:102158:-
Potri.001G001300	TCONS_00017470	loss	ptc-miR399j:101989:102009	SI:Chr01:101771:102158:-
Potri.012G061400	TCONS_00205658	longest iso	none
Potri.012G061400	TCONS_00205660	gain	ptc-miR396e-3p:6615972:6615991	RI:Chr12:6615755:6616024:+
Potri.018G146000	TCONS_00277147	longest iso	ptc-miR6458:16557297:16557318
Potri.018G146000	TCONS_00277148	loss	ptc-miR6458:16557297:16557318	SI:Chr18:16557105:16557317:+
Potri.012G064100	TCONS_00211397	longest iso	ptc-miR6455:7961737:7961757; ptc-miR7827:7959342:7959362
Potri.012G064100	TCONS_00211398	loss	ptc-miR6455:7961737:7961757	SI:Chr12:7961659:7962210:-
Potri.005G001800	TCONS_00099080	longest iso	ptc-miR7824:111936:111956; ptc-miR7822:112429:112449; ptc-miR6459a-5p:112089:112109; ptc-miR396e-3p:105075:105094,109928:109947
Potri.005G001800	TCONS_00099073	loss	ptc-miR7822:112429:112449	SI:Chr05:112296:112602:-
Potri.005G001800	TCONS_00099095	loss	ptc-miR396e-3p:109928:109947	SI:Chr05:109807:110149:-
Potri.005G001800	TCONS_00099072	loss	ptc-miR7822:112429:112449	SI:Chr05:112296:112602:-
Potri.015G132300	TCONS_00251152	longest iso	ptc-miR399a:14268343:14268363; ptc-miR399b:14268343:14268363; ptc-miR399d:14268343:14268363
Potri.015G132300	TCONS_00251159	loss	ptc-miR399d:14268343:14268363	SI:Chr15:14268084:14268687:-
Potri.015G132300	TCONS_00251156	loss	ptc-miR399d:14268343:14268363	SI:Chr15:14268084:14268687:-
Potri.018G034200	TCONS_00278754	longest iso	ptc-miR6448:2735966:2735986; ptc-miR7817a:2731891:2731911,2732160:2732180
Potri.018G034200	TCONS_00278753	loss	ptc-miR6448:2735966:2735986	SI:Chr18:2735875:2736071:-
Potri.015G059000	TCONS_00248690	longest iso	none
Potri.015G059000	TCONS_00248691	gain	ptc-miR171l-5p:8090076:8090796	RE:Chr15:8090788:8090831:-
Potri.009G066800	TCONS_00167922	longest iso	ptc-miR7817a:6707340:6707360
Potri.009G066800	TCONS_00167904	gain	ptc-miR164e:6704993:6705013	RI:Chr09:6703148:6703388:-
Potri.003G075000	TCONS_00059288	longest iso	ptc-miR7813:10359694:10359714
Potri.003G075000	TCONS_00059286	loss	ptc-miR7813:10359694:10359714	SI:Chr03:10359347:10360170:+
Potri.003G075000	TCONS_00059268	loss	ptc-miR7813:10359694:10359714	SI:Chr03:10359347:10360170:+
Potri.015G138500	TCONS_00246226	longest iso	ptc-miR172b-5p:14709358:14709378; ptc-miR172h-5p:14709358:14709378; ptc-miR1447:14709240:14709260; ptc-miR172g-5p:14709358:14709378
Potri.015G138500	TCONS_00246231	gain	ptc-miR399i:14707042:14707062	AE:Chr15:14706886:14707129:+
Potri.001G327100	TCONS_00029515	longest iso	ptc-miR7829:33126922:33126942; ptc-miR7823:33127734:33127754
Potri.001G327100	TCONS_00029516	gain	ptc-miR162b:33128771:33128791	RI:Chr01:33128627:33128779:-
Potri.005G225000	TCONS_00107106	longest iso	ptc-miR6448:23521932:23521952
Potri.005G225000	TCONS_00107109	loss	ptc-miR6448:23521932:23521952	SI:Chr05:23521855:23521966:-
Potri.005G225000	TCONS_00107110	loss	ptc-miR6448:23521932:23521952	SI:Chr05:23521841:23521966:-
Potri.010G159300	TCONS_00188629	longest iso	ptc-miR7819:16541834:16541854; ptc-miR473b:16540663:16540756
Potri.010G159300	TCONS_00188632	loss	ptc-miR7819:16541834:16541854	SI:Chr10:16541722:16542119:-
Potri.010G159300	TCONS_00188633	loss	ptc-miR7819:16541834:16541854	SI:Chr10:16541722:16542119:-
Potri.002G216600	TCONS_00043760	longest iso	ptc-miR6441:19972676:19972696
Potri.002G216600	TCONS_00043757	loss	ptc-miR6441:19972676:19972696	SI:Chr02:19971477:19972777:+
Potri.009G044200	TCONS_00167043	longest iso	ptc-miR6430:5043587:5043607; ptc-miR160e-3p:5041823:5041843; ptc-miR164f:5040892:5040912; ptc-miR6480:5042785:5042805
Potri.009G044200	TCONS_00167042	loss	ptc-miR160e-3p:5041823:5041843	SI:Chr09:5041572:5042110:-
Potri.009G044200	TCONS_00167041	loss	ptc-miR160e-3p:5041823:5041843	SI:Chr09:5041572:5042110:-
Potri.008G147100	TCONS_00146722	longest iso	ptc-miR482c-3p:9904840:9904861
Potri.008G147100	TCONS_00146721	loss	ptc-miR482c-3p:9904840:9904861	SI:Chr08:9904624:9904952:+
Potri.016G080500	TCONS_00259463	longest iso	none
Potri.016G080500	TCONS_00259465	gain	ptc-miR395a:6229087:6229107	RI:Chr16:6228893:6229111:-
Potri.001G033600	TCONS_00001285	longest iso	none
Potri.001G033600	TCONS_00001290	gain	ptc-miR475d-3p:2445005:2445025	AE:Chr01:2444955:2445048:+
Potri.008G186900	TCONS_00157682	longest iso	ptc-miR169z:12896273:12896293
Potri.008G186900	TCONS_00157655	gain	ptc-miR6429:12892316:12892336	RI:Chr08:12892180:12893728:-
Potri.009G128700	TCONS_00164020	longest iso	none
Potri.009G128700	TCONS_00164031	gain	ptc-miR390d-3p:10540004:10540716	A5:Chr09:10540013:10540704:+
Potri.005G131300	TCONS_00103800	longest iso	ptc-miR172b-5p:10590073:10590093; ptc-miR172i:10592184:10592204; ptc-miR6458:10591471:10591492; ptc-miR172g-5p:10590073:10590093
Potri.005G131300	TCONS_00103798	loss	ptc-miR172i:10592184:10592204	SI:Chr05:10591775:10592249:-
Potri.004G236200	TCONS_00089353	longest iso	ptc-miR3627b:24180991:24181012
Potri.004G236200	TCONS_00089361	loss	ptc-miR3627b:24180991:24181012	SI:Chr04:24180676:24181260:-
Potri.002G189800	TCONS_00053335	longest iso	ptc-miR319a:14986986:14987005; ptc-miR319b:14986986:14987005; ptc-miR319c:14986986:14987005; ptc-miR319d:14986986:14987005; ptc-miR6466-3p:14987257:14987277; ptc-miR7825:14987164:14987185
Potri.002G189800	TCONS_00053348	loss	ptc-miR7825:14987164:14987185	SI:Chr02:14986441:14987256:-
Potri.001G000700	TCONS_00017430	longest iso	ptc-miR6466-5p:55168:55190; ptc-miR6426a:55136:55156; ptc-miR6426b:55136:55156; ptc-miR169u-3p:55818:55838
Potri.001G000700	TCONS_00017437	loss	ptc-miR169u-3p:55818:55838	SI:Chr01:55716:55965:-
Potri.016G070500	TCONS_00254021	longest iso	ptc-miR482d-3p:5186066:5186087; ptc-miR1444e:5185711:5185731; ptc-miR1444d:5185711:5185731; ptc-miR159d:5188575:5188595; ptc-miR6427-3p:5188382:5188402
Potri.016G070500	TCONS_00254025	loss	ptc-miR482d-3p:5186066:5186087	SI:Chr16:5185758:5186330:+
Potri.008G141600	TCONS_00155974	longest iso	ptc-miR7812:9457186:9457206
Potri.008G141600	TCONS_00155973	gain	ptc-miR1444d:9457710:9457730	RI:Chr08:9457638:9457799:-
Potri.011G077100	TCONS_00194629	longest iso	ptc-miR6443:7599816:7599836
Potri.011G077100	TCONS_00194623	loss	ptc-miR6443:7599816:7599836	SI:Chr11:7599173:7599891:+
Potri.014G093200	TCONS_00229259	longest iso	none
Potri.014G093200	TCONS_00229274	gain	ptc-miR7814:7271291:7271311	RE:Chr14:7267633:7268308:+,RE:Chr14:7268212:7268308:+,A5:Chr14:7268309:7268716:+
Potri.006G006700	TCONS_00108815	longest iso	ptc-miR828a:459868:460124; ptc-miR828b-5p:459868:460124; ptc-miR7826:464643:464663
Potri.006G006700	TCONS_00108819	loss	ptc-miR7826:464643:464663	A3:Chr06:459869:460179:+
Potri.006G006700	TCONS_00108823	loss	ptc-miR7826:464643:464663	A3:Chr06:459869:460179:+
Potri.007G133900	TCONS_00134515	longest iso	ptc-miR6467:14744224:14744244; ptc-miR474a:14744355:14744378; ptc-miR474b:14744355:14744378; ptc-miR474c:14744355:14744378
Potri.007G133900	TCONS_00134516	loss	ptc-miR474c:14744355:14744378	SI:Chr07:14744015:14744635:+
Potri.007G133900	TCONS_00134521	loss	ptc-miR474c:14744355:14744378	SI:Chr07:14744015:14744635:+
Potri.009G134300	TCONS_00164192	longest iso	ptc-miR169a:10861546:10861566; ptc-miR169b-5p:10861546:10861566; ptc-miR169c:10861546:10861566; ptc-miR394b-5p:10861423:10861442; ptc-miR394a-5p:10861423:10861442; ptc-miR169ae:10861546:10861566; ptc-miR169ad:10861546:10861566; ptc-miR169af:10861546:10861566; ptc-miR169ac:10861546:10861566; ptc-miR169q:10861546:10861566; ptc-miR169u-5p:10861546:10861566; ptc-miR169n-5p:10861547:10861567
Potri.009G134300	TCONS_00164197	loss	ptc-miR169n-5p:10861547:10861567	SI:Chr09:10861377:10861594:+
Potri.008G086900	TCONS_00144175	longest iso	ptc-miR171l-5p:5456156:5456177; ptc-miR7830:5458256:5458275
Potri.008G086900	TCONS_00144191	loss	ptc-miR171l-5p:5456156:5456177	SE:Chr08:5455681:5456478:+
Potri.014G120100	TCONS_00230298	longest iso	none
Potri.014G120100	TCONS_00230272	gain	ptc-miR171g-3p:9298697:9298717	RI:Chr14:9298665:9298743:+
Potri.016G114700	TCONS_00255660	longest iso	ptc-miR6430:11905727:11905747; ptc-miR482d-5p:11904433:11904454; ptc-miR390d-3p:11905439:11905459; ptc-miR6444:11907016:11907036
Potri.016G114700	TCONS_00255665	loss	ptc-miR390d-3p:11905439:11905459	SI:Chr16:11905127:11906225:+,A3:Chr16:11905127:11906225:+
Potri.016G114700	TCONS_00255666	loss	ptc-miR390d-3p:11905439:11905459	A3:Chr16:11905127:11906225:+,SI:Chr16:11905127:11906225:+
Potri.016G114700	TCONS_00255662	loss	ptc-miR390d-3p:11905439:11905459	SI:Chr16:11905127:11906225:+,A3:Chr16:11905127:11906225:+
Potri.012G029700	TCONS_00204353	longest iso	ptc-miR408-5p:2674316:2674336
Potri.012G029700	TCONS_00204351	loss	ptc-miR408-5p:2674316:2674336	SE:Chr12:2674154:2674948:+
Potri.013G058100	TCONS_00216370	longest iso	ptc-miR6462f:4356097:4356116; ptc-miR6462e:4356097:4356116
Potri.013G058100	TCONS_00216371	gain	ptc-miR482b-5p:4356031:4356051	RI:Chr13:4355801:4356056:+
Potri.007G145700	TCONS_00140541	longest iso	ptc-miR390d-5p:15492364:15492384; ptc-miR394b-5p:15489883:15489902; ptc-miR394a-5p:15489883:15489902; ptc-miR390c:15492364:15492384; ptc-miR390b:15492364:15492384; ptc-miR390a:15492364:15492384
Potri.007G145700	TCONS_00140542	loss	ptc-miR390a:15492364:15492384	SI:Chr07:15489190:15490076:-
Potri.002G093400	TCONS_00049504	longest iso	ptc-miR166h:6685666:6685686; ptc-miR166i:6685666:6685686; ptc-miR166j:6685666:6685686; ptc-miR166k:6685666:6685686; ptc-miR166l:6685666:6685686; ptc-miR166m:6685666:6685686; ptc-miR166n:6685666:6685686; ptc-miR166o:6685666:6685686; ptc-miR166a:6685666:6685686; ptc-miR166b:6685666:6685686; ptc-miR166c:6685666:6685686; ptc-miR6470:6686250:6686270; ptc-miR166e:6685666:6685686; ptc-miR166d:6685666:66…
Potri.002G093400	TCONS_00049505	loss	ptc-miR166q:6685666:6685686	SI:Chr02:6685572:6687011:-
Potri.016G000400	TCONS_00256697	longest iso	ptc-miR156k:27413:27432,25994:26013
Potri.016G000400	TCONS_00256700	loss	ptc-miR156k:25994:26013	SI:Chr16:26792:27440:-
Potri.006G040300	TCONS_00120347	longest iso	ptc-miR169q:2864823:2864843; ptc-miR169ae:2864823:2864843; ptc-miR169ad:2864823:2864843; ptc-miR169af:2864823:2864843; ptc-miR169ac:2864823:2864843; ptc-miR6457b:2865770:2865790; ptc-miR169u-5p:2864823:2864843; ptc-miR169w:2864823:2864843; ptc-miR169v:2864823:2864843; ptc-miR169n-5p:2864822:2864842
Potri.006G040300	TCONS_00120345	loss	ptc-miR6457b:2865770:2865790	SI:Chr06:2864862:2865851:-
Potri.006G040300	TCONS_00120383	loss	ptc-miR6457b:2865770:2865790	SI:Chr06:2864862:2865851:-
Potri.018G141600	TCONS_00276910	longest iso	ptc-miR6451:16124720:16124740
Potri.018G141600	TCONS_00276911	gain	ptc-miR6462a:16125712:16126437	A3:Chr18:16125721:16126425:+
Potri.001G348400	TCONS_00013007	longest iso	none
Potri.001G348400	TCONS_00013014	gain	ptc-miR472a:35426915:35427069	AE:Chr01:35426883:35426921:+
Potri.012G037900	TCONS_00210369	longest iso	ptc-miR171m:3360696:3360715; ptc-miR171l-3p:3360696:3360715; ptc-miR171j:3360696:3360715
Potri.012G037900	TCONS_00210365	loss	ptc-miR171j:3360696:3360715	SI:Chr12:3359593:3360888:-
Potri.013G128300	TCONS_00224674	longest iso	ptc-miR6427-3p:14067079:14067100,14066440:14066460
Potri.013G128300	TCONS_00224679	loss	ptc-miR6427-3p:14066440:14066460	SE:Chr13:14067066:14068141:-
Potri.006G242400	TCONS_00128019	longest iso	ptc-miR475b-3p:25098255:25098275,25097835:25097855; ptc-miR475a-3p:25098255:25098275,25097835:25097855; ptc-miR475d-3p:25097835:25097855,25098255:25098275; ptc-miR476b:25097822:25097842; ptc-miR476a:25097822:25097842; ptc-miR475c:25098255:25098275,25097835:25097855
Potri.006G242400	TCONS_00128013	loss	ptc-miR475a-3p:25097835:25097855	SI:Chr06:25098040:25098438:-
Potri.003G094500	TCONS_00068684	longest iso	ptc-miR171l-3p:12157829:12157848,12159133:12159152; ptc-miR390d-5p:12159831:12159851; ptc-miR167f-5p:12158817:12158837; ptc-miR167c:12158817:12158837; ptc-miR167b:12158817:12158837; ptc-miR167a:12158817:12158837; ptc-miR171m:12157829:12157848,12159133:12159152; ptc-miR167e:12158817:12158837; ptc-miR167d:12158817:12158837; ptc-miR390c:12159831:12159851; ptc-miR390b:12159831:12159851; ptc-miR390a:1…
Potri.003G094500	TCONS_00068663	loss	ptc-miR171j:12159133:12159152	SI:Chr03:12157274:12158265:-
Potri.016G130000	TCONS_00256143	longest iso	ptc-miR1447:13237996:13238016
Potri.016G130000	TCONS_00256109	loss	ptc-miR1447:13237996:13238016	A3:Chr16:13237832:13238021:+,SI:Chr16:13237832:13238021:+
Potri.001G139400	TCONS_00022780	longest iso	ptc-miR6462f:11190777:11190796; ptc-miR6462e:11190777:11190796; ptc-miR171a-5p:11190462:11190482
Potri.001G139400	TCONS_00022775	loss	ptc-miR171a-5p:11190462:11190482	SE:Chr01:11189556:11191351:-
Potri.010G062000	TCONS_00174054	longest iso	ptc-miR160e-3p:9023081:9023101; ptc-miR530b:9025121:9025140; ptc-miR530a:9025121:9025140
Potri.010G062000	TCONS_00174043	loss	ptc-miR160e-3p:9023081:9023101	SE:Chr10:9021016:9023951:+
Potri.015G079500	TCONS_00244309	longest iso	none
Potri.015G079500	TCONS_00244308	gain	ptc-miR6477:10453419:10453439	RI:Chr15:10453386:10453480:+
Potri.010G077900	TCONS_00185267	longest iso	ptc-miR167g-5p:10314924:10314944; ptc-miR167f-5p:10314924:10314944
Potri.010G077900	TCONS_00185252	loss	ptc-miR167f-5p:10314924:10314944	SI:Chr10:10314898:10315161:-
Potri.010G001000	TCONS_00171885	longest iso	ptc-miR3627b:118685:118706; ptc-miR2111b:116333:116353; ptc-miR2111a:116333:116353
Potri.010G001000	TCONS_00171889	loss	ptc-miR2111a:116333:116353	SI:Chr10:118634:118750:+
Potri.005G081700	TCONS_00101896	longest iso	ptc-miR6442:6016014:6016034
Potri.005G081700	TCONS_00101895	loss	ptc-miR6442:6016014:6016034	SI:Chr05:6014227:6016065:-,SE:Chr05:6014227:6016065:-
Potri.005G081700	TCONS_00101902	loss	ptc-miR6442:6016014:6016034	SI:Chr05:6014227:6016065:-,SE:Chr05:6014227:6016065:-
Potri.001G144000	TCONS_00022933	longest iso	ptc-miR399b:11702224:11702244; ptc-miR399d:11702224:11702244
Potri.001G144000	TCONS_00022937	gain	ptc-miR319i:11702630:11704944	SE:Chr01:11702635:11704929:-
Potri.001G412200	TCONS_00015252	longest iso	ptc-miR6479:43700635:43700655; ptc-miR6435:43702118:43702138
Potri.001G412200	TCONS_00015274	loss	ptc-miR6435:43702118:43702138	SI:Chr01:43702075:43702411:+
Potri.019G041700	TCONS_00288336	longest iso	ptc-miR6439a:4854619:4854639
Potri.019G041700	TCONS_00288339	loss	ptc-miR6439a:4854619:4854639	SI:Chr19:4854536:4854652:-
Potri.006G225900	TCONS_00116894	longest iso	ptc-miR159c:23757844:23757864
Potri.006G225900	TCONS_00116893	loss	ptc-miR159c:23757844:23757864	SI:Chr06:23756807:23758356:+
Potri.014G028100	TCONS_00226747	longest iso	ptc-miR6423:2402726:2402747
Potri.014G028100	TCONS_00226748	loss	ptc-miR6423:2402726:2402747	A3:Chr14:2402691:2403057:+,A5:Chr14:2402691:2403057:+
Potri.006G153700	TCONS_00114348	longest iso	ptc-miR399i:13715805:13715825; ptc-miR7824:13716984:13717004,13717076:13717096; ptc-miR399d:13715805:13715825; ptc-miR399e:13715805:13715825; ptc-miR403c-5p:13715120:13715140; ptc-miR399g:13715805:13715825; ptc-miR399f:13715805:13715825
Potri.006G153700	TCONS_00114349	gain	ptc-miR396g-3p:13716598:13716618	AE:Chr06:13716527:13716715:+
Potri.019G039500	TCONS_00284066	longest iso	ptc-miR166h:4498175:4498195; ptc-miR166i:4498175:4498195; ptc-miR166j:4498175:4498195; ptc-miR166k:4498175:4498195; ptc-miR166l:4498175:4498195; ptc-miR166m:4498175:4498195; ptc-miR166a:4498175:4498195; ptc-miR166b:4498175:4498195; ptc-miR166c:4498175:4498195; ptc-miR6470:4498158:4498178; ptc-miR166e:4498175:4498195; ptc-miR166d:4498175:4498195; ptc-miR166g:4498175:4498195; ptc-miR166f:4498175:44…
Potri.019G039500	TCONS_00284089	loss	ptc-miR166f:4498175:4498195	A3:Chr19:4497423:4498207:+
Potri.001G135300	TCONS_00022587	longest iso	ptc-miR166q:10862007:10862027; ptc-miR7840:10858307:10858327; ptc-miR6465:10857275:10857297; ptc-miR166n:10862007:10862027; ptc-miR166o:10862007:10862027
Potri.001G135300	TCONS_00022577	gain	ptc-miR476a:10857125:10857235	SI:Chr01:10857133:10857222:-
Potri.005G237900	TCONS_00098300	longest iso	ptc-miR6439b:24515595:24515698; ptc-miR6450a:24516632:24516652
Potri.005G237900	TCONS_00098303	loss	ptc-miR6450a:24516632:24516652	SI:Chr05:24516396:24516859:+
Potri.005G237900	TCONS_00098308	loss	ptc-miR6450a:24516632:24516652	SI:Chr05:24516396:24516859:+
Potri.015G138200	TCONS_00246204	longest iso	none
Potri.015G138200	TCONS_00246206	gain	ptc-miR6479:14687466:14687486	RI:Chr15:14687335:14687514:+
Potri.003G103800	TCONS_00060490	longest iso	ptc-miR6454:12876433:12876619
Potri.003G103800	TCONS_00060494	gain	ptc-miR472b:12885483:12885504	RI:Chr03:12883047:12883425:+
Potri.007G100900	TCONS_00133534	longest iso	none
Potri.007G100900	TCONS_00133531	gain	ptc-miR475a-5p:12639382:12641579	A3:Chr07:12639394:12641570:+,A5:Chr07:12639394:12641570:+
Potri.004G079900	TCONS_00083669	longest iso	ptc-miR6430:6596945:6596965
Potri.004G079900	TCONS_00083670	loss	ptc-miR6430:6596945:6596965	RI:Chr04:6596905:6597166:-,RI:Chr04:6596900:6597166:-,RI:Chr04:6596895:6597166:-
Potri.004G079900	TCONS_00083656	loss	ptc-miR6430:6596945:6596965	SI:Chr04:6596900:6597166:-
Potri.013G046900	TCONS_00215931	longest iso	ptc-miR7842:3391716:3391736; ptc-miR6461:3392208:3392228
Potri.013G046900	TCONS_00215903	loss	ptc-miR7842:3391716:3391736	SI:Chr13:3390876:3392175:+,SE:Chr13:3390876:3392175:+
Potri.003G087800	TCONS_00059793	longest iso	ptc-miR7833:11541285:11541305; ptc-miR6435:11538958:11538978,11538922:11538941
Potri.003G087800	TCONS_00059807	loss	ptc-miR6435:11538922:11538941	SI:Chr03:11538714:11539335:+
Potri.003G087800	TCONS_00059795	loss	ptc-miR6435:11538922:11538941	SI:Chr03:11538714:11539335:+
Potri.002G108700	TCONS_00050163	longest iso	ptc-miR482b-3p:8011567:8011588; ptc-miR398c-5p:8010320:8010340; ptc-miR7822:8007498:8007518
Potri.002G108700	TCONS_00050166	loss	ptc-miR7822:8007498:8007518	RE:Chr02:8010243:8010937:-,SI:Chr02:8010328:8010816:-
Potri.002G108700	TCONS_00050158	loss	ptc-miR482b-3p:8011567:8011588	SE:Chr02:8011397:8011700:-
Potri.006G099200	TCONS_00112271	longest iso	ptc-miR475d-3p:7632036:7632056; ptc-miR6462c-5p:7631818:7631839
Potri.006G099200	TCONS_00112269	loss	ptc-miR6462c-5p:7631818:7631839	SI:Chr06:7631172:7631880:+
Potri.004G112200	TCONS_00076985	longest iso	none
Potri.004G112200	TCONS_00076984	gain	ptc-miR7817b:10163602:10163622	RI:Chr04:10163224:10163643:+
Potri.017G138300	TCONS_00270838	longest iso	ptc-miR396a:14672753:14672773; ptc-miR396e-5p:14672753:14672773; ptc-miR396c:14672753:14672773; ptc-miR396b:14672753:14672773; ptc-miR396d:14672753:14672773; ptc-miR396f:14672753:14672773; ptc-miR172b-3p:14668844:14668864; ptc-miR172a:14668844:14668864; ptc-miR172c:14668844:14668864; ptc-miR172f:14668844:14668864; ptc-miR396g-5p:14672753:14672773
Potri.017G138300	TCONS_00270873	loss	ptc-miR396g-5p:14672753:14672773	SI:Chr17:14668588:14668889:-
Potri.012G092500	TCONS_00207067	longest iso	ptc-miR164b:11945609:11945629; ptc-miR164c:11945609:11945629; ptc-miR164a:11945609:11945629; ptc-miR7839:11945087:11945106,11946112:11946131; ptc-miR164d:11945609:11945629; ptc-miR164e:11945609:11945629; ptc-miR156f:11945015:11945034; ptc-miR156e:11945015:11945034; ptc-miR156d:11945015:11945034; ptc-miR156c:11945015:11945034; ptc-miR156b:11945015:11945034; ptc-miR156a:11945015:11945034
Potri.012G092500	TCONS_00207063	loss	ptc-miR156a:11945015:11945034	A3:Chr12:11944296:11946030:+,SE:Chr12:11944296:11946030:+
Potri.012G092500	TCONS_00207057	loss	ptc-miR156a:11945015:11945034	SI:Chr12:11944979:11946030:+
Potri.003G140700	TCONS_00061939	longest iso	ptc-miR396g-3p:15800522:15800542
Potri.003G140700	TCONS_00061949	loss	ptc-miR396g-3p:15800522:15800542	SI:Chr03:15799349:15800995:+
Potri.003G140700	TCONS_00061937	loss	ptc-miR396g-3p:15800522:15800542	SI:Chr03:15799349:15800995:+
Potri.012G092800	TCONS_00207081	longest iso	ptc-miR172b-5p:11971886:11971906; ptc-miR398c-5p:11972847:11972867; ptc-miR172g-5p:11971886:11971906
Potri.012G092800	TCONS_00207082	loss	ptc-miR398c-5p:11972847:11972867	SI:Chr12:11972662:11972928:+
Potri.002G209900	TCONS_00043500	longest iso	ptc-miR7828:17984360:17984380
Potri.002G209900	TCONS_00043490	loss	ptc-miR7828:17984360:17984380	SI:Chr02:17984345:17984929:+
Potri.002G209900	TCONS_00043498	loss	ptc-miR7828:17984360:17984380	SI:Chr02:17984345:17984929:+
Potri.008G134900	TCONS_00155787	longest iso	ptc-miR6424:8971921:8971942
Potri.008G134900	TCONS_00155780	loss	ptc-miR6424:8971921:8971942	SI:Chr08:8971283:8972148:-
Potri.008G134900	TCONS_00155800	loss	ptc-miR6424:8971921:8971942	SI:Chr08:8971303:8972148:-
Potri.010G176100	TCONS_00178372	longest iso	ptc-miR6467:17609452:17609472; ptc-miR7824:17609393:17609413; ptc-miR6455:17609516:17609536
Potri.010G176100	TCONS_00178369	loss	ptc-miR6455:17609516:17609536	A5:Chr10:17608957:17610844:+
Potri.011G078900	TCONS_00194717	longest iso	none
Potri.011G078900	TCONS_00194720	gain	ptc-miR477a-3p:7804776:7805013	A3:Chr11:7804791:7805007:+,SI:Chr11:7804791:7805007:+
Potri.011G078900	TCONS_00194722	gain	ptc-miR477a-3p:7804776:7805013	RE:Chr11:7805008:7805117:+,SI:Chr11:7804791:7805007:+
Potri.008G096700	TCONS_00154157	longest iso	ptc-miR7834:6041902:6041921; ptc-miR7822:6041593:6041612
Potri.008G096700	TCONS_00154149	loss	ptc-miR7822:6041593:6041612	SI:Chr08:6041200:6042080:-
Potri.008G096700	TCONS_00154158	loss	ptc-miR7822:6041593:6041612	SI:Chr08:6041200:6042080:-
Potri.008G096700	TCONS_00154151	loss	ptc-miR7822:6041593:6041612	SI:Chr08:6041200:6042080:-
Potri.013G068800	TCONS_00216816	longest iso	ptc-miR160e-3p:5570640:5570660; ptc-miR6450b:5568861:5568881; ptc-miR6465:5569519:5569540; ptc-miR7835:5569842:5569862
Potri.013G068800	TCONS_00216818	gain	ptc-miR160a:5571599:5571619	RI:Chr13:5571617:5571739:+
Potri.001G002300	TCONS_00000059	longest iso	ptc-miR390c:145376:145396; ptc-miR390b:145376:145396; ptc-miR390a:145376:145396; ptc-miR390d-5p:145376:145396
Potri.001G002300	TCONS_00000073	gain	ptc-miR476b:144964:144984	RI:Chr01:144891:145091:+
Potri.006G057400	TCONS_00110596	longest iso	ptc-miR7819:4189298:4189557; ptc-miR6463:4187565:4187585
Potri.006G057400	TCONS_00110602	loss	ptc-miR6463:4187565:4187585	A3:Chr06:4186490:4187857:+
Potri.014G117400	TCONS_00230160	longest iso	none
Potri.014G117400	TCONS_00230175	gain	ptc-miR6462a:9135895:9135915	AE:Chr14:9135885:9136000:+
Potri.008G170800	TCONS_00147733	longest iso	ptc-miR171g-5p:11669839:11669859; ptc-miR171h-5p:11669839:11669859
Potri.008G170800	TCONS_00147693	loss	ptc-miR171h-5p:11669839:11669859	A3:Chr08:11669688:11669930:+,SE:Chr08:11669688:11669930:+
Potri.008G170800	TCONS_00147683	loss	ptc-miR171h-5p:11669839:11669859	A3:Chr08:11669688:11669920:+,SE:Chr08:11669688:11669920:+
Potri.008G170800	TCONS_00147716	loss	ptc-miR171h-5p:11669839:11669859	SE:Chr08:11669688:11669920:+,A3:Chr08:11669688:11669920:+
Potri.008G170800	TCONS_00147743	loss	ptc-miR171h-5p:11669839:11669859	A3:Chr08:11669688:11669920:+,SE:Chr08:11669688:11669920:+
Potri.004G168000	TCONS_00086741	longest iso	ptc-miR7813:18736621:18736641
Potri.004G168000	TCONS_00086751	loss	ptc-miR7813:18736621:18736641	SI:Chr04:18735562:18737016:-,SE:Chr04:18735562:18737016:-
Potri.017G050500	TCONS_00263346	longest iso	ptc-miR6455:4221561:4221581
Potri.017G050500	TCONS_00263343	loss	ptc-miR6455:4221561:4221581	SI:Chr17:4221399:4222134:+
Potri.017G050500	TCONS_00263348	loss	ptc-miR6455:4221561:4221581	SI:Chr17:4221399:4222134:+
Potri.017G050500	TCONS_00263363	loss	ptc-miR6455:4221561:4221581	A5:Chr17:4221399:4224492:+,SE:Chr17:4221399:4224492:+
Potri.002G114300	TCONS_00050447	longest iso	ptc-miR395h:8579373:8579393; ptc-miR395i:8579373:8579393; ptc-miR395j:8579373:8579393; ptc-miR395k:8579373:8579393; ptc-miR395d:8579373:8579393; ptc-miR395e:8579373:8579393; ptc-miR395f:8579373:8579393; ptc-miR395g:8579373:8579393; ptc-miR395b:8579373:8579393; ptc-miR395c:8579373:8579393
Potri.002G114300	TCONS_00050455	loss	ptc-miR395c:8579373:8579393	SE:Chr02:8579153:8579603:-
Potri.011G024800	TCONS_00193275	longest iso	ptc-miR160c-3p:2048293:2048313; ptc-miR6421-3p:2050184:2050204; ptc-miR7839:2048231:2048250; ptc-miR160b-3p:2048293:2048313
Potri.011G024800	TCONS_00193276	loss	ptc-miR6421-3p:2050184:2050204	SI:Chr11:2049863:2050195:+
Potri.019G099100	TCONS_00286395	longest iso	ptc-miR476b:12899049:12899601
Potri.019G099100	TCONS_00286385	loss	ptc-miR476b:12899049:12899601	SE:Chr19:12899059:12900146:+
Potri.008G084100	TCONS_00144009	longest iso	ptc-miR6450b:5289944:5290967; ptc-miR6463:5285862:5285882
Potri.008G084100	TCONS_00144029	loss	ptc-miR6463:5285862:5285882	A3:Chr08:5289950:5290952:+
Potri.008G084100	TCONS_00144028	loss	ptc-miR6463:5285862:5285882	A3:Chr08:5289950:5290956:+
Potri.001G374000	TCONS_00031331	longest iso	ptc-miR6455:38848478:38848498
Potri.001G374000	TCONS_00031330	gain	ptc-miR169b-3p:38848701:38850529	A3:Chr01:38850516:38848708:-
Potri.017G057400	TCONS_00263591	longest iso	none
Potri.017G057400	TCONS_00263597	gain	ptc-miR156l:5184782:5184802	RI:Chr17:5184780:5184906:+
Potri.010G014500	TCONS_00172305	longest iso	ptc-miR162a:1828650:1828670; ptc-miR162b:1828650:1828670; ptc-miR482c-3p:1815774:1815795
Potri.010G014500	TCONS_00172307	gain	ptc-miR6480:1829162:1829183	RI:Chr10:1828767:1829316:+
Potri.014G171900	TCONS_00232494	longest iso	ptc-miR397b:13942028:13942048; ptc-miR397a:13942028:13942048
Potri.014G171900	TCONS_00232489	loss	ptc-miR397a:13942028:13942048	SE:Chr14:13940068:13943989:+
Potri.004G161400	TCONS_00078526	longest iso	ptc-miR7841:18200018:18200038; ptc-miR6476c:18196997:18197016; ptc-miR6476b:18196997:18197016; ptc-miR6476a:18196997:18197016; ptc-miR160c-5p:18200591:18200611; ptc-miR160b-5p:18200591:18200611; ptc-miR160d:18200591:18200611; ptc-miR160a:18200591:18200611
Potri.004G161400	TCONS_00078537	loss	ptc-miR6476a:18196997:18197016	SI:Chr04:18199868:18200190:+
Potri.002G019200	TCONS_00035539	longest iso	ptc-miR6445a:1111153:1111174; ptc-miR169y:1111010:1111030; ptc-miR6445b:1111153:1111174
Potri.002G019200	TCONS_00035538	loss	ptc-miR6445b:1111153:1111174	RI:Chr02:1110852:1111418:+
Potri.002G019200	TCONS_00035540	loss	ptc-miR6445b:1111153:1111174	SI:Chr02:1110852:1111418:+,A5:Chr02:1110852:1111418:+
Potri.006G119200	TCONS_00123430	longest iso	ptc-miR6444:9421711:9421731; ptc-miR7816:9421881:9421901
Potri.006G119200	TCONS_00123433	loss	ptc-miR7816:9421881:9421901	SI:Chr06:9421017:9422108:-
Potri.002G195200	TCONS_00042736	longest iso	none
Potri.002G195200	TCONS_00042742	gain	ptc-miR476b:15623902:15623922	RI:Chr02:15623820:15623909:+
Potri.008G067900	TCONS_00143432	longest iso	none
Potri.008G067900	TCONS_00143442	gain	ptc-miR156k:4137207:4137226	AE:Chr08:4133688:4133850:+
Potri.010G246400	TCONS_00192190	longest iso	ptc-miR6447:22068969:22069168
Potri.010G246400	TCONS_00192182	loss	ptc-miR6447:22068969:22069168	A3:Chr10:22069164:22068979:-
Potri.001G406500	TCONS_00032397	longest iso	none
Potri.001G406500	TCONS_00032387	gain	ptc-miR6441:42893456:42893476	RI:Chr01:42893345:42893583:-
Potri.007G046700	TCONS_00131327	longest iso	ptc-miR2111b:4311414:4311434; ptc-miR2111a:4311414:4311434; ptc-miR7815:4311526:4311546
Potri.007G046700	TCONS_00131352	loss	ptc-miR2111a:4311414:4311434	SI:Chr07:4311374:4311502:+
Potri.003G154400	TCONS_00062507	longest iso	ptc-miR6450a:16758356:16758376; ptc-miR474a:16758523:16758546; ptc-miR474b:16758523:16758546
Potri.003G154400	TCONS_00062514	loss	ptc-miR474b:16758523:16758546	SE:Chr03:16756726:16759353:+
Potri.003G154400	TCONS_00062510	loss	ptc-miR474b:16758523:16758546	SE:Chr03:16756726:16759353:+
Potri.006G127100	TCONS_00123782	longest iso	ptc-miR395h:10282802:10282822; ptc-miR395i:10282802:10282822; ptc-miR6468-3p:10282804:10282824; ptc-miR395k:10282802:10282822; ptc-miR395d:10282802:10282822; ptc-miR395e:10282802:10282822; ptc-miR395f:10282802:10282822; ptc-miR395g:10282802:10282822; ptc-miR395b:10282802:10282822; ptc-miR395c:10282802:10282822; ptc-miR475d-3p:10282910:10282930; ptc-miR530b:10281786:10281805; ptc-miR530a:10281786:…
Potri.006G127100	TCONS_00123792	loss	ptc-miR395j:10282802:10282822	SE:Chr06:10282147:10286051:-
Potri.006G127100	TCONS_00123793	loss	ptc-miR395j:10282802:10282822	SE:Chr06:10282147:10286051:-
Potri.006G104600	TCONS_00122728	longest iso	ptc-miR171l-5p:8086458:8086479
Potri.006G104600	TCONS_00122729	loss	ptc-miR171l-5p:8086458:8086479	SI:Chr06:8086431:8086889:-
Potri.005G105600	TCONS_00093427	longest iso	ptc-miR399h:8082873:8082893; ptc-miR164b:8084270:8084290; ptc-miR164a:8084270:8084290; ptc-miR164f:8084270:8084290; ptc-miR164d:8084270:8084290; ptc-miR164c:8084270:8084290; ptc-miR164e:8084270:8084290; ptc-miR399f:8082873:8082893; ptc-miR399g:8082873:8082893; ptc-miR399i:8082873:8082893
Potri.005G105600	TCONS_00093433	loss	ptc-miR164e:8084270:8084290	SI:Chr05:8083675:8084515:+,A5:Chr05:8083675:8084515:+
Potri.005G105600	TCONS_00093432	loss	ptc-miR164e:8084270:8084290	SI:Chr05:8083675:8084515:+,A5:Chr05:8083675:8084515:+
Potri.002G252800	TCONS_00055627	longest iso	ptc-miR6452:24189269:24189289
Potri.002G252800	TCONS_00055631	loss	ptc-miR6452:24189269:24189289	SI:Chr02:24189172:24190301:-
Potri.004G115900	TCONS_00084964	longest iso	ptc-miR390c:10715115:10715135; ptc-miR390b:10715115:10715135; ptc-miR390a:10715115:10715135; ptc-miR390d-5p:10715115:10715135; ptc-miR169n-3p:10711448:10711467
Potri.004G115900	TCONS_00084965	loss	ptc-miR390d-5p:10715115:10715135	SI:Chr04:10715118:10715230:-
Potri.014G078800	TCONS_00236411	longest iso	ptc-miR396a:6330250:6330891; ptc-miR396e-5p:6330250:6330891; ptc-miR396c:6330250:6330891; ptc-miR396b:6330250:6330891; ptc-miR396d:6330250:6330891; ptc-miR7817a:6329444:6329464
Potri.014G078800	TCONS_00236374	loss	ptc-miR396d:6330250:6330891	AE:Chr14:6330533:6330354:-
Potri.001G149600	TCONS_00023192	longest iso	ptc-miR6472:12330096:12330117; ptc-miR6469:12331838:12331858
Potri.001G149600	TCONS_00023201	loss	ptc-miR6469:12331838:12331858	SI:Chr01:12331676:12331905:-
Potri.001G149600	TCONS_00023200	loss	ptc-miR6469:12331838:12331858	SI:Chr01:12331691:12331905:-
Potri.006G275100	TCONS_00129229	longest iso	ptc-miR6464:27519520:27519540; ptc-miR6458:27519967:27519988; ptc-miR6462c-5p:27521280:27521301; ptc-miR6426b:27524015:27524035; ptc-miR6426a:27524015:27524035; ptc-miR169b-3p:27521110:27521128
Potri.006G275100	TCONS_00129231	loss	ptc-miR169b-3p:27521110:27521128	SI:Chr06:27521025:27521664:-
Potri.012G060800	TCONS_00205596	longest iso	ptc-miR6451:6499738:6499758
Potri.012G060800	TCONS_00205583	loss	ptc-miR6451:6499738:6499758	SE:Chr12:6499456:6499987:+
Potri.001G132400	TCONS_00004846	longest iso	ptc-miR394a-3p:10647066:10647085; ptc-miR319b:10648887:10648906; ptc-miR319c:10648887:10648906; ptc-miR319d:10648887:10648906; ptc-miR319e:10648887:10648906; ptc-miR319f:10648887:10648906; ptc-miR319a:10648887:10648906; ptc-miR319h:10648887:10648906; ptc-miR319g:10648887:10648906; ptc-miR394b-3p:10647066:10647085
Potri.001G132400	TCONS_00004847	loss	ptc-miR319g:10648887:10648906	SI:Chr01:10648610:10648923:+
Potri.008G009100	TCONS_00141002	longest iso	none
Potri.008G009100	TCONS_00141012	gain	ptc-miR475b-3p:508559:508580	RI:Chr08:507402:507799:+
Potri.007G037800	TCONS_00136461	longest iso	ptc-miR6430:2957032:2957052,2956965:2956985; ptc-miR6444:2957563:2957583
Potri.007G037800	TCONS_00136468	loss	ptc-miR6444:2957563:2957583	SI:Chr07:2956319:2957727:-
Potri.007G037800	TCONS_00136469	loss	ptc-miR6444:2957563:2957583	SI:Chr07:2956259:2957727:-
Potri.007G037800	TCONS_00136471	loss	ptc-miR6444:2957563:2957583	SI:Chr07:2956259:2957727:-
Potri.007G037800	TCONS_00136470	loss	ptc-miR6444:2957563:2957583	SI:Chr07:2956319:2957727:-
Potri.014G192800	TCONS_00233223	longest iso	ptc-miR6456:17984790:17984810; ptc-miR7820:17983781:17983801
Potri.014G192800	TCONS_00233229	gain	ptc-miR171a-5p:17981275:17981295	RI:Chr14:17981176:17981333:+
Potri.004G050200	TCONS_00082731	longest iso	ptc-miR6427-5p:3905482:3905503; ptc-miR477d-5p:3906174:3906195; ptc-miR6469:3904069:3904089
Potri.004G050200	TCONS_00082723	gain	ptc-miR6429:3901622:3901642	RI:Chr04:3901594:3901970:-
Potri.008G050800	TCONS_00152090	longest iso	ptc-miR7824:2999879:2999899; ptc-miR477b:3001012:3001032; ptc-miR477a-5p:3001012:3001032
Potri.008G050800	TCONS_00152084	loss	ptc-miR7824:2999879:2999899	SI:Chr08:2999654:3000075:-
Potri.008G050800	TCONS_00152089	loss	ptc-miR7824:2999879:2999899	SI:Chr08:2999654:3000075:-
Potri.006G060600	TCONS_00110698	longest iso	ptc-miR7813:4432604:4432624; ptc-miR6425d-5p:4429395:4429416; ptc-miR6425c-5p:4429395:4429416; ptc-miR6425b-5p:4429395:4429416; ptc-miR6425a-5p:4429395:4429416; ptc-miR6425e:4429395:4429416
Potri.006G060600	TCONS_00110712	loss	ptc-miR6425e:4429395:4429416	A3:Chr06:4432553:4432641:+
Potri.011G066700	TCONS_00194336	longest iso	ptc-miR6427-3p:6228979:6228999
Potri.011G066700	TCONS_00194337	loss	ptc-miR6427-3p:6228979:6228999	A3:Chr11:6228589:6229483:+
Potri.011G066700	TCONS_00194339	loss	ptc-miR6427-3p:6228979:6228999	A3:Chr11:6228589:6229763:+
Potri.014G092300	TCONS_00229203	longest iso	ptc-miR6439a:7216645:7216665; ptc-miR169r:7214086:7214106; ptc-miR169w:7214086:7214106; ptc-miR169v:7214086:7214106
Potri.014G092300	TCONS_00229205	loss	ptc-miR169v:7214086:7214106	SI:Chr14:7213837:7215503:+
Potri.014G092300	TCONS_00229214	gain	ptc-miR169x:7214086:7214106	RI:Chr14:7213837:7215503:+
Potri.003G096700	TCONS_00060141	longest iso	ptc-miR399a:12360249:12360271; ptc-miR399b:12360249:12360271; ptc-miR6461:12360023:12360043
Potri.003G096700	TCONS_00060185	loss	ptc-miR6461:12360023:12360043	A5:Chr03:12360040:12361040:+
Potri.003G096700	TCONS_00060184	loss	ptc-miR6461:12360023:12360043	A5:Chr03:12360040:12361040:+
Potri.003G096700	TCONS_00060188	loss	ptc-miR6461:12360023:12360043	A5:Chr03:12359834:12364002:+
Potri.016G064600	TCONS_00253754	longest iso	ptc-miR6474:4556469:4556490; ptc-miR6475:4556364:4556384; ptc-miR399b:4557391:4557411; ptc-miR172g-5p:4558262:4558282; ptc-miR399d:4557391:4557411; ptc-miR399a:4557391:4557411; ptc-miR172b-5p:4558262:4558282
Potri.016G064600	TCONS_00253762	loss	ptc-miR6475:4556364:4556384	SI:Chr16:4555568:4556872:+,A3:Chr16:4555568:4556872:+
Potri.016G064600	TCONS_00253759	loss	ptc-miR6475:4556364:4556384	SI:Chr16:4555568:4556941:+,A3:Chr16:4555568:4556941:+
Potri.016G064600	TCONS_00253756	loss	ptc-miR399a:4557391:4557411	A5:Chr16:4555568:4557688:+,SE:Chr16:4555568:4557688:+
Potri.005G001100	TCONS_00089463	longest iso	ptc-miR1446c:55762:55781; ptc-miR1446b:55762:55781; ptc-miR1446a:55762:55781; ptc-miR1446e:55762:55781; ptc-miR1446d:55762:55781; ptc-miR3627b:54176:54197
Potri.005G001100	TCONS_00089460	loss	ptc-miR3627b:54176:54197	SI:Chr05:53846:54300:+
Potri.010G176000	TCONS_00178358	longest iso	ptc-miR6464:17603075:17603095
Potri.010G176000	TCONS_00178362	gain	ptc-miR390d-5p:17606035:17606055	RI:Chr10:17605995:17606086:+
Potri.007G061700	TCONS_00137423	longest iso	ptc-miR475d-5p:7214778:7214798; ptc-miR475b-5p:7214778:7214798; ptc-miR475a-5p:7214778:7214798
Potri.007G061700	TCONS_00137428	loss	ptc-miR475a-5p:7214778:7214798	SI:Chr07:7214638:7215385:-
Potri.007G061700	TCONS_00137424	loss	ptc-miR475a-5p:7214778:7214798	SI:Chr07:7214663:7215385:-
Potri.018G050200	TCONS_00273248	longest iso	none
Potri.018G050200	TCONS_00273257	gain	ptc-miR167d:5163683:5163703	RI:Chr18:5163691:5163790:+
Potri.006G117300	TCONS_00123365	longest iso	ptc-miR828a:9224443:9224464; ptc-miR828b-5p:9224443:9224464
Potri.006G117300	TCONS_00123379	loss	ptc-miR828b-5p:9224443:9224464	SI:Chr06:9224074:9224850:-
Potri.010G107500	TCONS_00186658	longest iso	ptc-miR6460:12722029:12722049; ptc-miR6438a:12720760:12720780; ptc-miR6438b:12720760:12720780
Potri.010G107500	TCONS_00186659	loss	ptc-miR6438b:12720760:12720780	SI:Chr10:12720734:12721325:-
Potri.006G069700	TCONS_00111180	longest iso	ptc-miR397c:5220822:5220842; ptc-miR6473:5221092:5221112
Potri.006G069700	TCONS_00111182	loss	ptc-miR397c:5220822:5220842	SI:Chr06:5220625:5220886:+
Potri.001G007900	TCONS_00000360	longest iso	ptc-miR6467:533318:533338; ptc-miR7823:530009:530029
Potri.001G007900	TCONS_00000365	loss	ptc-miR7823:530009:530029	SI:Chr01:529648:530261:+
Potri.001G007900	TCONS_00000362	loss	ptc-miR7823:530009:530029	SI:Chr01:529648:530261:+
Potri.001G158900	TCONS_00023492	longest iso	ptc-miR160c-3p:13231759:13231779; ptc-miR160b-3p:13231759:13231779
Potri.001G158900	TCONS_00023491	loss	ptc-miR160b-3p:13231759:13231779	SI:Chr01:13231545:13232349:-
Potri.001G158900	TCONS_00023480	loss	ptc-miR160b-3p:13231759:13231779	SI:Chr01:13231545:13232349:-
Potri.001G158900	TCONS_00023481	loss	ptc-miR160b-3p:13231759:13231779	SI:Chr01:13231545:13232349:-
Potri.001G158900	TCONS_00023497	loss	ptc-miR160b-3p:13231759:13231779	SI:Chr01:13231545:13232349:-
Potri.002G254300	TCONS_00055684	longest iso	ptc-miR7837:24352382:24352402; ptc-miR7836:24352382:24352402; ptc-miR475d-3p:24349270:24349290
Potri.002G254300	TCONS_00055693	loss	ptc-miR475d-3p:24349270:24349290	SI:Chr02:24352335:24352514:-
Potri.008G202600	TCONS_00149321	longest iso	ptc-miR6443:14440936:14440956; ptc-miR6426b:14441135:14441155; ptc-miR6426a:14441135:14441155
Potri.008G202600	TCONS_00149324	loss	ptc-miR6426a:14441135:14441155	SI:Chr08:14440224:14441162:+,A5:Chr08:14440224:14441162:+
Potri.008G202600	TCONS_00149323	loss	ptc-miR6426a:14441135:14441155	SI:Chr08:14440106:14441162:+,A5:Chr08:14440106:14441162:+
Potri.004G229700	TCONS_00088974	longest iso	ptc-miR482c-5p:23498162:23498183; ptc-miR7825:23506743:23507300; ptc-miR6477:23495557:23495577; ptc-miR6460:23498059:23498079
Potri.004G229700	TCONS_00088992	loss	ptc-miR6460:23498059:23498079	SI:Chr04:23497406:23498084:-
Potri.004G229700	TCONS_00088970	loss	ptc-miR6460:23498059:23498079	SI:Chr04:23497406:23498300:-
Potri.006G150000	TCONS_00124711	longest iso	ptc-miR7815:13052206:13052226; ptc-miR1446c:13050688:13050707,13050406:13050425; ptc-miR1446b:13050688:13050707,13050406:13050425; ptc-miR1446a:13050688:13050707,13050406:13050425; ptc-miR1446e:13050688:13050707,13050406:13050425; ptc-miR1446d:13050688:13050707,13050406:13050425; ptc-miR7817b:13050040:13050060
Potri.006G150000	TCONS_00124719	loss	ptc-miR7815:13052206:13052226	SE:Chr06:13051615:13052741:-
Potri.008G100200	TCONS_00144915	longest iso	ptc-miR398c-3p:6277222:6277242; ptc-miR393a-5p:6277430:6277450; ptc-miR393c:6277430:6277450; ptc-miR398a:6277222:6277242; ptc-miR393b-5p:6277430:6277450; ptc-miR398b:6277222:6277242; ptc-miR828b-3p:6272355:6272375
Potri.008G100200	TCONS_00144917	loss	ptc-miR828b-3p:6272355:6272375	A5:Chr08:6272270:6273184:+
Potri.008G136500	TCONS_00155819	longest iso	ptc-miR395h:9087388:9087408; ptc-miR395i:9087388:9087408; ptc-miR395j:9087388:9087408; ptc-miR395k:9087388:9087408; ptc-miR395d:9087388:9087408; ptc-miR395e:9087388:9087408; ptc-miR395f:9087388:9087408; ptc-miR395g:9087388:9087408; ptc-miR6476c:9085113:9085132; ptc-miR6476b:9085113:9085132; ptc-miR395b:9087388:9087408; ptc-miR395c:9087388:9087408; ptc-miR6476a:9085113:9085132
Potri.008G136500	TCONS_00155816	loss	ptc-miR6476a:9085113:9085132	SI:Chr08:9084617:9085413:-
Potri.008G136500	TCONS_00155821	loss	ptc-miR6476a:9085113:9085132	SI:Chr08:9084617:9085413:-
Potri.011G098100	TCONS_00195332	longest iso	ptc-miR6427-3p:11936601:11936621
Potri.011G098100	TCONS_00195333	gain	ptc-miR482a.2:11933380:11933399	RI:Chr11:11933353:11933467:+
Potri.010G136100	TCONS_00176773	longest iso	ptc-miR171a-5p:14972078:14972098
Potri.010G136100	TCONS_00176774	gain	ptc-miR7817b:14974272:14974292	RI:Chr10:14974238:14974614:+
Potri.015G046500	TCONS_00242749	longest iso	ptc-miR7834:4686383:4686403
Potri.015G046500	TCONS_00242732	loss	ptc-miR7834:4686383:4686403	SI:Chr15:4686286:4687628:+
Potri.015G046500	TCONS_00242733	loss	ptc-miR7834:4686383:4686403	SI:Chr15:4686286:4687628:+
Potri.015G046500	TCONS_00242762	loss	ptc-miR7834:4686383:4686403	SI:Chr15:4686286:4687628:+
Potri.011G009900	TCONS_00198069	longest iso	ptc-miR7819:753675:753695; ptc-miR7813:755256:755276; ptc-miR408-3p:756252:756272
Potri.011G009900	TCONS_00198079	loss	ptc-miR7813:755256:755276	SI:Chr11:753772:755649:-
Potri.011G165100	TCONS_00203283	longest iso	ptc-miR159c:18184189:18184209; ptc-miR6435:18183336:18183356
Potri.011G165100	TCONS_00203287	loss	ptc-miR159c:18184189:18184209	SI:Chr11:18184047:18184210:-
Potri.010G120100	TCONS_00187177	longest iso	ptc-miR6428:13699976:13699997; ptc-miR1445:13699400:13699419
Potri.010G120100	TCONS_00187176	loss	ptc-miR1445:13699400:13699419	SI:Chr10:13699264:13700108:-
Potri.014G094200	TCONS_00229335	longest iso	ptc-miR7825:7345465:7345485
Potri.014G094200	TCONS_00229334	loss	ptc-miR7825:7345465:7345485	SI:Chr14:7345186:7345538:+
Potri.014G094200	TCONS_00229333	loss	ptc-miR7825:7345465:7345485	SI:Chr14:7345186:7345538:+
Potri.012G131100	TCONS_00208462	longest iso	ptc-miR6439b:14772420:14772440; ptc-miR473a-5p:14770608:14770627; ptc-miR473b:14770608:14770627
Potri.012G131100	TCONS_00208463	loss	ptc-miR473b:14770608:14770627	SI:Chr12:14770073:14770802:+
Potri.016G000200	TCONS_00251674	longest iso	ptc-miR160c-3p:22066:22086; ptc-miR160b-3p:22066:22086
Potri.016G000200	TCONS_00251686	loss	ptc-miR160b-3p:22066:22086	SI:Chr16:21886:22180:+
Potri.016G000200	TCONS_00251684	loss	ptc-miR160b-3p:22066:22086	SI:Chr16:21886:22180:+
Potri.016G000200	TCONS_00251685	loss	ptc-miR160b-3p:22066:22086	SI:Chr16:21886:22180:+
Potri.018G052200	TCONS_00273358	longest iso	none
Potri.018G052200	TCONS_00273356	gain	ptc-miR6462c-5p:5435484:5435505	RI:Chr18:5435334:5435534:+
Potri.002G015400	TCONS_00046325	longest iso	ptc-miR6435:889233:889253
Potri.002G015400	TCONS_00046331	loss	ptc-miR6435:889233:889253	SI:Chr02:889107:889776:-
Potri.002G015400	TCONS_00046313	loss	ptc-miR6435:889233:889253	SI:Chr02:889107:889834:-
Potri.002G015400	TCONS_00046322	loss	ptc-miR6435:889233:889253	SI:Chr02:889107:889776:-
Potri.010G076600	TCONS_00174665	longest iso	ptc-miR6449:10254391:10254411; ptc-miR6427-3p:10251622:10251642
Potri.010G076600	TCONS_00174691	loss	ptc-miR6427-3p:10251622:10251642	SI:Chr10:10251297:10252481:+
Potri.010G076600	TCONS_00174679	loss	ptc-miR6427-3p:10251622:10251642	SI:Chr10:10251297:10252481:+
Potri.010G076600	TCONS_00174697	loss	ptc-miR6427-3p:10251622:10251642	SI:Chr10:10251297:10252481:+
Potri.010G024900	TCONS_00182954	longest iso	ptc-miR398c-5p:3522310:3522330
Potri.010G024900	TCONS_00182955	loss	ptc-miR398c-5p:3522310:3522330	SI:Chr10:3522318:3522769:-
Potri.010G024900	TCONS_00182953	loss	ptc-miR398c-5p:3522310:3522330	SI:Chr10:3522318:3522769:-
Potri.007G085900	TCONS_00133053	longest iso	ptc-miR7834:11160473:11161206
Potri.007G085900	TCONS_00133066	loss	ptc-miR7834:11160473:11161206	AE:Chr07:11160901:11160947:+
Potri.007G085900	TCONS_00133049	loss	ptc-miR7834:11160473:11161206	AE:Chr07:11159989:11160478:+
Potri.005G152500	TCONS_00104533	longest iso	ptc-miR6449:14349470:14349490
Potri.005G152500	TCONS_00104552	loss	ptc-miR6449:14349470:14349490	SI:Chr05:14349225:14349532:-
Potri.005G152500	TCONS_00104546	loss	ptc-miR6449:14349470:14349490	SI:Chr05:14349225:14349532:-
Potri.003G070400	TCONS_00067524	longest iso	ptc-miR7826:9843508:9843528; ptc-miR6478:9843743:9843763
Potri.003G070400	TCONS_00067525	loss	ptc-miR7826:9843508:9843528	SI:Chr03:9843282:9843596:-
Potri.002G228800	TCONS_00054635	longest iso	ptc-miR476b:21895574:21895594
Potri.002G228800	TCONS_00054637	loss	ptc-miR476b:21895574:21895594	SI:Chr02:21895524:21895683:-
Potri.006G107700	TCONS_00122847	longest iso	none
Potri.006G107700	TCONS_00122848	gain	ptc-miR6448:8399102:8399122	RI:Chr06:8399097:8399463:-
Potri.008G174800	TCONS_00157130	longest iso	ptc-miR1449:11954648:11954669; ptc-miR530b:11954947:11954966; ptc-miR530a:11954947:11954966
Potri.008G174800	TCONS_00157145	loss	ptc-miR1449:11954648:11954669	SI:Chr08:11954285:11954874:-
Potri.003G154300	TCONS_00062495	longest iso	ptc-miR168b-5p:16751635:16751655; ptc-miR168a-5p:16751635:16751655
Potri.003G154300	TCONS_00062499	loss	ptc-miR168a-5p:16751635:16751655	A3:Chr03:16751652:16751858:+,A5:Chr03:16751652:16751858:+
Potri.001G285900	TCONS_00010653	longest iso	none
Potri.001G285900	TCONS_00010694	gain	ptc-miR6458:29236184:29236205	RI:Chr01:29235320:29236248:+
Potri.002G148300	TCONS_00051707	longest iso	ptc-miR6456:11019611:11019713; ptc-miR477c:11018782:11018803
Potri.002G148300	TCONS_00051710	gain	ptc-miR169j:11017796:11017816	RI:Chr02:11017720:11017813:-
Potri.004G005900	TCONS_00073637	longest iso	ptc-miR6439b:372924:372944; ptc-miR408-3p:376209:376229
Potri.004G005900	TCONS_00073635	loss	ptc-miR6439b:372924:372944	A3:Chr04:372550:372976:+
Potri.003G183600	TCONS_00071962	longest iso	none
Potri.003G183600	TCONS_00071963	gain	ptc-miR6427-3p:18986277:18986297	RI:Chr03:18986221:18986308:-
Potri.017G093600	TCONS_00264813	longest iso	ptc-miR6435:11056997:11057017; ptc-miR7839:11055437:11055456
Potri.017G093600	TCONS_00264818	loss	ptc-miR6435:11056997:11057017	SI:Chr17:11056998:11057379:+
Potri.017G093600	TCONS_00264820	gain	ptc-miR6466-3p:11060019:11060039	AE:Chr17:11058659:11060388:+
Potri.017G093600	TCONS_00264789	loss	ptc-miR6435:11056997:11057017	SI:Chr17:11056998:11057379:+
Potri.017G093600	TCONS_00264806	loss	ptc-miR7839:11055437:11055456	A3:Chr17:11055390:11055786:+,A5:Chr17:11055390:11055786:+
Potri.002G162900	TCONS_00052351	longest iso	ptc-miR482a.2:12302391:12302409
Potri.002G162900	TCONS_00052340	loss	ptc-miR482a.2:12302391:12302409	SE:Chr02:12302218:12302498:-
Potri.002G055700	TCONS_00037082	longest iso	ptc-miR7818:3732756:3732776; ptc-miR6478:3731863:3731883
Potri.002G055700	TCONS_00037084	loss	ptc-miR6478:3731863:3731883	A3:Chr02:3731390:3732077:+
Potri.019G066500	TCONS_00289378	longest iso	ptc-miR475d-5p:9886544:9886564,9891739:9891759; ptc-miR475a-5p:9886544:9886564,9891739:9891759; ptc-miR475b-5p:9886544:9886564,9891739:9891759; ptc-miR6473:9896651:9896671
Potri.019G066500	TCONS_00289383	loss	ptc-miR6473:9896651:9896671	SI:Chr19:9896593:9896691:-
Potri.011G081600	TCONS_00194835	longest iso	ptc-miR160e-5p:8171000:8171020; ptc-miR160f:8171000:8171020
Potri.011G081600	TCONS_00194838	gain	ptc-miR482b-5p:8176421:8176441	AE:Chr11:8176414:8176479:+
Potri.008G038800	TCONS_00142287	longest iso	ptc-miR478p:2178380:2178778; ptc-miR478a:2178380:2178778; ptc-miR169b-3p:2179315:2179334; ptc-miR478c:2178380:2178778; ptc-miR478b:2178380:2178778
Potri.008G038800	TCONS_00142294	loss	ptc-miR478b:2178380:2178778	AE:Chr08:2178467:2178616:+,A5:Chr08:2179314:2179551:+
Potri.008G038800	TCONS_00142293	loss	ptc-miR478b:2178380:2178778	AE:Chr08:2178467:2178616:+
Potri.008G038800	TCONS_00142291	loss	ptc-miR478b:2178380:2178778	AE:Chr08:2178467:2178616:+
Potri.013G020400	TCONS_00214979	longest iso	ptc-miR1444e:1349355:1349375; ptc-miR1444d:1349355:1349375; ptc-miR162b:1349380:1349400; ptc-miR162a:1349380:1349400
Potri.013G020400	TCONS_00214981	loss	ptc-miR162a:1349380:1349400	SI:Chr13:1349365:1349498:+
Potri.013G014100	TCONS_00220602	longest iso	ptc-miR6459b:909456:909475
Potri.013G014100	TCONS_00220595	loss	ptc-miR6459b:909456:909475	SE:Chr13:907060:909976:-
Potri.010G211400	TCONS_00180032	longest iso	ptc-miR7816:19995788:19995808
Potri.010G211400	TCONS_00180024	loss	ptc-miR7816:19995788:19995808	A5:Chr10:19995787:19997306:+,SE:Chr10:19995787:19997306:+
Potri.001G135800	TCONS_00022624	longest iso	none
Potri.001G135800	TCONS_00022622	gain	ptc-miR6436:10887701:10887722	RI:Chr01:10887235:10887582:-
Potri.009G129600	TCONS_00170499	longest iso	ptc-miR6425b-3p:10577443:10577463; ptc-miR6425d-3p:10577443:10577463; ptc-miR6425a-3p:10577443:10577463; ptc-miR6425c-3p:10577443:10577463
Potri.009G129600	TCONS_00170497	loss	ptc-miR6425c-3p:10577443:10577463	SI:Chr09:10577441:10577612:-
Potri.003G123700	TCONS_00069941	longest iso	none
Potri.003G123700	TCONS_00069943	gain	ptc-miR7833:14530406:14530426	RI:Chr03:14530311:14530480:-
Potri.007G026900	TCONS_00136109	longest iso	ptc-miR6448:2046903:2046923; ptc-miR169n-3p:2046876:2046895; ptc-miR7822:2049220:2049240
Potri.007G026900	TCONS_00136113	loss	ptc-miR7822:2049220:2049240	SI:Chr07:2048909:2050228:-
Potri.017G001600	TCONS_00266752	longest iso	ptc-miR395a:89984:90004
Potri.017G001600	TCONS_00266753	loss	ptc-miR395a:89984:90004	SI:Chr17:89992:90188:-
Potri.006G112100	TCONS_00112699	longest iso	ptc-miR169a:8758641:8758661; ptc-miR319a:8758935:8758954; ptc-miR319b:8758935:8758954; ptc-miR319c:8758935:8758954; ptc-miR319d:8758935:8758954; ptc-miR319e:8758935:8758954; ptc-miR319f:8758935:8758954; ptc-miR319g:8758935:8758954; ptc-miR319h:8758935:8758954; ptc-miR319i:8758935:8758954; ptc-miR7820:8760100:8760119; ptc-miR169c:8758641:8758661; ptc-miR169ab:8758642:8758661; ptc-miR169b-5p:875864…
Potri.006G112100	TCONS_00112705	loss	ptc-miR169s:8758642:8758662	A3:Chr06:8758479:8759750:+
Potri.006G112100	TCONS_00112704	loss	ptc-miR169s:8758642:8758662	A3:Chr06:8758479:8759750:+
Potri.004G023000	TCONS_00081857	longest iso	ptc-miR6423:1501408:1501429; ptc-miR6441:1501922:1501942
Potri.004G023000	TCONS_00081859	loss	ptc-miR6441:1501922:1501942	SI:Chr04:1501823:1502081:-
Potri.010G131900	TCONS_00176678	longest iso	none
Potri.010G131900	TCONS_00176679	gain	ptc-miR6429:14677614:14677634	AE:Chr10:14677509:14677760:+
Potri.011G125800	TCONS_00196216	longest iso	ptc-miR473b:15100016:15100968
Potri.011G125800	TCONS_00196217	loss	ptc-miR473b:15100016:15100968	AE:Chr11:15100299:15100494:+
Potri.001G325400	TCONS_00029432	longest iso	ptc-miR6427-5p:32929795:32929816; ptc-miR169b-3p:32928565:32928584; ptc-miR6434:32927905:32927925
Potri.001G325400	TCONS_00029433	loss	ptc-miR6427-5p:32929795:32929816	SI:Chr01:32929203:32929808:-
Potri.001G124300	TCONS_00004573	longest iso	ptc-miR482a.2:10119719:10119738
Potri.001G124300	TCONS_00004561	gain	ptc-miR396e-3p:10119989:10120008	RI:Chr01:10119904:10119998:+
Potri.001G124300	TCONS_00004560	gain	ptc-miR396e-3p:10119989:10120008	RI:Chr01:10119904:10119998:+
Potri.001G078700	TCONS_00002664	longest iso	ptc-miR6422:6245004:6245024; ptc-miR6432:6245175:6245195; ptc-miR7828:6243677:6243696
Potri.001G078700	TCONS_00002666	loss	ptc-miR7828:6243677:6243696	SE:Chr01:6243002:6244075:+
Potri.019G076900	TCONS_00285741	longest iso	ptc-miR169e:11096223:11096243; ptc-miR169d:11096223:11096243; ptc-miR169g:11096223:11096243; ptc-miR169f:11096223:11096243; ptc-miR169h:11096223:11096243; ptc-miR169ab:11096224:11096243; ptc-miR169p:11096223:11096243; ptc-miR169t:11096223:11096243; ptc-miR169z:11096223:11096243
Potri.019G076900	TCONS_00285759	loss	ptc-miR169z:11096223:11096243	SI:Chr19:11096112:11096660:+
Potri.019G076900	TCONS_00285743	loss	ptc-miR169z:11096223:11096243	SI:Chr19:11096112:11096660:+
Potri.019G076900	TCONS_00285746	loss	ptc-miR169z:11096223:11096243	SI:Chr19:11096112:11096660:+
Potri.019G076900	TCONS_00285745	loss	ptc-miR169z:11096223:11096243	SI:Chr19:11096112:11096660:+
Potri.008G149000	TCONS_00156219	longest iso	ptc-miR1449:10043228:10043249
Potri.008G149000	TCONS_00156228	loss	ptc-miR1449:10043228:10043249	SI:Chr08:10042990:10043489:-
Potri.014G000500	TCONS_00233535	longest iso	ptc-miR6441:49380:49400
Potri.014G000500	TCONS_00233528	loss	ptc-miR6441:49380:49400	SE:Chr14:46538:55862:-
Potri.005G115100	TCONS_00103083	longest iso	ptc-miR6466-3p:8893130:8893150; ptc-miR7834:8893112:8893132; ptc-miR6472:8892712:8892733; ptc-miR399g:8892039:8892059; ptc-miR3627b:8893206:8893227; ptc-miR399f:8892039:8892059
Potri.005G115100	TCONS_00103087	loss	ptc-miR3627b:8893206:8893227	SI:Chr05:8892562:8893321:-
Potri.002G007700	TCONS_00035143	longest iso	ptc-miR481d:419536:419559; ptc-miR481a:419536:419559; ptc-miR481b:419536:419559; ptc-miR481c:419536:419559
Potri.002G007700	TCONS_00035137	gain	ptc-miR482d-3p:415114:415135	RI:Chr02:415057:415152:+
Potri.010G108200	TCONS_00175739	longest iso	ptc-miR6425b-3p:12781542:12781563; ptc-miR6425d-3p:12781542:12781563; ptc-miR6425a-3p:12781542:12781563; ptc-miR6425c-3p:12781542:12781563
Potri.010G108200	TCONS_00175742	loss	ptc-miR6425c-3p:12781542:12781563	SI:Chr10:12781328:12781679:+,A3:Chr10:12781328:12781679:+
Potri.010G108200	TCONS_00175743	loss	ptc-miR6425c-3p:12781542:12781563	SI:Chr10:12781328:12781679:+,A3:Chr10:12781328:12781679:+
Potri.010G108200	TCONS_00175727	loss	ptc-miR6425c-3p:12781542:12781563	SI:Chr10:12781328:12781679:+,A3:Chr10:12781328:12781679:+
Potri.010G029500	TCONS_00172764	longest iso	ptc-miR7821:4160420:4160440
Potri.010G029500	TCONS_00172770	loss	ptc-miR7821:4160420:4160440	SI:Chr10:4159931:4160895:+,A3:Chr10:4159931:4160895:+
Potri.006G171500	TCONS_00114956	longest iso	ptc-miR169y:17936022:17936042; ptc-miR1444c:17933959:17933978; ptc-miR1444b:17933959:17933978; ptc-miR396e-3p:17933670:17933689
Potri.006G171500	TCONS_00114954	loss	ptc-miR396e-3p:17933670:17933689	A3:Chr06:17932737:17934069:+
Potri.006G230800	TCONS_00127606	longest iso	ptc-miR6441:24135834:24135854
Potri.006G230800	TCONS_00127602	loss	ptc-miR6441:24135834:24135854	SI:Chr06:24135837:24135974:-
Potri.006G230800	TCONS_00127601	loss	ptc-miR6441:24135834:24135854	SI:Chr06:24135837:24135974:-
Potri.006G230800	TCONS_00127604	loss	ptc-miR6441:24135834:24135854	SI:Chr06:24135837:24135974:-
Potri.018G053900	TCONS_00273396	longest iso	none
Potri.018G053900	TCONS_00273398	gain	ptc-miR172g-5p:5679877:5679897	AE:Chr18:5679632:5679947:+
Potri.007G014200	TCONS_00130296	longest iso	none
Potri.007G014200	TCONS_00130285	gain	ptc-miR7827:1066205:1066225	RI:Chr07:1066027:1066132:+,RI:Chr07:1066074:1066180:+,RI:Chr07:1066093:1066197:+,RI:Chr07:1066065:1066171:+
Potri.006G224800	TCONS_00127334	longest iso	ptc-miR169n-5p:23657847:23657953; ptc-miR397a:23654426:23654551
Potri.006G224800	TCONS_00127370	loss	ptc-miR397a:23654426:23654551	RI:Chr06:23654430:23654534:-,RI:Chr06:23654430:23654576:-
Potri.004G178700	TCONS_00087147	longest iso	ptc-miR171k:19621472:19621492
Potri.004G178700	TCONS_00087145	loss	ptc-miR171k:19621472:19621492	SI:Chr04:19620753:19621557:-
Potri.005G089200	TCONS_00102190	longest iso	ptc-miR6425b-3p:6656006:6656026; ptc-miR6449:6652959:6652978; ptc-miR6425d-3p:6656006:6656026; ptc-miR6425a-3p:6656006:6656026; ptc-miR6425c-3p:6656006:6656026
Potri.005G089200	TCONS_00102186	gain	ptc-miR481c:6654269:6654292	RI:Chr05:6654157:6654597:-
Potri.014G016800	TCONS_00226367	longest iso	ptc-miR7813:1627213:1627233
Potri.014G016800	TCONS_00226361	loss	ptc-miR7813:1627213:1627233	SI:Chr14:1626984:1627269:+
Potri.014G016800	TCONS_00226372	loss	ptc-miR7813:1627213:1627233	SI:Chr14:1626984:1627269:+
Potri.018G015200	TCONS_00278020	longest iso	ptc-miR482a.2:1231249:1231268; ptc-miR3627a:1231706:1231727
Potri.018G015200	TCONS_00278022	loss	ptc-miR3627a:1231706:1231727	SI:Chr18:1231432:1231862:-
Potri.018G015200	TCONS_00278018	loss	ptc-miR3627a:1231706:1231727	SI:Chr18:1231432:1231862:-
Potri.009G004400	TCONS_00159284	longest iso	ptc-miR6467:919091:919111; ptc-miR7831:916459:916479
Potri.009G004400	TCONS_00159295	loss	ptc-miR7831:916459:916479	SI:Chr09:915589:917187:+
Potri.009G004400	TCONS_00159289	loss	ptc-miR7831:916459:916479	SI:Chr09:915589:917187:+
Potri.009G004400	TCONS_00159298	loss	ptc-miR7831:916459:916479	A5:Chr09:916088:917187:+,SI:Chr09:916088:917187:+
Potri.014G017500	TCONS_00234136	longest iso	ptc-miR6466-3p:1684805:1684825
Potri.014G017500	TCONS_00234140	loss	ptc-miR6466-3p:1684805:1684825	SI:Chr14:1684155:1685053:-
Potri.014G017500	TCONS_00234142	loss	ptc-miR6466-3p:1684805:1684825	SI:Chr14:1684155:1685053:-
Potri.014G017500	TCONS_00234141	loss	ptc-miR6466-3p:1684805:1684825	SI:Chr14:1684155:1685053:-
Potri.012G057100	TCONS_00210971	longest iso	ptc-miR1449:5929548:5929569,5929510:5929530
Potri.012G057100	TCONS_00210979	loss	ptc-miR1449:5929510:5929530	SI:Chr12:5929477:5929691:-
Potri.014G050000	TCONS_00227614	longest iso	ptc-miR477a-3p:4014932:4014952
Potri.014G050000	TCONS_00227616	loss	ptc-miR477a-3p:4014932:4014952	SI:Chr14:4014574:4016721:+,A3:Chr14:4014574:4016721:+
Potri.012G108200	TCONS_00207710	longest iso	ptc-miR7819:13149518:13149538
Potri.012G108200	TCONS_00207704	loss	ptc-miR7819:13149518:13149538	SI:Chr12:13149338:13149604:+
Potri.012G108200	TCONS_00207706	loss	ptc-miR7819:13149518:13149538	SI:Chr12:13149338:13149604:+
Potri.008G067100	TCONS_00152891	longest iso	none
Potri.008G067100	TCONS_00152869	gain	ptc-miR399g:4076085:4076105	RI:Chr08:4078514:4080805:-,RI:Chr08:4078514:4079224:-
Potri.008G113700	TCONS_00145336	longest iso	ptc-miR482b-3p:7259712:7259733
Potri.008G113700	TCONS_00145337	gain	ptc-miR6454:7258618:7258638	AE:Chr08:7258483:7258645:+
Potri.010G058200	TCONS_00173905	longest iso	ptc-miR169x:8761347:8761367; ptc-miR6446:8761778:8761798
Potri.010G058200	TCONS_00173903	gain	ptc-miR156a:8755717:8755736	AE:Chr10:8755633:8757202:+
Potri.008G159500	TCONS_00156611	longest iso	ptc-miR7825:10829754:10829775; ptc-miR6479:10826695:10826715
Potri.008G159500	TCONS_00156620	loss	ptc-miR6479:10826695:10826715	SI:Chr08:10826664:10827676:-
Potri.008G159500	TCONS_00156617	loss	ptc-miR6479:10826695:10826715	SI:Chr08:10826664:10827676:-
Potri.008G159500	TCONS_00156618	loss	ptc-miR6479:10826695:10826715	SI:Chr08:10826664:10827676:-
Potri.017G144500	TCONS_00271095	longest iso	ptc-miR475d-5p:15237344:15237364; ptc-miR6454:15235604:15235624; ptc-miR476b:15237065:15237085; ptc-miR475b-5p:15237344:15237364; ptc-miR475a-5p:15237344:15237364
Potri.017G144500	TCONS_00271101	loss	ptc-miR475a-5p:15237344:15237364	SI:Chr17:15236998:15237390:-
Potri.018G056200	TCONS_00273503	longest iso	ptc-miR7817a:5870928:5870948; ptc-miR530b:5873118:5873137
Potri.018G056200	TCONS_00273498	loss	ptc-miR7817a:5870928:5870948	A3:Chr18:5870911:5871047:+,A5:Chr18:5870911:5871047:+
Potri.001G121200	TCONS_00004366	longest iso	ptc-miR7817b:9780493:9780513
Potri.001G121200	TCONS_00004368	gain	ptc-miR6469:9777993:9778013	AE:Chr01:9777758:9778156:+
Potri.009G056400	TCONS_00167545	longest iso	ptc-miR472b:5953021:5953042; ptc-miR1448:5953022:5953041; ptc-miR472a:5953021:5953042
Potri.009G056400	TCONS_00167546	gain	ptc-miR482d-3p:5953023:5953044	RI:Chr09:5953106:5953213:-
Potri.006G229600	TCONS_00117102	longest iso	ptc-miR397c:24056738:24056758; ptc-miR6424:24056679:24056700
Potri.006G229600	TCONS_00117101	loss	ptc-miR6424:24056679:24056700	SI:Chr06:24056178:24056909:+,A5:Chr06:24056178:24056909:+
Potri.014G147400	TCONS_00238834	longest iso	ptc-miR1444e:11268717:11268737; ptc-miR1444d:11268717:11268737; ptc-miR7838:11267337:11267357; ptc-miR478q:11267657:11267680; ptc-miR478r:11267657:11267680; ptc-miR478s:11267657:11267680; ptc-miR478h:11267657:11267680; ptc-miR478i:11267657:11267680; ptc-miR478j:11267657:11267680; ptc-miR478k:11267657:11267680; ptc-miR478l:11267657:11267680; ptc-miR478m:11267657:11267680; ptc-miR478n:11267657:1126…
Potri.014G147400	TCONS_00238865	loss	ptc-miR478o:11267657:11267680	SI:Chr14:11267006:11269367:-
Potri.010G215000	TCONS_00180200	longest iso	ptc-miR396e-3p:20235712:20235731
Potri.010G215000	TCONS_00180207	gain	ptc-miR6469:20233849:20233869	RE:Chr10:20233734:20233881:+
Potri.002G192900	TCONS_00042663	longest iso	ptc-miR6463:15399999:15400019; ptc-miR7816:15399285:15399305
Potri.002G192900	TCONS_00042659	loss	ptc-miR7816:15399285:15399305	SI:Chr02:15399205:15399478:+
Potri.002G192900	TCONS_00042661	loss	ptc-miR7816:15399285:15399305	SI:Chr02:15399205:15399478:+
Potri.001G044000	TCONS_00018886	longest iso	ptc-miR1445:3180676:3180695
Potri.001G044000	TCONS_00018873	loss	ptc-miR1445:3180676:3180695	SE:Chr01:3180128:3181849:-
Potri.005G218100	TCONS_00097508	longest iso	ptc-miR7842:23046984:23047004; ptc-miR6438a:23047698:23047719; ptc-miR6438b:23047698:23047719
Potri.005G218100	TCONS_00097507	loss	ptc-miR7842:23046984:23047004	SI:Chr05:23046300:23047277:+
Potri.003G050100	TCONS_00058173	longest iso	ptc-miR166h:7362083:7362495; ptc-miR166i:7362083:7362495; ptc-miR166j:7362083:7362495; ptc-miR166k:7362083:7362495; ptc-miR166l:7362083:7362495; ptc-miR166m:7362083:7362495; ptc-miR166n:7362083:7362495; ptc-miR166o:7362083:7362495; ptc-miR166a:7362083:7362495; ptc-miR166b:7362083:7362495; ptc-miR166c:7362083:7362495; ptc-miR166d:7362083:7362495; ptc-miR166e:7362083:7362495; ptc-miR166f:7362083:73…
Potri.003G050100	TCONS_00058176	loss	ptc-miR6459a-5p:7365545:7365565	AE:Chr03:7362165:7362287:+
Potri.010G116200	TCONS_00176072	longest iso	ptc-miR393a-5p:13400519:13400539; ptc-miR393c:13400519:13400539; ptc-miR393b-5p:13400519:13400539
Potri.010G116200	TCONS_00176084	loss	ptc-miR393b-5p:13400519:13400539	A3:Chr10:13398854:13400962:+,A5:Chr10:13398854:13400962:+,SE:Chr10:13398854:13400962:+
Potri.004G077800	TCONS_00083605	longest iso	ptc-miR168b-5p:6441412:6441432; ptc-miR397c:6440338:6440358; ptc-miR7835:6443418:6443438; ptc-miR168a-5p:6441412:6441432; ptc-miR6438b:6442878:6442899; ptc-miR6438a:6442878:6442899
Potri.004G077800	TCONS_00083608	loss	ptc-miR6438a:6442878:6442899	SI:Chr04:6442751:6442941:-
Potri.006G247500	TCONS_00117900	longest iso	ptc-miR6462c-5p:25453865:25453886; ptc-miR6435:25453519:25453539; ptc-miR1447:25451692:25451713
Potri.006G247500	TCONS_00117913	loss	ptc-miR6435:25453519:25453539	A3:Chr06:25452037:25453986:+
Potri.006G247500	TCONS_00117893	loss	ptc-miR6435:25453519:25453539	A3:Chr06:25452037:25453986:+
Potri.006G266100	TCONS_00128887	longest iso	ptc-miR828b-3p:26831170:26831190; ptc-miR6469:26832185:26832205; ptc-miR473b:26830236:26830255
Potri.006G266100	TCONS_00128881	loss	ptc-miR828b-3p:26831170:26831190	SI:Chr06:26830331:26831481:-
Potri.001G272300	TCONS_00027779	longest iso	ptc-miR164b:27953714:27953734; ptc-miR164c:27953714:27953734; ptc-miR164a:27953714:27953734; ptc-miR164f:27953714:27953734; ptc-miR164d:27953714:27953734; ptc-miR164e:27953714:27953734
Potri.001G272300	TCONS_00027780	loss	ptc-miR164e:27953714:27953734	SI:Chr01:27953429:27953737:-
Potri.001G272300	TCONS_00027745	loss	ptc-miR164e:27953714:27953734	SI:Chr01:27953429:27953737:-
Potri.017G051600	TCONS_00263390	longest iso	ptc-miR7823:4353076:4353096
Potri.017G051600	TCONS_00263399	gain	ptc-miR393b-5p:4350781:4350801	AE:Chr17:4350561:4351586:+,RI:Chr17:4350585:4351517:+,RI:Chr17:4350585:4351328:+
Potri.009G029100	TCONS_00166576	longest iso	ptc-miR7830:3962141:3962160
Potri.009G029100	TCONS_00166575	loss	ptc-miR7830:3962141:3962160	SI:Chr09:3961990:3962610:-
Potri.009G029100	TCONS_00166584	loss	ptc-miR7830:3962141:3962160	SI:Chr09:3961990:3962610:-
Potri.009G029100	TCONS_00166567	loss	ptc-miR7830:3962141:3962160	SI:Chr09:3961990:3962610:-
Potri.002G162600	TCONS_00052321	longest iso	ptc-miR475b-3p:12279444:12279464; ptc-miR475a-3p:12279444:12279464; ptc-miR7833:12279254:12279274; ptc-miR7837:12280211:12280232; ptc-miR7836:12280211:12280232
Potri.002G162600	TCONS_00052323	loss	ptc-miR7833:12279254:12279274	SI:Chr02:12279111:12279724:-
Potri.002G162600	TCONS_00052324	loss	ptc-miR7833:12279254:12279274	SE:Chr02:12279111:12280045:-
Potri.001G224100	TCONS_00026031	longest iso	ptc-miR6429:23472552:23472572
Potri.001G224100	TCONS_00026033	loss	ptc-miR6429:23472552:23472572	SI:Chr01:23472475:23472809:-
Potri.001G224100	TCONS_00026028	loss	ptc-miR6429:23472552:23472572	SI:Chr01:23472475:23472809:-
Potri.002G078800	TCONS_00048966	longest iso	ptc-miR171a-5p:5440634:5440654
Potri.002G078800	TCONS_00048967	loss	ptc-miR171a-5p:5440634:5440654	SI:Chr02:5440200:5440756:-
Potri.002G078800	TCONS_00048955	loss	ptc-miR171a-5p:5440634:5440654	SI:Chr02:5440200:5440756:-
Potri.016G101200	TCONS_00260226	longest iso	ptc-miR6467:9894103:9894123
Potri.016G101200	TCONS_00260228	loss	ptc-miR6467:9894103:9894123	SI:Chr16:9893721:9894350:-
Potri.009G136400	TCONS_00164295	longest iso	none
Potri.009G136400	TCONS_00164288	gain	ptc-miR6473:10970178:10970198	AE:Chr09:10970101:10970373:+
Potri.013G064400	TCONS_00222497	longest iso	ptc-miR7825:4951920:4951941
Potri.013G064400	TCONS_00222495	loss	ptc-miR7825:4951920:4951941	SI:Chr13:4951912:4952023:-
Potri.001G127100	TCONS_00004654	longest iso	ptc-miR394b-5p:10309459:10309738; ptc-miR394a-5p:10309459:10309738
Potri.001G127100	TCONS_00004667	gain	ptc-miR156h:10310905:10310925	AE:Chr01:10310444:10311171:+
Potri.017G032000	TCONS_00267532	longest iso	ptc-miR399i:2772821:2772841
Potri.017G032000	TCONS_00267551	loss	ptc-miR399i:2772821:2772841	SE:Chr17:2771842:2773221:-
Potri.017G032000	TCONS_00267514	loss	ptc-miR399i:2772821:2772841	SI:Chr17:2771842:2772823:-,RE:Chr17:2772824:2772887:-
Potri.001G092000	TCONS_00021113	longest iso	ptc-miR7835:7228307:7228327; ptc-miR171l-5p:7229970:7229991
Potri.001G092000	TCONS_00021106	loss	ptc-miR171l-5p:7229970:7229991	SE:Chr01:7229290:7230526:-
Potri.004G141000	TCONS_00077891	longest iso	ptc-miR6431:16448300:16448321
Potri.004G141000	TCONS_00077883	loss	ptc-miR6431:16448300:16448321	SI:Chr04:16448236:16448754:+,A5:Chr04:16448236:16448754:+
Potri.004G141000	TCONS_00077900	loss	ptc-miR6431:16448300:16448321	SI:Chr04:16448236:16448754:+,A5:Chr04:16448236:16448754:+
Potri.006G166800	TCONS_00114829	longest iso	ptc-miR6432:17129855:17129875; ptc-miR6464:17130211:17130231
Potri.006G166800	TCONS_00114831	loss	ptc-miR6432:17129855:17129875	SI:Chr06:17129815:17129935:+
Potri.010G043200	TCONS_00173250	longest iso	ptc-miR6439a:7394418:7394438
Potri.010G043200	TCONS_00173251	loss	ptc-miR6439a:7394418:7394438	SI:Chr10:7394330:7394512:+
Potri.010G007000	TCONS_00182271	longest iso	ptc-miR171m:659898:659917; ptc-miR171l-3p:659898:659917; ptc-miR171j:659898:659917
Potri.010G007000	TCONS_00182273	loss	ptc-miR171j:659898:659917	SE:Chr10:658637:660613:-
Potri.008G200800	TCONS_00158246	longest iso	ptc-miR159b:14109493:14109513; ptc-miR319a:14109494:14109513; ptc-miR319b:14109494:14109513; ptc-miR159a:14109493:14109513; ptc-miR319d:14109494:14109513; ptc-miR319e:14109494:14109513; ptc-miR319f:14109494:14109513; ptc-miR319g:14109494:14109513; ptc-miR319h:14109494:14109513; ptc-miR6459b:14106286:14106305; ptc-miR828a:14103985:14104006; ptc-miR319c:14109494:14109513; ptc-miR6442:14109348:14109…
Potri.008G200800	TCONS_00158245	loss	ptc-miR6459b:14106286:14106305	SE:Chr08:14105993:14106452:-
Potri.015G147500	TCONS_00246526	longest iso	ptc-miR482b-5p:15194432:15194452; ptc-miR6438a:15194993:15195014; ptc-miR408-3p:15193571:15193591; ptc-miR6438b:15194993:15195014
Potri.015G147500	TCONS_00246529	loss	ptc-miR6438b:15194993:15195014	SI:Chr15:15194502:15195881:+
Potri.016G139700	TCONS_00256476	longest iso	ptc-miR6466-5p:14185192:14185212; ptc-miR6468-5p:14184931:14184953; ptc-miR160e-3p:14184381:14184401
Potri.016G139700	TCONS_00256473	loss	ptc-miR160e-3p:14184381:14184401	SI:Chr16:14184119:14184828:+
Potri.016G139700	TCONS_00256474	loss	ptc-miR160e-3p:14184381:14184401	SI:Chr16:14184119:14184828:+
Potri.016G139700	TCONS_00256475	loss	ptc-miR160e-3p:14184381:14184401	SI:Chr16:14184119:14184828:+
Potri.015G023400	TCONS_00241885	longest iso	ptc-miR396a:1821361:1821539; ptc-miR396b:1821361:1821539
Potri.015G023400	TCONS_00241881	loss	ptc-miR396b:1821361:1821539	A3:Chr15:1821380:1821450:+
Potri.010G011000	TCONS_00182371	longest iso	ptc-miR397a:1391333:1391353
Potri.010G011000	TCONS_00182382	loss	ptc-miR397a:1391333:1391353	SI:Chr10:1391138:1391564:-
Potri.005G230800	TCONS_00107389	longest iso	ptc-miR1450:23942987:23943573
Potri.005G230800	TCONS_00107401	loss	ptc-miR1450:23942987:23943573	SE:Chr05:23942420:23943559:-
Potri.001G114600	TCONS_00021787	longest iso	ptc-miR482b-5p:9165490:9165510; ptc-miR7829:9166179:9166199
Potri.001G114600	TCONS_00021792	loss	ptc-miR482b-5p:9165490:9165510	SI:Chr01:9165212:9166083:-
Potri.010G250800	TCONS_00192330	longest iso	none
Potri.010G250800	TCONS_00192317	gain	ptc-miR6438b:22297359:22297380	RI:Chr10:22299288:22300097:-
Potri.010G104500	TCONS_00175597	longest iso	ptc-miR395h:12503888:12503908; ptc-miR395i:12503888:12503908; ptc-miR395j:12503888:12503908; ptc-miR395k:12503888:12503908; ptc-miR395d:12503888:12503908; ptc-miR395e:12503888:12503908; ptc-miR395f:12503888:12503908; ptc-miR395g:12503888:12503908; ptc-miR6476c:12506167:12506186; ptc-miR6476b:12506167:12506186; ptc-miR395b:12503888:12503908; ptc-miR395c:12503888:12503908; ptc-miR6476a:12506167:125…
Potri.010G104500	TCONS_00175601	loss	ptc-miR6450a:12506122:12506142	SI:Chr10:12505882:12506677:+,A3:Chr10:12505882:12506677:+
Potri.010G104500	TCONS_00175599	loss	ptc-miR6450a:12506122:12506142	SI:Chr10:12505882:12506677:+,A3:Chr10:12505882:12506677:+
Potri.010G104500	TCONS_00175603	loss	ptc-miR6450a:12506122:12506142	SI:Chr10:12505882:12506772:+,A3:Chr10:12505882:12506772:+
Potri.001G449100	TCONS_00033732	longest iso	ptc-miR2111b:48339985:48340005; ptc-miR7826:48339724:48339744; ptc-miR2111a:48339985:48340005
Potri.001G449100	TCONS_00033737	gain	ptc-miR169b-3p:48337642:48338070	SI:Chr01:48337648:48338056:-,A3:Chr01:48338056:48337648:-
Potri.008G173100	TCONS_00157090	longest iso	ptc-miR7816:11814188:11814208
Potri.008G173100	TCONS_00157087	loss	ptc-miR7816:11814188:11814208	SI:Chr08:11813842:11814238:-
Potri.008G173100	TCONS_00157086	gain	ptc-miR481d:11810240:11813008	RE:Chr08:11812995:11813046:-
Potri.004G198100	TCONS_00079617	longest iso	none
Potri.004G198100	TCONS_00079608	gain	ptc-miR477a-3p:21062320:21062340	RE:Chr04:21062247:21062490:+
Potri.005G111100	TCONS_00093672	longest iso	none
Potri.005G111100	TCONS_00093671	gain	ptc-miR6448:8548483:8548503	RI:Chr05:8548318:8548515:+
Potri.001G257100	TCONS_00027227	longest iso	ptc-miR7824:26668697:26668717; ptc-miR6427-5p:26669049:26669070
Potri.001G257100	TCONS_00027234	loss	ptc-miR7824:26668697:26668717	SI:Chr01:26668441:26668970:-
Potri.008G150100	TCONS_00156281	longest iso	ptc-miR160e-3p:10150747:10150767; ptc-miR7814:10150613:10150633; ptc-miR169u-3p:10152997:10153018
Potri.008G150100	TCONS_00156285	loss	ptc-miR7814:10150613:10150633	SI:Chr08:10150548:10150788:-
Potri.008G150100	TCONS_00156284	loss	ptc-miR7814:10150613:10150633	SI:Chr08:10150548:10150788:-
Potri.008G150100	TCONS_00156287	loss	ptc-miR7814:10150613:10150633	SI:Chr08:10150548:10150788:-
Potri.006G187800	TCONS_00115454	longest iso	ptc-miR6431:20250150:20250171
Potri.006G187800	TCONS_00115452	loss	ptc-miR6431:20250150:20250171	SI:Chr06:20249304:20250352:+
Potri.013G015500	TCONS_00214847	longest iso	ptc-miR6445a:983000:983021; ptc-miR6445b:983000:983021
Potri.013G015500	TCONS_00214811	loss	ptc-miR6445b:983000:983021	A3:Chr13:982077:984208:+,SI:Chr13:982077:984208:+,SE:Chr13:982077:984208:+
Potri.012G003700	TCONS_00209046	longest iso	ptc-miR169a:316029:316049; ptc-miR169b-5p:316029:316049; ptc-miR169c:316029:316049; ptc-miR169e:316029:316049; ptc-miR169d:316029:316049; ptc-miR169g:316029:316049; ptc-miR169f:316029:316049; ptc-miR169h:316029:316049; ptc-miR169o:316029:316049; ptc-miR169p:316029:316049; ptc-miR169n-5p:316028:316048
Potri.012G003700	TCONS_00209040	loss	ptc-miR169n-5p:316028:316048	SE:Chr12:315626:316144:-
Potri.012G003700	TCONS_00209054	loss	ptc-miR169n-5p:316028:316048	SI:Chr12:315825:316144:-
Potri.001G405800	TCONS_00015094	longest iso	ptc-miR171d:42826771:42826791; ptc-miR171e:42826771:42826791; ptc-miR171f:42826771:42826791; ptc-miR171c:42826771:42826791; ptc-miR171i:42826771:42826791; ptc-miR171h-3p:42826771:42826791; ptc-miR171g-3p:42826771:42826791; ptc-miR169ab:42830043:42830062; ptc-miR171k:42826771:42826791
Potri.001G405800	TCONS_00015097	gain	ptc-miR164f:42829472:42829492	RI:Chr01:42829330:42829898:+
Potri.013G104300	TCONS_00223778	longest iso	ptc-miR6459b:11793387:11793406; ptc-miR7829:11792860:11792880; ptc-miR6471:11794212:11794232
Potri.013G104300	TCONS_00223792	loss	ptc-miR6471:11794212:11794232	SI:Chr13:11793860:11794441:-
Potri.013G104300	TCONS_00223776	loss	ptc-miR6471:11794212:11794232	SI:Chr13:11793860:11794441:-
Potri.002G261700	TCONS_00045500	longest iso	none
Potri.002G261700	TCONS_00045503	gain	ptc-miR319h:24977152:24977171	RI:Chr02:24977034:24977176:+
Potri.015G131200	TCONS_00246038	longest iso	ptc-miR7840:14205196:14205217
Potri.015G131200	TCONS_00246037	loss	ptc-miR7840:14205196:14205217	A5:Chr15:14204725:14205339:+,SE:Chr15:14204725:14205339:+
Potri.013G115400	TCONS_00224271	longest iso	ptc-miR6426b:12882137:12882157; ptc-miR6426a:12882137:12882157
Potri.013G115400	TCONS_00224270	loss	ptc-miR6426a:12882137:12882157	SI:Chr13:12881976:12882591:-
Potri.016G015100	TCONS_00252143	longest iso	none
Potri.016G015100	TCONS_00252144	gain	ptc-miR473a-5p:824562:824684	RE:Chr16:824417:824575:+
Potri.017G007700	TCONS_00261853	longest iso	ptc-miR472b:530415:530436; ptc-miR164f:530861:530881; ptc-miR530a:531158:531177
Potri.017G007700	TCONS_00261852	loss	ptc-miR164f:530861:530881	A3:Chr17:530272:530992:+,SI:Chr17:530272:530992:+
Potri.017G007700	TCONS_00261851	loss	ptc-miR164f:530861:530881	SI:Chr17:530272:530998:+,A3:Chr17:530272:530998:+
Potri.006G004400	TCONS_00119238	longest iso	ptc-miR6444:319720:319740; ptc-miR6469:320145:320251
Potri.006G004400	TCONS_00119236	loss	ptc-miR6444:319720:319740	SI:Chr06:319544:319876:-
Potri.006G004400	TCONS_00119241	loss	ptc-miR6444:319720:319740	SI:Chr06:319544:319876:-
Potri.006G004400	TCONS_00119240	loss	ptc-miR6444:319720:319740	SI:Chr06:319544:319876:-
Potri.006G224900	TCONS_00116828	longest iso	ptc-miR6439a:23675787:23675807
Potri.006G224900	TCONS_00116838	loss	ptc-miR6439a:23675787:23675807	SI:Chr06:23675511:23675838:+
Potri.006G224900	TCONS_00116815	loss	ptc-miR6439a:23675787:23675807	SI:Chr06:23675511:23675838:+
Potri.009G011200	TCONS_00159677	longest iso	ptc-miR478p:2020561:2021054; ptc-miR478a:2020561:2021054; ptc-miR478b:2020561:2021054; ptc-miR478c:2020561:2021054; ptc-miR478d:2020561:2021054; ptc-miR478e:2020561:2021054; ptc-miR478f:2020561:2021054
Potri.009G011200	TCONS_00159679	loss	ptc-miR478f:2020561:2021054	AE:Chr09:2020648:2020926:+
Potri.012G085600	TCONS_00206833	longest iso	ptc-miR7827:11281404:11281424
Potri.012G085600	TCONS_00206835	gain	ptc-miR473b:11279605:11279624	AE:Chr12:11278963:11279741:+
Potri.018G151600	TCONS_00277403	longest iso	ptc-miR164f:16890528:16890548; ptc-miR168b-5p:16890286:16890306; ptc-miR7817a:16886391:16886411; ptc-miR168a-5p:16890286:16890306
Potri.018G151600	TCONS_00277407	gain	ptc-miR6439a:16887828:16887848	RI:Chr18:16887785:16888355:+,RI:Chr18:16887785:16888106:+
Potri.018G151600	TCONS_00277369	loss	ptc-miR168a-5p:16890286:16890306	A3:Chr18:16889515:16890369:+,SI:Chr18:16889515:16890369:+
Potri.018G151600	TCONS_00277384	loss	ptc-miR168a-5p:16890286:16890306	A3:Chr18:16889515:16890369:+,SI:Chr18:16889515:16890369:+
Potri.T013000	TCONS_00296077	longest iso	ptc-miR6465:218826:218847; ptc-miR7816:218458:218478
Potri.T013000	TCONS_00296081	loss	ptc-miR6465:218826:218847	SI:scaffold_25:218768:219128:-
Potri.012G094300	TCONS_00212466	longest iso	ptc-miR319e:12078966:12078985; ptc-miR319f:12078966:12078985; ptc-miR319g:12078966:12078985; ptc-miR319h:12078966:12078985; ptc-miR169u-3p:12078902:12078922,12079817:12079837; ptc-miR6428:12073694:12073715
Potri.012G094300	TCONS_00212465	loss	ptc-miR169u-3p:12079817:12079837	SI:Chr12:12078894:12078971:-
Potri.002G005100	TCONS_00045969	longest iso	ptc-miR6439a:289120:289140; ptc-miR6471:289347:289367
Potri.002G005100	TCONS_00045970	loss	ptc-miR6439a:289120:289140	SI:Chr02:288988:289321:-
Potri.001G190000	TCONS_00007138	longest iso	none
Potri.001G190000	TCONS_00007130	gain	ptc-miR7817a:17038663:17038818	A5:Chr01:17038665:17038799:+
Potri.010G169100	TCONS_00177963	longest iso	none
Potri.010G169100	TCONS_00177975	gain	ptc-miR482c-3p:17111704:17111726	AE:Chr10:17111201:17111934:+
Potri.014G094400	TCONS_00229354	longest iso	ptc-miR7824:7366872:7366892; ptc-miR7819:7366582:7366602
Potri.014G094400	TCONS_00229353	loss	ptc-miR7819:7366582:7366602	SI:Chr14:7366562:7367271:+
Potri.014G094400	TCONS_00229347	loss	ptc-miR7819:7366582:7366602	SI:Chr14:7366562:7367271:+
Potri.002G125800	TCONS_00040061	longest iso	none
Potri.002G125800	TCONS_00040083	gain	ptc-miR399g:9453445:9453465	RI:Chr02:9453429:9453948:+
Potri.009G122100	TCONS_00170267	longest iso	ptc-miR169a:10204351:10204371; ptc-miR169b-5p:10204351:10204371; ptc-miR169c:10204351:10204371; ptc-miR473b:10204066:10204085; ptc-miR408-5p:10203239:10203259; ptc-miR169s:10204350:10204370; ptc-miR6439a:10212472:10212492
Potri.009G122100	TCONS_00170274	loss	ptc-miR408-5p:10203239:10203259	SI:Chr09:10203210:10203622:-
Potri.009G122100	TCONS_00170280	loss	ptc-miR408-5p:10203239:10203259	SI:Chr09:10203210:10203622:-
Potri.009G122100	TCONS_00170281	loss	ptc-miR408-5p:10203239:10203259	SI:Chr09:10203210:10203622:-
Potri.010G040100	TCONS_00173049	longest iso	ptc-miR6475:6773152:6773172
Potri.010G040100	TCONS_00173052	loss	ptc-miR6475:6773152:6773172	SI:Chr10:6773124:6773259:+
Potri.010G040100	TCONS_00173048	loss	ptc-miR6475:6773152:6773172	SI:Chr10:6773124:6773259:+
Potri.006G251100	TCONS_00118026	longest iso	ptc-miR473a-5p:25706481:25706500; ptc-miR473b:25706481:25706500
Potri.006G251100	TCONS_00118020	loss	ptc-miR473b:25706481:25706500	A5:Chr06:25706104:25706613:+
Potri.002G001000	TCONS_00034853	longest iso	ptc-miR6425d-5p:71930:71951; ptc-miR393a-5p:79230:79250; ptc-miR393c:79230:79250; ptc-miR6425c-5p:71930:71951; ptc-miR393b-5p:79230:79250; ptc-miR6425b-5p:71930:71951; ptc-miR6425a-5p:71930:71951; ptc-miR6425e:71930:71951
Potri.002G001000	TCONS_00034869	loss	ptc-miR393b-5p:79230:79250	SI:Chr02:79108:79979:+
Potri.002G001000	TCONS_00034871	loss	ptc-miR6425e:71930:71951	SI:Chr02:79108:79979:+
Potri.013G130800	TCONS_00219245	longest iso	ptc-miR172h-3p:14236321:14236341; ptc-miR172g-3p:14236321:14236341; ptc-miR169i:14234182:14234202; ptc-miR169k:14234182:14234202; ptc-miR169j:14234182:14234202; ptc-miR169m:14234182:14234202; ptc-miR169l:14234182:14234202; ptc-miR169ab:14234183:14234202; ptc-miR169q:14234182:14234202; ptc-miR169u-5p:14234182:14234202; ptc-miR169s:14234183:14234203; ptc-miR169r:14234182:14234202
Potri.013G130800	TCONS_00219261	loss	ptc-miR172g-3p:14236321:14236341	A3:Chr13:14235534:14236326:+
Potri.013G130800	TCONS_00219253	loss	ptc-miR169r:14234182:14234202	A3:Chr13:14235534:14236326:+,A5:Chr13:14234041:14234769:+
Potri.013G130800	TCONS_00219252	loss	ptc-miR172g-3p:14236321:14236341	A3:Chr13:14235534:14236326:+
Potri.011G139300	TCONS_00196724	longest iso	ptc-miR162a:16168307:16168329; ptc-miR162b:16168307:16168329; ptc-miR7823:16169554:16169574,16169266:16169286
Potri.011G139300	TCONS_00196725	loss	ptc-miR7823:16169266:16169286	RE:Chr11:16168265:16168320:+,SI:Chr11:16168321:16169662:+
Potri.018G064800	TCONS_00274009	longest iso	ptc-miR6466-5p:8203233:8203253
Potri.018G064800	TCONS_00274010	loss	ptc-miR6466-5p:8203233:8203253	A3:Chr18:8203081:8203857:+,SI:Chr18:8203081:8203857:+
Potri.018G064800	TCONS_00274003	loss	ptc-miR6466-5p:8203233:8203253	A3:Chr18:8203081:8203749:+,SI:Chr18:8203081:8203749:+
Potri.010G249200	TCONS_00192269	longest iso	ptc-miR6464:22218791:22218811
Potri.010G249200	TCONS_00192268	gain	ptc-miR399a:22219287:22219307	RI:Chr10:22219166:22219423:-
Potri.008G009800	TCONS_00141026	longest iso	ptc-miR6435:542647:542667
Potri.008G009800	TCONS_00141043	loss	ptc-miR6435:542647:542667	A3:Chr08:542156:543931:+,A5:Chr08:542156:543931:+
Potri.008G009800	TCONS_00141047	loss	ptc-miR6435:542647:542667	A3:Chr08:542152:543931:+,A5:Chr08:542152:543931:+
Potri.010G036200	TCONS_00183531	longest iso	ptc-miR477a-3p:6241838:6241858; ptc-miR6435:6245335:6245355
Potri.010G036200	TCONS_00183532	loss	ptc-miR6435:6245335:6245355	SI:Chr10:6244084:6247234:-
Potri.010G036200	TCONS_00183522	loss	ptc-miR6435:6245335:6245355	SI:Chr10:6241673:6242620:-,SI:Chr10:6244084:6247234:-
Potri.010G036200	TCONS_00183536	loss	ptc-miR6435:6245335:6245355	SI:Chr10:6244084:6247234:-
Potri.010G036200	TCONS_00183537	loss	ptc-miR6435:6245335:6245355	SI:Chr10:6244084:6247234:-
Potri.001G206600	TCONS_00007725	longest iso	ptc-miR7842:20661161:20661180; ptc-miR169b-3p:20659586:20659605; ptc-miR6458:20658657:20658678
Potri.001G206600	TCONS_00007723	loss	ptc-miR6458:20658657:20658678	A3:Chr01:20655973:20658724:+,SE:Chr01:20655973:20658724:+
Potri.010G125400	TCONS_00176398	longest iso	ptc-miR156k:14149739:14149758
Potri.010G125400	TCONS_00176391	loss	ptc-miR156k:14149739:14149758	SI:Chr10:14149684:14149793:+
Potri.010G213200	TCONS_00180094	longest iso	ptc-miR6441:20131542:20131562
Potri.010G213200	TCONS_00180096	loss	ptc-miR6441:20131542:20131562	A3:Chr10:20130667:20131628:+
Potri.002G168400	TCONS_00041744	longest iso	ptc-miR166h:12751461:12751481; ptc-miR166i:12751461:12751481; ptc-miR166j:12751461:12751481; ptc-miR166k:12751461:12751481; ptc-miR6478:12754063:12754083; ptc-miR166m:12751461:12751481; ptc-miR166n:12751461:12751481; ptc-miR166o:12751461:12751481; ptc-miR166a:12751461:12751481; ptc-miR166b:12751461:12751481; ptc-miR166c:12751461:12751481; ptc-miR166d:12751461:12751481; ptc-miR166e:12751461:127514…
Potri.002G168400	TCONS_00041745	loss	ptc-miR166l:12751461:12751481	SI:Chr02:12751471:12751595:+
Potri.006G210900	TCONS_00116280	longest iso	ptc-miR6441:22539131:22539151; ptc-miR6428:22537149:22537170
Potri.006G210900	TCONS_00116278	loss	ptc-miR6428:22537149:22537170	A3:Chr06:22534697:22538092:+
Potri.006G210900	TCONS_00116276	loss	ptc-miR6428:22537149:22537170	A3:Chr06:22534697:22538092:+
Potri.014G099000	TCONS_00229494	longest iso	ptc-miR6426b:7722645:7722665; ptc-miR6426a:7722645:7722665
Potri.014G099000	TCONS_00229495	loss	ptc-miR6426a:7722645:7722665	SI:Chr14:7722610:7723782:+
Potri.013G067400	TCONS_00216747	longest iso	ptc-miR408-5p:5392202:5392222
Potri.013G067400	TCONS_00216744	loss	ptc-miR408-5p:5392202:5392222	A3:Chr13:5391729:5392775:+,SI:Chr13:5391729:5392775:+
Potri.013G067400	TCONS_00216745	loss	ptc-miR408-5p:5392202:5392222	A3:Chr13:5391729:5392572:+,SI:Chr13:5391729:5392572:+
Potri.010G038400	TCONS_00183644	longest iso	ptc-miR7826:6542642:6542662; ptc-miR6429:6544547:6544567
Potri.010G038400	TCONS_00183653	loss	ptc-miR7826:6542642:6542662	SI:Chr10:6541035:6542795:-
Potri.010G038400	TCONS_00183652	loss	ptc-miR7826:6542642:6542662	SI:Chr10:6541035:6542795:-
Potri.010G038400	TCONS_00183648	loss	ptc-miR7826:6542642:6542662	SI:Chr10:6541035:6542795:-
Potri.007G120100	TCONS_00134088	longest iso	ptc-miR408-5p:13939606:13939626
Potri.007G120100	TCONS_00134089	loss	ptc-miR408-5p:13939606:13939626	SE:Chr07:13939382:13940046:+
Potri.003G083300	TCONS_00068200	longest iso	none
Potri.003G083300	TCONS_00068196	gain	ptc-miR473a-3p:11087690:11087711	RI:Chr03:11087697:11087786:-
Potri.003G083300	TCONS_00068197	gain	ptc-miR473a-3p:11087690:11087711	RI:Chr03:11087697:11087786:-
Potri.001G368600	TCONS_00013832	longest iso	ptc-miR6479:38234265:38234285; ptc-miR396e-3p:38227623:38227642; ptc-miR169u-3p:38237115:38237135; ptc-miR481a:38232692:38232715; ptc-miR481b:38232692:38232715; ptc-miR481c:38232692:38232715
Potri.001G368600	TCONS_00013849	loss	ptc-miR6479:38234265:38234285	SI:Chr01:38234167:38234331:+,A3:Chr01:38234167:38234331:+
Potri.014G051500	TCONS_00235233	longest iso	ptc-miR6443:4093571:4093591; ptc-miR7821:4092828:4092848
Potri.014G051500	TCONS_00235237	gain	ptc-miR7840:4094273:4094293	RI:Chr14:4094264:4094451:-
Potri.018G038000	TCONS_00272859	longest iso	ptc-miR1447:3155111:3155131
Potri.018G038000	TCONS_00272857	loss	ptc-miR1447:3155111:3155131	SE:Chr18:3151752:3157552:+
Potri.006G061700	TCONS_00121220	longest iso	ptc-miR394a-3p:4531692:4531711; ptc-miR6465:4523426:4523447; ptc-miR482c-5p:4526660:4526681; ptc-miR394b-3p:4531692:4531711
Potri.006G061700	TCONS_00121247	loss	ptc-miR482c-5p:4526660:4526681	SI:Chr06:4526302:4526991:-
Potri.006G061700	TCONS_00121226	loss	ptc-miR482c-5p:4526660:4526681	SI:Chr06:4526302:4526991:-
Potri.006G061700	TCONS_00121245	loss	ptc-miR482c-5p:4526660:4526681	SI:Chr06:4526302:4526991:-
Potri.003G109400	TCONS_00060758	longest iso	ptc-miR6429:13299913:13299933; ptc-miR6442:13302381:13302401; ptc-miR6426b:13305431:13305451; ptc-miR7826:13299528:13299548; ptc-miR6426a:13305431:13305451
Potri.003G109400	TCONS_00060761	loss	ptc-miR6426a:13305431:13305451	SI:Chr03:13305415:13305870:+
Potri.003G109400	TCONS_00060759	loss	ptc-miR6426a:13305431:13305451	SI:Chr03:13305415:13305870:+
Potri.011G078300	TCONS_00194693	longest iso	ptc-miR7831:7762225:7762246
Potri.011G078300	TCONS_00194701	loss	ptc-miR7831:7762225:7762246	SI:Chr11:7762099:7764186:+,A5:Chr11:7762099:7764186:+
Potri.011G078300	TCONS_00194696	loss	ptc-miR7831:7762225:7762246	SI:Chr11:7761839:7764186:+,A5:Chr11:7761839:7764186:+
Potri.006G081300	TCONS_00111688	longest iso	ptc-miR6435:6139468:6139488
Potri.006G081300	TCONS_00111677	loss	ptc-miR6435:6139468:6139488	SI:Chr06:6139283:6139627:+
Potri.006G081300	TCONS_00111679	loss	ptc-miR6435:6139468:6139488	SI:Chr06:6139283:6139627:+
Potri.015G094800	TCONS_00250006	longest iso	ptc-miR396a:11594984:11595004; ptc-miR396e-5p:11594984:11595004; ptc-miR396c:11594984:11595004; ptc-miR396b:11594984:11595004; ptc-miR396d:11594984:11595004; ptc-miR396f:11594984:11595004; ptc-miR396g-5p:11594984:11595004
Potri.015G094800	TCONS_00250005	loss	ptc-miR396g-5p:11594984:11595004	SI:Chr15:11595002:11595356:-
Potri.001G347100	TCONS_00012955	longest iso	ptc-miR6468-3p:35312984:35313004
Potri.001G347100	TCONS_00012953	loss	ptc-miR6468-3p:35312984:35313004	A3:Chr01:35312701:35313232:+
Potri.001G261000	TCONS_00009722	longest iso	ptc-miR6425b-3p:27034317:27034337,27034418:27034438; ptc-miR6425d-3p:27034317:27034337,27034418:27034438; ptc-miR6425a-3p:27034317:27034337,27034418:27034438; ptc-miR6425c-3p:27034317:27034337,27034418:27034438
Potri.001G261000	TCONS_00009713	loss	ptc-miR6425c-3p:27034418:27034438	A3:Chr01:27033075:27034826:+
Potri.011G052600	TCONS_00199272	longest iso	ptc-miR399h:4504992:4505012,4504749:4504769,4504802:4504822,4505070:4505090,4504946:4504966; ptc-miR399i:4504992:4505012,4504749:4504769,4504802:4504822,4504946:4504966,4505070:4505090; ptc-miR399j:4504802:4504822,4504992:4505012,4504749:4504769,4505070:4505090,4504946:4504966; ptc-miR169af:4505069:4505089; ptc-miR169v:4505069:4505089; ptc-miR473b:4499868:4499887; ptc-miR169ae:4505069:4505089; pt…
Potri.011G052600	TCONS_00199274	gain	ptc-miR6460:4499542:4499562	RI:Chr11:4499366:4499787:-
Potri.016G064300	TCONS_00258944	longest iso	ptc-miR1450:4536359:4536380
Potri.016G064300	TCONS_00258924	loss	ptc-miR1450:4536359:4536380	SI:Chr16:4536237:4536400:-
Potri.009G009300	TCONS_00165899	longest iso	none
Potri.009G009300	TCONS_00165901	gain	ptc-miR6457a:1673013:1673168	A3:Chr09:1673151:1673017:-
Potri.009G009300	TCONS_00165902	gain	ptc-miR6457a:1673013:1673168	A3:Chr09:1673151:1673017:-
Potri.016G012900	TCONS_00252078	longest iso	ptc-miR396a:713449:713469,713426:713445; ptc-miR396e-5p:713449:713469; ptc-miR396c:713449:713469; ptc-miR396b:713449:713469,713426:713445; ptc-miR396d:713449:713469
Potri.016G012900	TCONS_00252074	gain	ptc-miR167g-5p:716741:716761	AE:Chr16:716401:717115:+
Potri.018G051300	TCONS_00279333	longest iso	ptc-miR169q:5302402:5302422; ptc-miR169u-5p:5302402:5302422
Potri.018G051300	TCONS_00279331	loss	ptc-miR169u-5p:5302402:5302422	SI:Chr18:5302266:5302560:-
Potri.011G080500	TCONS_00200225	longest iso	none
Potri.011G080500	TCONS_00200216	gain	ptc-miR6468-5p:8021617:8021637	RI:Chr11:8021457:8022416:-,RI:Chr11:8021478:8022416:-
Potri.018G090100	TCONS_00280672	longest iso	none
Potri.018G090100	TCONS_00280669	gain	ptc-miR7819:11879481:11879501	RE:Chr18:11879468:11879529:-
Potri.001G288200	TCONS_00010837	longest iso	ptc-miR6475:29395929:29395949
Potri.001G288200	TCONS_00010836	loss	ptc-miR6475:29395929:29395949	SI:Chr01:29395644:29396127:+
Potri.001G288200	TCONS_00010816	loss	ptc-miR6475:29395929:29395949	SI:Chr01:29395644:29396127:+
Potri.014G154600	TCONS_00231857	longest iso	ptc-miR6454:12015046:12015066
Potri.014G154600	TCONS_00231887	gain	ptc-miR7841:12022044:12022064	AE:Chr14:12021613:12022119:+
Potri.015G020500	TCONS_00241818	longest iso	ptc-miR7818:1490417:1491473; ptc-miR475c:1490273:1490293
Potri.015G020500	TCONS_00241820	loss	ptc-miR475c:1490273:1490293	A5:Chr15:1490189:1491453:+
Potri.017G018400	TCONS_00267222	longest iso	ptc-miR6441:1534959:1534979
Potri.017G018400	TCONS_00267219	loss	ptc-miR6441:1534959:1534979	SI:Chr17:1534962:1535463:-
Potri.002G001900	TCONS_00045818	longest iso	none
Potri.002G001900	TCONS_00045866	gain	ptc-miR6434:114904:115386	SI:Chr02:114910:115371:-
Potri.002G001900	TCONS_00045867	gain	ptc-miR6434:114904:115386	SI:Chr02:114910:115371:-
Potri.002G001900	TCONS_00045864	gain	ptc-miR6434:114904:115386	SI:Chr02:114910:115371:-
Potri.006G245400	TCONS_00128100	longest iso	ptc-miR159b:25315449:25315469; ptc-miR7840:25310314:25310334; ptc-miR159a:25315449:25315469
Potri.006G245400	TCONS_00128103	loss	ptc-miR159a:25315449:25315469	SE:Chr06:25313759:25316039:-,SI:Chr06:25313759:25316039:-
Potri.006G245400	TCONS_00128093	loss	ptc-miR159a:25315449:25315469	SI:Chr06:25315065:25316039:-
Potri.010G232800	TCONS_00181096	longest iso	ptc-miR6460:21401439:21401459; ptc-miR473a-3p:21401317:21401338
Potri.010G232800	TCONS_00181119	loss	ptc-miR473a-3p:21401317:21401338	A5:Chr10:21400656:21402248:+,SE:Chr10:21400656:21402248:+
Potri.010G232800	TCONS_00181092	loss	ptc-miR473a-3p:21401317:21401338	SI:Chr10:21400656:21401478:+
Potri.006G058400	TCONS_00110629	longest iso	ptc-miR319a:4251598:4251617; ptc-miR319b:4251598:4251617; ptc-miR319c:4251598:4251617; ptc-miR319d:4251598:4251617; ptc-miR319e:4251598:4251617; ptc-miR319f:4251598:4251617; ptc-miR319g:4251598:4251617; ptc-miR319h:4251598:4251617; ptc-miR319i:4251598:4251617; ptc-miR482c-3p:4250396:4250417; ptc-miR6427-3p:4249302:4249322
Potri.006G058400	TCONS_00110632	loss	ptc-miR482c-3p:4250396:4250417	SE:Chr06:4250167:4250625:+
Potri.012G057700	TCONS_00211002	longest iso	ptc-miR6449:5990925:5990945
Potri.012G057700	TCONS_00211008	loss	ptc-miR6449:5990925:5990945	SI:Chr12:5989374:5990998:-
Potri.012G057700	TCONS_00211007	loss	ptc-miR6449:5990925:5990945	SI:Chr12:5989374:5990998:-
Potri.012G057700	TCONS_00210993	loss	ptc-miR6449:5990925:5990945	SI:Chr12:5989374:5990998:-
Potri.012G057700	TCONS_00211010	loss	ptc-miR6449:5990925:5990945	SI:Chr12:5989374:5990998:-
Potri.006G115800	TCONS_00123285	longest iso	ptc-miR1444c:9092758:9092777; ptc-miR1444b:9092758:9092777; ptc-miR6452:9096903:9096923
Potri.006G115800	TCONS_00123271	loss	ptc-miR6452:9096903:9096923	SI:Chr06:9096838:9096936:-
Potri.008G063600	TCONS_00152639	longest iso	ptc-miR395h:3854616:3854636; ptc-miR395i:3854616:3854636; ptc-miR395j:3854616:3854636; ptc-miR395k:3854616:3854636; ptc-miR395d:3854616:3854636; ptc-miR395e:3854616:3854636; ptc-miR395f:3854616:3854636; ptc-miR395g:3854616:3854636; ptc-miR395b:3854616:3854636; ptc-miR395c:3854616:3854636; ptc-miR7817b:3855763:3855783; ptc-miR482a.2:3854304:3854323
Potri.008G063600	TCONS_00152648	loss	ptc-miR395c:3854616:3854636	SI:Chr08:3854616:3855721:-
Potri.008G063600	TCONS_00152649	loss	ptc-miR395c:3854616:3854636	SI:Chr08:3854616:3855721:-
Potri.014G079700	TCONS_00228677	longest iso	ptc-miR159b:6375647:6375667; ptc-miR159a:6375647:6375667
Potri.014G079700	TCONS_00228672	loss	ptc-miR159a:6375647:6375667	A3:Chr14:6375256:6375919:+
Potri.014G107300	TCONS_00229829	longest iso	ptc-miR6462f:8465014:8465033; ptc-miR6462e:8465014:8465033
Potri.014G107300	TCONS_00229838	loss	ptc-miR6462e:8465014:8465033	A3:Chr14:8464863:8465315:+,SE:Chr14:8464863:8465315:+
Potri.006G017300	TCONS_00109140	longest iso	ptc-miR6476c:1149498:1149517; ptc-miR6476b:1149498:1149517; ptc-miR6476a:1149498:1149517
Potri.006G017300	TCONS_00109147	loss	ptc-miR6476a:1149498:1149517	SI:Chr06:1149309:1149634:+
Potri.008G017800	TCONS_00150575	longest iso	ptc-miR162a:955194:955215; ptc-miR162b:955194:955215
Potri.008G017800	TCONS_00150565	loss	ptc-miR162b:955194:955215	SE:Chr08:954672:955883:-
Potri.T065900	TCONS_00301430	longest iso	ptc-miR6435:43495:43515
Potri.T065900	TCONS_00301432	loss	ptc-miR6435:43495:43515	SI:scaffold_68:43477:43527:+
Potri.002G005000	TCONS_00035076	longest iso	ptc-miR159d:286425:286445
Potri.002G005000	TCONS_00035094	gain	ptc-miR6450a:282539:282559	AE:Chr02:282278:282994:+
Potri.002G056600	TCONS_00037110	longest iso	ptc-miR6432:3783132:3783152
Potri.002G056600	TCONS_00037111	loss	ptc-miR6432:3783132:3783152	SI:Chr02:3782782:3783264:+
Potri.002G056600	TCONS_00037115	loss	ptc-miR6432:3783132:3783152	SI:Chr02:3782782:3783264:+
Potri.005G122900	TCONS_00103362	longest iso	ptc-miR7821:9578915:9578935
Potri.005G122900	TCONS_00103363	loss	ptc-miR7821:9578915:9578935	SI:Chr05:9578693:9579314:-
Potri.005G122900	TCONS_00103361	loss	ptc-miR7821:9578915:9578935	SI:Chr05:9578693:9579314:-
Potri.005G222900	TCONS_00097652	longest iso	ptc-miR6471:23381209:23381229
Potri.005G222900	TCONS_00097649	gain	ptc-miR475d-3p:23378196:23378216	RI:Chr05:23378100:23378737:+
Potri.006G066700	TCONS_00111055	longest iso	ptc-miR6459b:4979213:4979232; ptc-miR6468-3p:4980754:4980774
Potri.006G066700	TCONS_00111058	gain	ptc-miR478d:4979292:4980081	RE:Chr06:4978122:4979304:+,SI:Chr06:4979305:4980070:+,A3:Chr06:4979305:4980070:+
Potri.001G111400	TCONS_00003970	longest iso	ptc-miR6422:8882778:8882798
Potri.001G111400	TCONS_00003976	gain	ptc-miR827:8871646:8871666	RE:Chr01:8871629:8871712:+
Potri.019G074400	TCONS_00285700	longest iso	ptc-miR7817a:10889823:10889843
Potri.019G074400	TCONS_00285693	loss	ptc-miR7817a:10889823:10889843	A3:Chr19:10887821:10889996:+
Potri.010G215200	TCONS_00190855	longest iso	ptc-miR6448:20246558:20246578; ptc-miR167h-3p:20250370:20250390; ptc-miR167f-3p:20250370:20250390; ptc-miR167g-3p:20250370:20250390
Potri.010G215200	TCONS_00190827	loss	ptc-miR167g-3p:20250370:20250390	SE:Chr10:20249682:20252643:-
Potri.013G059300	TCONS_00216426	longest iso	ptc-miR7820:4438627:4438647
Potri.013G059300	TCONS_00216423	loss	ptc-miR7820:4438627:4438647	SI:Chr13:4437767:4439311:+
Potri.005G102200	TCONS_00093330	longest iso	ptc-miR399j:7833343:7833363
Potri.005G102200	TCONS_00093332	gain	ptc-miR6427-3p:7825507:7825527	AE:Chr05:7825214:7825573:+
Potri.014G165500	TCONS_00232318	longest iso	none
Potri.014G165500	TCONS_00232311	gain	ptc-miR6473:13124990:13126302	A5:Chr14:13125002:13126293:+
Potri.001G189800	TCONS_00007120	longest iso	ptc-miR6459a-3p:16947294:16947314; ptc-miR398c-5p:16948110:16948130
Potri.001G189800	TCONS_00007119	loss	ptc-miR398c-5p:16948110:16948130	SI:Chr01:16947818:16948122:+
Potri.009G124400	TCONS_00170348	longest iso	ptc-miR475a-3p:10345058:10345078; ptc-miR475b-3p:10345058:10345078
Potri.009G124400	TCONS_00170346	gain	ptc-miR1446d:10349145:10349264	A3:Chr09:10349246:10349147:-
Potri.008G186500	TCONS_00157632	longest iso	ptc-miR478e:12827904:12827927
Potri.008G186500	TCONS_00157636	loss	ptc-miR478e:12827904:12827927	SE:Chr08:12827158:12828447:-
Potri.008G186500	TCONS_00157642	loss	ptc-miR478e:12827904:12827927	SE:Chr08:12827158:12828447:-
Potri.019G035800	TCONS_00288076	longest iso	ptc-miR475d-5p:4054999:4055019; ptc-miR6471:4055154:4055175; ptc-miR475b-5p:4054999:4055019; ptc-miR475a-5p:4054999:4055019
Potri.019G035800	TCONS_00288078	loss	ptc-miR475a-5p:4054999:4055019	SI:Chr19:4053627:4055149:-
Potri.019G035800	TCONS_00288077	loss	ptc-miR475a-5p:4054999:4055019	SI:Chr19:4053627:4055149:-
Potri.001G097500	TCONS_00003298	longest iso	none
Potri.001G097500	TCONS_00003297	gain	ptc-miR7830:7667543:7668211	RE:Chr01:7667472:7667543:+
Potri.001G097500	TCONS_00003295	gain	ptc-miR7830:7666934:7668211	SE:Chr01:7666935:7668192:+
Potri.005G176600	TCONS_00105236	longest iso	ptc-miR171g-5p:19253934:19253954; ptc-miR171h-5p:19253934:19253954
Potri.005G176600	TCONS_00105247	gain	ptc-miR169ag:19252255:19252276	RI:Chr05:19251985:19252272:-,RI:Chr05:19252179:19252272:-
Potri.001G167700	TCONS_00006378	longest iso	ptc-miR7842:14107562:14107582; ptc-miR6442:14110594:14110615
Potri.001G167700	TCONS_00006376	loss	ptc-miR7842:14107562:14107582	SI:Chr01:14107431:14107676:+
Potri.001G167700	TCONS_00006375	loss	ptc-miR7842:14107562:14107582	SI:Chr01:14107431:14107676:+
Potri.010G216200	TCONS_00180244	longest iso	ptc-miR172h-3p:20336400:20336420; ptc-miR399j:20337236:20337256; ptc-miR3627a:20336071:20336092; ptc-miR172i:20336400:20336420; ptc-miR172g-3p:20336400:20336420; ptc-miR172b-3p:20336400:20336420; ptc-miR172a:20336400:20336420; ptc-miR172c:20336400:20336420; ptc-miR172e:20336400:20336420; ptc-miR172d:20336400:20336420; ptc-miR172f:20336400:20336420
Potri.010G216200	TCONS_00180258	loss	ptc-miR3627a:20336071:20336092	A5:Chr10:20335808:20336287:+
Potri.010G216200	TCONS_00180256	loss	ptc-miR3627a:20336071:20336092	A5:Chr10:20335808:20336287:+
Potri.006G231800	TCONS_00117225	longest iso	ptc-miR399j:24198849:24198869; ptc-miR169z:24198850:24198870; ptc-miR169aa:24198850:24198870
Potri.006G231800	TCONS_00117234	loss	ptc-miR169aa:24198850:24198870	SI:Chr06:24198416:24201458:+
Potri.006G231800	TCONS_00117229	loss	ptc-miR169aa:24198850:24198870	SI:Chr06:24198416:24201458:+
Potri.014G029800	TCONS_00234486	longest iso	ptc-miR477a-3p:2514746:2514766,2510972:2510992
Potri.014G029800	TCONS_00234487	loss	ptc-miR477a-3p:2510972:2510992	SI:Chr14:2514194:2514769:-
Potri.014G029800	TCONS_00234482	loss	ptc-miR477a-3p:2510972:2510992	SI:Chr14:2514194:2514769:-
Potri.010G114800	TCONS_00186963	longest iso	ptc-miR395h:13307879:13307899; ptc-miR395i:13307879:13307899; ptc-miR395j:13307879:13307899; ptc-miR395k:13307879:13307899; ptc-miR395d:13307879:13307899; ptc-miR395e:13307879:13307899; ptc-miR395f:13307879:13307899; ptc-miR395g:13307879:13307899; ptc-miR395b:13307879:13307899; ptc-miR395c:13307879:13307899; ptc-miR390d-3p:13305289:13307518
Potri.010G114800	TCONS_00186968	loss	ptc-miR390d-3p:13305289:13307518	SE:Chr10:13304356:13307504:-
Potri.007G011200	TCONS_00130133	longest iso	ptc-miR172b-5p:893102:893122; ptc-miR6474:893144:893164; ptc-miR172g-5p:893102:893122
Potri.007G011200	TCONS_00130152	loss	ptc-miR172g-5p:893102:893122	SI:Chr07:892922:893128:+
Potri.007G011200	TCONS_00130153	loss	ptc-miR172g-5p:893102:893122	SI:Chr07:892922:893128:+
Potri.007G011200	TCONS_00130151	loss	ptc-miR172g-5p:893102:893122	SI:Chr07:892922:893128:+
Potri.007G011200	TCONS_00130149	loss	ptc-miR172g-5p:893102:893122	SI:Chr07:892383:893128:+,SE:Chr07:892383:893128:+
Potri.003G073700	TCONS_00067723	longest iso	ptc-miR480:10238943:10238966
Potri.003G073700	TCONS_00067747	loss	ptc-miR480:10238943:10238966	SI:Chr03:10238601:10239285:-
Potri.003G073700	TCONS_00067745	loss	ptc-miR480:10238943:10238966	SI:Chr03:10238601:10239285:-
Potri.014G088100	TCONS_00236753	longest iso	ptc-miR476a:6957730:6957750
Potri.014G088100	TCONS_00236749	loss	ptc-miR476a:6957730:6957750	SI:Chr14:6957647:6957929:-
Potri.014G088100	TCONS_00236750	loss	ptc-miR476a:6957730:6957750	SI:Chr14:6957598:6957929:-
Potri.014G088100	TCONS_00236752	gain	ptc-miR6439a:6957890:6957912	RI:Chr14:6957829:6957929:-,RI:Chr14:6957647:6957929:-,RI:Chr14:6957618:6957929:-,RI:Chr14:6957598:6957929:-
Potri.010G030200	TCONS_00183201	longest iso	ptc-miR1447:4383891:4383984
Potri.010G030200	TCONS_00183198	loss	ptc-miR1447:4383891:4383984	SE:Chr10:4383493:4383974:-
Potri.002G232600	TCONS_00054821	longest iso	ptc-miR396a:22531184:22531204; ptc-miR6454:22536759:22537035; ptc-miR396b:22531184:22531204; ptc-miR393a-5p:22531123:22531143; ptc-miR393c:22531123:22531143; ptc-miR6477:22532255:22532275; ptc-miR393b-5p:22531123:22531143; ptc-miR6428:22537098:22537218
Potri.002G232600	TCONS_00054825	loss	ptc-miR6477:22532255:22532275	SI:Chr02:22532171:22532418:-
Potri.010G220700	TCONS_00191071	longest iso	ptc-miR393a-5p:20585852:20585872; ptc-miR393c:20585852:20585872; ptc-miR6477:20589658:20589678; ptc-miR477d-3p:20588525:20588545; ptc-miR393b-5p:20585852:20585872
Potri.010G220700	TCONS_00191075	loss	ptc-miR393b-5p:20585852:20585872	SI:Chr10:20585273:20586551:-
Potri.010G220700	TCONS_00191065	loss	ptc-miR393b-5p:20585852:20585872	SI:Chr10:20585273:20589804:-,SE:Chr10:20585273:20589804:-
Potri.010G189000	TCONS_00179104	longest iso	none
Potri.010G189000	TCONS_00179115	gain	ptc-miR1449:18483680:18483701	RI:Chr10:18483649:18483755:+
Potri.010G003300	TCONS_00182115	longest iso	ptc-miR6447:307684:307704
Potri.010G003300	TCONS_00182076	gain	ptc-miR7825:313405:313426	RI:Chr10:312808:313433:-
Potri.015G014000	TCONS_00241574	longest iso	ptc-miR6462c-3p:949120:949141; ptc-miR6462d:949120:949141; ptc-miR6462b:949120:949141; ptc-miR169n-3p:952175:952426; ptc-miR6462a:949120:949141
Potri.015G014000	TCONS_00241572	loss	ptc-miR6462a:949120:949141	SI:Chr15:949056:949167:+
Potri.015G088300	TCONS_00244607	longest iso	ptc-miR7835:11089020:11089040; ptc-miR7827:11088093:11088113
Potri.015G088300	TCONS_00244606	loss	ptc-miR7827:11088093:11088113	A3:Chr15:11086262:11088327:+,SE:Chr15:11086262:11088327:+
Potri.007G121400	TCONS_00134112	longest iso	none
Potri.007G121400	TCONS_00134143	gain	ptc-miR6462a:14005552:14005572	RI:Chr07:14005565:14005825:+
Potri.004G184500	TCONS_00079274	longest iso	ptc-miR169e:20059477:20059497; ptc-miR169d:20059477:20059497; ptc-miR169g:20059477:20059497; ptc-miR169f:20059477:20059497; ptc-miR169h:20059477:20059497; ptc-miR396e-3p:20061191:20061210; ptc-miR169p:20059477:20059497; ptc-miR169t:20059477:20059497
Potri.004G184500	TCONS_00079281	loss	ptc-miR396e-3p:20061191:20061210	SI:Chr04:20061118:20061509:+
Potri.006G068100	TCONS_00111105	longest iso	none
Potri.006G068100	TCONS_00111109	gain	ptc-miR482a.2:5097851:5097870	AE:Chr06:5096474:5096571:+
Potri.007G051000	TCONS_00131523	longest iso	ptc-miR390d-5p:5000819:5000916; ptc-miR6461:5000146:5000166; ptc-miR390c:5000819:5000916; ptc-miR390b:5000819:5000916; ptc-miR390a:5000819:5000916; ptc-miR481a:5000652:5000675; ptc-miR481b:5000652:5000675; ptc-miR481c:5000652:5000675
Potri.007G051000	TCONS_00131530	loss	ptc-miR390a:5000819:5000916	A3:Chr07:5000820:5000902:+
Potri.006G086500	TCONS_00111887	longest iso	none
Potri.006G086500	TCONS_00111884	gain	ptc-miR474c:6585984:6586521	RE:Chr06:6586516:6586585:+
Potri.004G068500	TCONS_00083269	longest iso	ptc-miR393a-3p:5685773:5685793; ptc-miR393b-3p:5685773:5685793
Potri.004G068500	TCONS_00083271	gain	ptc-miR7828:5685491:5685511	RI:Chr04:5685209:5685642:-,RI:Chr04:5685312:5685602:-,RI:Chr04:5685287:5685602:-,RI:Chr04:5685209:5685602:-
Potri.018G129500	TCONS_00282093	longest iso	ptc-miR7825:15111953:15111974; ptc-miR1445:15112014:15112033; ptc-miR396e-3p:15113028:15113047,15112265:15112284
Potri.018G129500	TCONS_00282081	loss	ptc-miR396e-3p:15112265:15112284	SI:Chr18:15112827:15113216:-
Potri.012G057300	TCONS_00205432	longest iso	ptc-miR6449:5959688:5959708; ptc-miR7824:5963025:5963045; ptc-miR7812:5962375:5962395; ptc-miR6435:5959736:5959756; ptc-miR6469:5960579:5960599
Potri.012G057300	TCONS_00205440	loss	ptc-miR6469:5960579:5960599	SE:Chr12:5959807:5961051:+
Potri.006G244400	TCONS_00117787	longest iso	ptc-miR6478:25236104:25236217; ptc-miR6480:25235004:25235024
Potri.006G244400	TCONS_00117793	loss	ptc-miR6480:25235004:25235024	SE:Chr06:25234066:25236058:+
Potri.005G045600	TCONS_00100567	longest iso	ptc-miR6439a:3349754:3349774
Potri.005G045600	TCONS_00100570	loss	ptc-miR6439a:3349754:3349774	SE:Chr05:3349480:3349945:-
Potri.011G115000	TCONS_00201458	longest iso	none
Potri.011G115000	TCONS_00201453	gain	ptc-miR477a-3p:13959840:13961599	SE:Chr11:13959846:13961584:-
Potri.008G114200	TCONS_00154894	longest iso	ptc-miR1448:7291442:7291461; ptc-miR6475:7287876:7287896
Potri.008G114200	TCONS_00154884	loss	ptc-miR1448:7291442:7291461	SI:Chr08:7290471:7292066:-
Potri.008G114200	TCONS_00154901	loss	ptc-miR1448:7291442:7291461	SI:Chr08:7290471:7292066:-
Potri.003G070600	TCONS_00067585	longest iso	ptc-miR156l:9889011:9889031; ptc-miR169z:9887412:9887433; ptc-miR7828:9886906:9886926; ptc-miR6471:9889634:9889654
Potri.003G070600	TCONS_00067616	loss	ptc-miR7828:9886906:9886926	SI:Chr03:9888619:9889623:-
Potri.003G070600	TCONS_00067617	loss	ptc-miR7828:9886906:9886926	SI:Chr03:9888619:9889623:-
Potri.003G070600	TCONS_00067615	loss	ptc-miR7828:9886906:9886926	SI:Chr03:9888619:9889623:-
Potri.001G236400	TCONS_00008837	longest iso	ptc-miR393a-5p:24797473:24797493; ptc-miR319i:24797031:24797050; ptc-miR393b-5p:24797473:24797493; ptc-miR393c:24797473:24797493
Potri.001G236400	TCONS_00008819	loss	ptc-miR393c:24797473:24797493	A3:Chr01:24796809:24797760:+,A5:Chr01:24796809:24797760:+,SI:Chr01:24796809:24797760:+
Potri.001G236400	TCONS_00008828	loss	ptc-miR393c:24797473:24797493	A3:Chr01:24796414:24797760:+,A5:Chr01:24796414:24797760:+
Potri.006G107900	TCONS_00112513	longest iso	ptc-miR1444e:8413264:8413284; ptc-miR1444d:8413264:8413284; ptc-miR530a:8411263:8411282
Potri.006G107900	TCONS_00112509	loss	ptc-miR1444d:8413264:8413284	A5:Chr06:8412973:8413639:+,SI:Chr06:8412973:8413639:+
Potri.006G107900	TCONS_00112514	loss	ptc-miR1444d:8413264:8413284	A5:Chr06:8412913:8413639:+,SI:Chr06:8412913:8413639:+
Potri.006G107900	TCONS_00112512	loss	ptc-miR1444d:8413264:8413284	A5:Chr06:8412913:8413639:+,SI:Chr06:8412913:8413639:+
Potri.011G110700	TCONS_00195678	longest iso	ptc-miR399f:13572506:13572891; ptc-miR399g:13572506:13572891
Potri.011G110700	TCONS_00195681	loss	ptc-miR399g:13572506:13572891	SE:Chr11:13572507:13573388:+
Potri.019G133000	TCONS_00291308	longest iso	ptc-miR6425b-3p:15817202:15817222; ptc-miR6425d-3p:15817202:15817222; ptc-miR6425a-3p:15817202:15817222; ptc-miR6447:15819537:15819557; ptc-miR6425c-3p:15817202:15817222
Potri.019G133000	TCONS_00291307	loss	ptc-miR6425c-3p:15817202:15817222	SI:Chr19:15816655:15817301:-
Potri.019G133000	TCONS_00291306	loss	ptc-miR6425c-3p:15817202:15817222	SI:Chr19:15816655:15817301:-
Potri.012G124500	TCONS_00213512	longest iso	ptc-miR6444:14352382:14352402
Potri.012G124500	TCONS_00213513	loss	ptc-miR6444:14352382:14352402	SI:Chr12:14351374:14352645:-
Potri.010G180300	TCONS_00178541	longest iso	none
Potri.010G180300	TCONS_00178537	gain	ptc-miR6425a-5p:17883062:17883171	SI:Chr10:17883073:17883160:+
Potri.018G009100	TCONS_00271678	longest iso	ptc-miR6423:631186:631207; ptc-miR7833:632915:632935; ptc-miR530a:631318:631337
Potri.018G009100	TCONS_00271675	loss	ptc-miR530a:631318:631337	A3:Chr18:631180:631332:+,SI:Chr18:631180:631332:+
Potri.010G073100	TCONS_00185132	longest iso	ptc-miR399c:9975720:9975740
Potri.010G073100	TCONS_00185133	loss	ptc-miR399c:9975720:9975740	SI:Chr10:9975605:9975859:-
Potri.010G073100	TCONS_00185134	loss	ptc-miR399c:9975720:9975740	SI:Chr10:9975605:9975859:-
Potri.001G090500	TCONS_00020906	longest iso	ptc-miR3627a:7121997:7122018
Potri.001G090500	TCONS_00020907	loss	ptc-miR3627a:7121997:7122018	SI:Chr01:7121916:7122591:-
Potri.001G090500	TCONS_00020905	loss	ptc-miR3627a:7121997:7122018	SI:Chr01:7121908:7122591:-
Potri.010G092300	TCONS_00175214	longest iso	ptc-miR6476c:11547565:11547584; ptc-miR6476b:11547565:11547584; ptc-miR6476a:11547565:11547584; ptc-miR6444:11547301:11547323
Potri.010G092300	TCONS_00175212	loss	ptc-miR6444:11547301:11547323	SI:Chr10:11547041:11547723:+
Potri.010G092300	TCONS_00175222	loss	ptc-miR6444:11547301:11547323	SI:Chr10:11547041:11547723:+
Potri.010G176400	TCONS_00178412	longest iso	ptc-miR172b-5p:17624837:17625393; ptc-miR172g-5p:17624837:17625393
Potri.010G176400	TCONS_00178406	loss	ptc-miR172g-5p:17624837:17625393	A3:Chr10:17622934:17625710:+,A5:Chr10:17622934:17625710:+,SE:Chr10:17622934:17625710:+
Potri.006G228500	TCONS_00117044	longest iso	ptc-miR6480:23946608:23946628; ptc-miR6427-3p:23946067:23946087
Potri.006G228500	TCONS_00117041	loss	ptc-miR6427-3p:23946067:23946087	SI:Chr06:23945678:23946147:+,A3:Chr06:23945678:23946147:+
Potri.006G228500	TCONS_00117042	loss	ptc-miR6427-3p:23946067:23946087	A3:Chr06:23945678:23946151:+,SI:Chr06:23945678:23946151:+
Potri.001G137200	TCONS_00022697	longest iso	ptc-miR171m:11009470:11009489; ptc-miR171l-3p:11009470:11009489; ptc-miR6463:11011878:11011898; ptc-miR171j:11009470:11009489
Potri.001G137200	TCONS_00022698	loss	ptc-miR171j:11009470:11009489	SI:Chr01:11008913:11009587:-
Potri.001G137200	TCONS_00022680	loss	ptc-miR171j:11009470:11009489	SI:Chr01:11008913:11009587:-
Potri.005G141600	TCONS_00094489	longest iso	ptc-miR396a:11986440:11987042; ptc-miR396e-5p:11986440:11987042; ptc-miR396c:11986440:11987042; ptc-miR396b:11986440:11987042; ptc-miR396d:11986440:11987042; ptc-miR396f:11986440:11987042; ptc-miR396g-5p:11986440:11987042
Potri.005G141600	TCONS_00094493	loss	ptc-miR396g-5p:11986440:11987042	A3:Chr05:11986458:11987043:+
Potri.009G011700	TCONS_00159721	longest iso	ptc-miR477d-3p:2047119:2047214
Potri.009G011700	TCONS_00159723	loss	ptc-miR477d-3p:2047119:2047214	RI:Chr09:2047132:2047206:+
Potri.006G135500	TCONS_00113558	longest iso	ptc-miR159b:11191413:11191433; ptc-miR478p:11195718:11195741; ptc-miR159a:11191413:11191433; ptc-miR7815:11192110:11192294; ptc-miR396e-3p:11199496:11199515
Potri.006G135500	TCONS_00113568	loss	ptc-miR159a:11191413:11191433	SI:Chr06:11191240:11191443:+
Potri.001G256800	TCONS_00009592	longest iso	ptc-miR169x:26649120:26649140
Potri.001G256800	TCONS_00009594	loss	ptc-miR169x:26649120:26649140	SI:Chr01:26648373:26649338:+
Potri.018G131500	TCONS_00276628	longest iso	none
Potri.018G131500	TCONS_00276624	gain	ptc-miR6421-5p:15282366:15282386	AE:Chr18:15282007:15282497:+
Potri.009G164400	TCONS_00171620	longest iso	ptc-miR319a:12584715:12584734; ptc-miR319b:12584715:12584734; ptc-miR319c:12584715:12584734; ptc-miR319d:12584715:12584734; ptc-miR319e:12584715:12584734; ptc-miR319f:12584715:12584734; ptc-miR319g:12584715:12584734; ptc-miR319h:12584715:12584734; ptc-miR1444c:12591499:12591518; ptc-miR7824:12585909:12585929; ptc-miR1444b:12591499:12591518; ptc-miR159d:12584714:12584734
Potri.009G164400	TCONS_00171619	loss	ptc-miR159d:12584714:12584734	SI:Chr09:12584588:12584812:-
Potri.015G048100	TCONS_00248200	longest iso	none
Potri.015G048100	TCONS_00248211	gain	ptc-miR7816:5032622:5032642	RI:Chr15:5032486:5032643:-
Potri.015G048100	TCONS_00248210	gain	ptc-miR7816:5032622:5032642	RI:Chr15:5032486:5032643:-
Potri.009G124500	TCONS_00163904	longest iso	ptc-miR319e:10363960:10363979; ptc-miR319f:10363960:10363979; ptc-miR319g:10363960:10363979; ptc-miR319h:10363960:10363979; ptc-miR6451:10368021:10368041; ptc-miR6431:10368760:10368781; ptc-miR474b:10362263:10362286
Potri.009G124500	TCONS_00163887	loss	ptc-miR6451:10368021:10368041	SI:Chr09:10367927:10368432:+
Potri.008G001000	TCONS_00150117	longest iso	ptc-miR168b-5p:36000:36020; ptc-miR168a-5p:36000:36020; ptc-miR7829:37535:37555
Potri.008G001000	TCONS_00150113	loss	ptc-miR168a-5p:36000:36020	SE:Chr08:35624:36229:-
Potri.004G041200	TCONS_00074600	longest iso	ptc-miR156k:3160809:3160828
Potri.004G041200	TCONS_00074586	loss	ptc-miR156k:3160809:3160828	SI:Chr04:3160341:3161376:+,SE:Chr04:3160341:3161376:+
Potri.004G041200	TCONS_00074598	loss	ptc-miR156k:3160809:3160828	SI:Chr04:3160341:3161376:+,SE:Chr04:3160341:3161376:+
Potri.006G064800	TCONS_00110898	longest iso	ptc-miR6456:4762774:4762794
Potri.006G064800	TCONS_00110887	gain	ptc-miR6429:4759646:4759666	RI:Chr06:4759629:4760062:+
Potri.013G151700	TCONS_00225279	longest iso	ptc-miR395h:15568260:15568280; ptc-miR395i:15568260:15568280; ptc-miR395j:15568260:15568280; ptc-miR395k:15568260:15568280; ptc-miR395d:15568260:15568280; ptc-miR395e:15568260:15568280; ptc-miR395f:15568260:15568280; ptc-miR395g:15568260:15568280; ptc-miR7820:15570436:15570709; ptc-miR395b:15568260:15568280; ptc-miR395c:15568260:15568280; ptc-miR7826:15570340:15570360
Potri.013G151700	TCONS_00225285	loss	ptc-miR7820:15570436:15570709	RI:Chr13:15570447:15570699:-
Potri.009G135600	TCONS_00170639	longest iso	ptc-miR7813:10932425:10932445,10931980:10932000; ptc-miR169e:10932723:10932847; ptc-miR169d:10932723:10932847; ptc-miR169g:10932723:10932847; ptc-miR169f:10932723:10932847; ptc-miR169h:10932723:10932847; ptc-miR169aa:10932723:10932847; ptc-miR169o:10932723:10932847; ptc-miR169p:10932723:10932847; ptc-miR169t:10932723:10932847; ptc-miR169z:10932723:10932847; ptc-miR169n-5p:10932722:10932846
Potri.009G135600	TCONS_00170642	loss	ptc-miR169z:10932723:10932847	RI:Chr09:10932742:10932845:-
Potri.009G135600	TCONS_00170643	loss	ptc-miR169z:10932723:10932847	RI:Chr09:10932742:10932845:-
Potri.017G099900	TCONS_00269802	longest iso	ptc-miR171a-5p:11737666:11737686
Potri.017G099900	TCONS_00269791	loss	ptc-miR171a-5p:11737666:11737686	SE:Chr17:11737174:11738822:-
Potri.017G099900	TCONS_00269809	loss	ptc-miR171a-5p:11737666:11737686	SI:Chr17:11737174:11738403:-
Potri.017G099900	TCONS_00269808	loss	ptc-miR171a-5p:11737666:11737686	SI:Chr17:11737174:11738403:-
Potri.019G046400	TCONS_00284288	longest iso	ptc-miR6457b:5663786:5663806; ptc-miR477d-3p:5664612:5664632
Potri.019G046400	TCONS_00284283	loss	ptc-miR477d-3p:5664612:5664632	SI:Chr19:5664568:5664792:+
Potri.006G068200	TCONS_00121460	longest iso	none
Potri.006G068200	TCONS_00121462	gain	ptc-miR6462c-5p:5100582:5100603	RI:Chr06:5100283:5100725:-
Potri.014G101800	TCONS_00237298	longest iso	ptc-miR1444a:7952978:7953036
Potri.014G101800	TCONS_00237322	gain	ptc-miR156l:7955455:7955558	A3:Chr14:7955541:7955459:-
Potri.001G368000	TCONS_00031090	longest iso	none
Potri.001G368000	TCONS_00031095	gain	ptc-miR6451:38086670:38086690	RI:Chr01:38086299:38086917:-
Potri.005G082000	TCONS_00092583	longest iso	ptc-miR6438a:6046014:6046035,6046041:6046062; ptc-miR6466-5p:6044149:6044169; ptc-miR399c:6044982:6045003; ptc-miR399d:6044983:6045003; ptc-miR6438b:6046014:6046035,6046041:6046062
Potri.005G082000	TCONS_00092606	loss	ptc-miR6438b:6046041:6046062	SI:Chr05:6044991:6045298:+
Potri.005G082000	TCONS_00092650	loss	ptc-miR6438b:6046041:6046062	SI:Chr05:6044991:6045298:+
Potri.005G082000	TCONS_00092642	loss	ptc-miR6438b:6046041:6046062	SI:Chr05:6044991:6045298:+
Potri.002G231900	TCONS_00054794	longest iso	ptc-miR160c-3p:22428129:22428149; ptc-miR160b-3p:22428129:22428149
Potri.002G231900	TCONS_00054795	loss	ptc-miR160b-3p:22428129:22428149	SI:Chr02:22428044:22428162:-
Potri.013G084300	TCONS_00217522	longest iso	ptc-miR167h-3p:7867167:7867187; ptc-miR477a-3p:7866366:7866386; ptc-miR167f-3p:7867167:7867187; ptc-miR167g-3p:7867167:7867187
Potri.013G084300	TCONS_00217518	loss	ptc-miR167g-3p:7867167:7867187	A3:Chr13:7864895:7867320:+
Potri.013G084300	TCONS_00217512	loss	ptc-miR167g-3p:7867167:7867187	A3:Chr13:7864895:7867292:+
Potri.014G150300	TCONS_00239062	longest iso	ptc-miR397c:11536457:11536477
Potri.014G150300	TCONS_00239063	loss	ptc-miR397c:11536457:11536477	SI:Chr14:11536156:11536528:-
Potri.001G200600	TCONS_00007522	longest iso	ptc-miR166p:19591885:19591997
Potri.001G200600	TCONS_00007526	loss	ptc-miR166p:19591885:19591997	SE:Chr01:19591343:19591984:+
Potri.002G171600	TCONS_00052656	longest iso	ptc-miR171g-5p:13030401:13030421; ptc-miR7818:13031118:13031138
Potri.002G171600	TCONS_00052655	loss	ptc-miR7818:13031118:13031138	SI:Chr02:13030125:13030585:-
Potri.005G021000	TCONS_00099564	longest iso	ptc-miR6432:1614859:1614879; ptc-miR162a:1617578:1617598; ptc-miR162b:1617578:1617598; ptc-miR7829:1617732:1617752
Potri.005G021000	TCONS_00099559	loss	ptc-miR7829:1617732:1617752	SE:Chr05:1616490:1618341:-
Potri.019G043300	TCONS_00288402	longest iso	ptc-miR6439a:5069155:5069175; ptc-miR7812:5067288:5067528; ptc-miR481a:5066851:5066874; ptc-miR481b:5066851:5066874; ptc-miR481c:5066851:5066874
Potri.019G043300	TCONS_00288397	loss	ptc-miR481c:5066851:5066874	SI:Chr19:5066846:5066916:-
Potri.019G043300	TCONS_00288399	loss	ptc-miR481c:5066851:5066874	SI:Chr19:5066846:5066916:-
Potri.013G026300	TCONS_00215197	longest iso	ptc-miR171l-5p:1743614:1743635
Potri.013G026300	TCONS_00215194	gain	ptc-miR477c:1741218:1741239	AE:Chr13:1741029:1741269:+
Potri.011G121100	TCONS_00196089	longest iso	ptc-miR475d-5p:14626730:14626750; ptc-miR6427-3p:14626735:14626755; ptc-miR475b-5p:14626730:14626750; ptc-miR475a-5p:14626730:14626750
Potri.011G121100	TCONS_00196097	gain	ptc-miR6459a-5p:14628516:14628536	AE:Chr11:14628419:14628581:+
Potri.010G113700	TCONS_00175942	longest iso	ptc-miR6475:13214289:13214309; ptc-miR7840:13214826:13214846; ptc-miR171l-3p:13213450:13213469; ptc-miR171j:13213450:13213469; ptc-miR171m:13213450:13213469
Potri.010G113700	TCONS_00175959	loss	ptc-miR6475:13214289:13214309	SI:Chr10:13214072:13214819:+
Potri.010G113700	TCONS_00175958	loss	ptc-miR6475:13214289:13214309	SI:Chr10:13214072:13214819:+
Potri.003G188500	TCONS_00063873	longest iso	ptc-miR398c-5p:19372141:19372161; ptc-miR7823:19369071:19369091
Potri.003G188500	TCONS_00063879	loss	ptc-miR7823:19369071:19369091	SI:Chr03:19368864:19369205:+
Potri.008G117600	TCONS_00155008	longest iso	ptc-miR6430:7561224:7561244; ptc-miR3627a:7562707:7562728
Potri.008G117600	TCONS_00155017	loss	ptc-miR3627a:7562707:7562728	SI:Chr08:7561617:7562730:-
Potri.008G203500	TCONS_00149371	longest iso	ptc-miR6468-3p:14622433:14622453
Potri.008G203500	TCONS_00149367	loss	ptc-miR6468-3p:14622433:14622453	A5:Chr08:14622235:14623076:+
Potri.008G203500	TCONS_00149366	loss	ptc-miR6468-3p:14622433:14622453	A5:Chr08:14622235:14623076:+
Potri.012G098900	TCONS_00212633	longest iso	ptc-miR6439b:12448699:12448719
Potri.012G098900	TCONS_00212635	loss	ptc-miR6439b:12448699:12448719	SI:Chr12:12448568:12448775:-
Potri.002G234600	TCONS_00044424	longest iso	ptc-miR6439a:22828806:22828826,22828373:22828393
Potri.002G234600	TCONS_00044425	loss	ptc-miR6439a:22828373:22828393	A3:Chr02:22828292:22828399:+
Potri.002G234600	TCONS_00044426	loss	ptc-miR6439a:22828373:22828393	A3:Chr02:22828292:22828399:+
Potri.002G234600	TCONS_00044427	loss	ptc-miR6439a:22828373:22828393	A3:Chr02:22828292:22828399:+
Potri.012G056100	TCONS_00205390	longest iso	ptc-miR6448:5791147:5791167
Potri.012G056100	TCONS_00205398	loss	ptc-miR6448:5791147:5791167	SI:Chr12:5790827:5791254:+
Potri.001G077100	TCONS_00002616	longest iso	ptc-miR6452:6116397:6116417
Potri.001G077100	TCONS_00002625	loss	ptc-miR6452:6116397:6116417	A3:Chr01:6115986:6116868:+,SI:Chr01:6115986:6116868:+
Potri.001G077100	TCONS_00002610	loss	ptc-miR6452:6116397:6116417	A3:Chr01:6115986:6116960:+,SI:Chr01:6115986:6116960:+
Potri.001G460600	TCONS_00016812	longest iso	ptc-miR6421-3p:49437183:49437203; ptc-miR6479:49434056:49434076,49434011:49434031
Potri.001G460600	TCONS_00016811	loss	ptc-miR6479:49434011:49434031	SI:Chr01:49433983:49434057:+
Potri.001G399600	TCONS_00032118	longest iso	ptc-miR6442:42126631:42126853
Potri.001G399600	TCONS_00032096	gain	ptc-miR476a:42124224:42124244	RE:Chr01:42124212:42124260:-
Potri.011G057400	TCONS_00199480	longest iso	ptc-miR390c:5059103:5059123; ptc-miR390b:5059103:5059123; ptc-miR390a:5059103:5059123; ptc-miR390d-5p:5059103:5059123; ptc-miR6479:5059280:5059300
Potri.011G057400	TCONS_00199483	loss	ptc-miR6479:5059280:5059300	SE:Chr11:5058505:5060168:-
Potri.007G102100	TCONS_00138818	longest iso	ptc-miR166h:12707378:12707398; ptc-miR166i:12707378:12707398; ptc-miR166j:12707378:12707398; ptc-miR166k:12707378:12707398; ptc-miR166l:12707378:12707398; ptc-miR166m:12707378:12707398; ptc-miR166n:12707378:12707398; ptc-miR166o:12707378:12707398; ptc-miR166a:12707378:12707398; ptc-miR166b:12707378:12707398; ptc-miR166c:12707378:12707398; ptc-miR166d:12707378:12707398; ptc-miR166e:12707378:127073…
Potri.007G102100	TCONS_00138820	gain	ptc-miR6443:12706056:12706076	RI:Chr07:12706026:12706146:-
Potri.013G088400	TCONS_00217732	longest iso	ptc-miR408-3p:9105280:9107117
Potri.013G088400	TCONS_00217731	loss	ptc-miR408-3p:9105280:9107117	A5:Chr13:9105295:9107102:+
Potri.002G082100	TCONS_00038195	longest iso	ptc-miR6480:5739822:5739842; ptc-miR6471:5739538:5739558,5739396:5739416
Potri.002G082100	TCONS_00038197	loss	ptc-miR6471:5739396:5739416	SI:Chr02:5739315:5740239:+
Potri.001G008800	TCONS_00017759	longest iso	ptc-miR7813:571980:572000; ptc-miR473b:574434:574453,573558:573577; ptc-miR477b:576072:576338; ptc-miR160h:572100:572119; ptc-miR396g-3p:573782:573802; ptc-miR477a-5p:576072:576338
Potri.001G008800	TCONS_00017760	loss	ptc-miR477a-5p:576072:576338	SE:Chr01:575332:576452:-
Potri.016G084900	TCONS_00254543	longest iso	ptc-miR7830:6666488:6666732
Potri.016G084900	TCONS_00254546	loss	ptc-miR7830:6666488:6666732	SE:Chr16:6665688:6666731:+
Potri.003G031900	TCONS_00057447	longest iso	ptc-miR399a:4025185:4025205; ptc-miR399b:4025185:4025205; ptc-miR169n-5p:4024148:4024168; ptc-miR1444e:4020163:4020183; ptc-miR1444d:4020163:4020183
Potri.003G031900	TCONS_00057448	loss	ptc-miR399b:4025185:4025205	A3:Chr03:4024874:4025443:+
Potri.012G105400	TCONS_00207589	longest iso	ptc-miR7814:12937948:12937968; ptc-miR7823:12943376:12943396
Potri.012G105400	TCONS_00207591	loss	ptc-miR7823:12943376:12943396	SI:Chr12:12943369:12943504:+
Potri.008G045900	TCONS_00142583	longest iso	ptc-miR6459b:2678916:2678935
Potri.008G045900	TCONS_00142579	gain	ptc-miR6436:2675006:2675027	AE:Chr08:2674440:2675137:+
Potri.004G072400	TCONS_00075544	longest iso	ptc-miR6455:6085812:6086531; ptc-miR6447:6085376:6085396
Potri.004G072400	TCONS_00075539	loss	ptc-miR6447:6085376:6085396	A3:Chr04:6085821:6086532:+,A5:Chr04:6084287:6085597:+
Potri.001G184000	TCONS_00006861	longest iso	ptc-miR3627b:16103459:16103480; ptc-miR7818:16103333:16103353; ptc-miR7826:16103177:16103197
Potri.001G184000	TCONS_00006859	gain	ptc-miR319i:16103555:16103574	AE:Chr01:16102977:16103849:+
Potri.011G067300	TCONS_00199807	longest iso	ptc-miR827:6277246:6277266
Potri.011G067300	TCONS_00199806	loss	ptc-miR827:6277246:6277266	SI:Chr11:6276968:6277424:-
Potri.019G069000	TCONS_00285509	longest iso	ptc-miR482d-5p:10243131:10243152; ptc-miR156l:10242082:10242102; ptc-miR156j:10242082:10242102; ptc-miR156i:10242082:10242102; ptc-miR156h:10242082:10242102; ptc-miR156g:10242082:10242102; ptc-miR6439a:10241940:10241960
Potri.019G069000	TCONS_00285503	loss	ptc-miR6439a:10241940:10241960	SI:Chr19:10241743:10245277:+,A3:Chr19:10241743:10245277:+
Potri.001G234800	TCONS_00026359	longest iso	ptc-miR399c:24676873:24676893
Potri.001G234800	TCONS_00026360	loss	ptc-miR399c:24676873:24676893	SI:Chr01:24676831:24677245:-
Potri.001G234800	TCONS_00026373	loss	ptc-miR399c:24676873:24676893	SI:Chr01:24676831:24677245:-
Potri.008G019800	TCONS_00141463	longest iso	ptc-miR1444e:1051992:1052012; ptc-miR1444d:1051992:1052012
Potri.008G019800	TCONS_00141462	gain	ptc-miR403c-3p:1049620:1050289	A3:Chr08:1049632:1050280:+
Potri.008G019800	TCONS_00141464	gain	ptc-miR403a:1049620:1050289	A3:Chr08:1049632:1050280:+
Potri.T034900	TCONS_00298287	longest iso	ptc-miR167h-5p:239273:239293; ptc-miR6427-5p:236939:236960
Potri.T034900	TCONS_00298284	loss	ptc-miR167h-5p:239273:239293	SI:scaffold_36:238887:239288:+
Potri.014G042800	TCONS_00234971	longest iso	ptc-miR398b:3446858:3446878; ptc-miR398a:3446858:3446878; ptc-miR398c-3p:3446858:3446878; ptc-miR164f:3446156:3446176
Potri.014G042800	TCONS_00234970	loss	ptc-miR398c-3p:3446858:3446878	SI:Chr14:3446540:3447428:-
Potri.014G042800	TCONS_00234973	loss	ptc-miR398c-3p:3446858:3446878	SI:Chr14:3446540:3447428:-
Potri.014G042800	TCONS_00234977	loss	ptc-miR398c-3p:3446858:3446878	SI:Chr14:3446540:3447428:-
Potri.006G108800	TCONS_00122884	longest iso	ptc-miR6439b:8486822:8486843
Potri.006G108800	TCONS_00122881	loss	ptc-miR6439b:8486822:8486843	SI:Chr06:8486748:8487149:-
Potri.006G108800	TCONS_00122882	loss	ptc-miR6439b:8486822:8486843	SI:Chr06:8486748:8487149:-
Potri.006G211700	TCONS_00116347	longest iso	ptc-miR169ae:22584698:22584718; ptc-miR169ad:22584698:22584718; ptc-miR169af:22584698:22584718; ptc-miR169ac:22584698:22584718; ptc-miR396e-3p:22588065:22588084
Potri.006G211700	TCONS_00116333	loss	ptc-miR396e-3p:22588065:22588084	SI:Chr06:22587621:22588190:+
Potri.017G144700	TCONS_00271108	longest iso	ptc-miR6462c-5p:15257400:15257421
Potri.017G144700	TCONS_00271109	loss	ptc-miR6462c-5p:15257400:15257421	SI:Chr17:15257237:15257665:-
Potri.017G144700	TCONS_00271105	loss	ptc-miR6462c-5p:15257400:15257421	SI:Chr17:15257237:15257665:-
Potri.001G083800	TCONS_00020599	longest iso	ptc-miR171m:6633606:6633625; ptc-miR171l-3p:6633606:6633625; ptc-miR171j:6633606:6633625
Potri.001G083800	TCONS_00020601	loss	ptc-miR171j:6633606:6633625	SI:Chr01:6633480:6634158:-
Potri.001G145100	TCONS_00022961	longest iso	ptc-miR472b:11788288:11788309
Potri.001G145100	TCONS_00022960	loss	ptc-miR472b:11788288:11788309	SE:Chr01:11787992:11789038:-
Potri.008G070200	TCONS_00143600	longest iso	none
Potri.008G070200	TCONS_00143598	gain	ptc-miR473a-3p:4311921:4315657	SE:Chr08:4311936:4315650:+
Potri.011G022800	TCONS_00193189	longest iso	none
Potri.011G022800	TCONS_00193193	gain	ptc-miR7817a:1911886:1911906	RI:Chr11:1911612:1912094:+,RI:Chr11:1911612:1912097:+
Potri.004G236000	TCONS_00089326	longest iso	ptc-miR3627b:24167022:24167043
Potri.004G236000	TCONS_00089305	gain	ptc-miR7816:24168456:24168476	RI:Chr04:24168063:24168218:-,RI:Chr04:24167900:24168218:-,RI:Chr04:24168304:24168485:-
Potri.014G138000	TCONS_00238503	longest iso	ptc-miR171a-3p:10549166:10549186; ptc-miR171b:10549166:10549186; ptc-miR6427-3p:10548543:10548563
Potri.014G138000	TCONS_00238492	loss	ptc-miR6427-3p:10548543:10548563	SI:Chr14:10548494:10548570:-
Potri.014G138000	TCONS_00238502	loss	ptc-miR6427-3p:10548543:10548563	SI:Chr14:10548494:10548570:-
Potri.014G076300	TCONS_00228526	longest iso	ptc-miR6452:6175270:6175290
Potri.014G076300	TCONS_00228523	loss	ptc-miR6452:6175270:6175290	SI:Chr14:6175037:6175713:+
Potri.012G018600	TCONS_00204013	longest iso	ptc-miR398b:1721961:1721980; ptc-miR6462c-5p:1719813:1719834; ptc-miR398c-3p:1721961:1721980; ptc-miR7826:1720155:1720833
Potri.012G018600	TCONS_00204010	loss	ptc-miR7826:1720155:1720833	A5:Chr12:1719932:1720830:+
Potri.003G115400	TCONS_00069606	longest iso	ptc-miR169ae:13838786:13838805; ptc-miR169ad:13838786:13838805; ptc-miR169af:13838786:13838805; ptc-miR169ac:13838786:13838805; ptc-miR169u-5p:13838786:13838805
Potri.003G115400	TCONS_00069597	loss	ptc-miR169u-5p:13838786:13838805	SI:Chr03:13837916:13838802:-,SE:Chr03:13837916:13838802:-
Potri.003G115400	TCONS_00069607	loss	ptc-miR169u-5p:13838786:13838805	SI:Chr03:13837916:13838802:-,SE:Chr03:13837916:13838802:-
Potri.003G115400	TCONS_00069598	loss	ptc-miR169u-5p:13838786:13838805	SI:Chr03:13838428:13838802:-
Potri.001G280600	TCONS_00028100	longest iso	none
Potri.001G280600	TCONS_00028104	gain	ptc-miR7835:28709095:28709115	RE:Chr01:28709084:28711200:-
Potri.003G129500	TCONS_00070186	longest iso	ptc-miR2111b:14938838:14939039,14939704:14939723; ptc-miR2111a:14938838:14939039,14939704:14939723
Potri.003G129500	TCONS_00070188	loss	ptc-miR2111a:14939704:14939723	A3:Chr03:14939029:14938868:-
Potri.009G116400	TCONS_00163583	longest iso	ptc-miR6423:9835414:9835435,9835543:9835564
Potri.009G116400	TCONS_00163584	loss	ptc-miR6423:9835543:9835564	SI:Chr09:9835420:9835491:+
Potri.001G058700	TCONS_00019578	longest iso	ptc-miR169y:4500269:4500289; ptc-miR169n-5p:4498980:4500238; ptc-miR169t:4498981:4500241
Potri.001G058700	TCONS_00019575	loss	ptc-miR169t:4498981:4500241	SE:Chr01:4498278:4500232:-
Potri.006G131400	TCONS_00113402	longest iso	ptc-miR6448:10767806:10767826
Potri.006G131400	TCONS_00113406	loss	ptc-miR6448:10767806:10767826	SI:Chr06:10767695:10767946:+
Potri.003G172100	TCONS_00063238	longest iso	none
Potri.003G172100	TCONS_00063241	gain	ptc-miR171l-5p:18185746:18185767	RI:Chr03:18185750:18185838:+
Potri.003G172100	TCONS_00063240	gain	ptc-miR171l-5p:18185746:18185767	RI:Chr03:18185750:18185838:+
Potri.018G122300	TCONS_00281879	longest iso	none
Potri.018G122300	TCONS_00281877	gain	ptc-miR390d-5p:14582580:14582600	RI:Chr18:14582579:14582681:-
Potri.018G122300	TCONS_00281883	gain	ptc-miR390a:14582580:14582600	RI:Chr18:14582579:14582681:-
Potri.017G050900	TCONS_00268084	longest iso	ptc-miR7840:4251692:4251712
Potri.017G050900	TCONS_00268094	loss	ptc-miR7840:4251692:4251712	SI:Chr17:4251676:4251786:-
Potri.017G050900	TCONS_00268093	loss	ptc-miR7840:4251692:4251712	SI:Chr17:4251676:4251786:-
Potri.010G201100	TCONS_00190229	longest iso	ptc-miR7837:19277472:19277492; ptc-miR7836:19277472:19277492; ptc-miR472a:19281305:19281327
Potri.010G201100	TCONS_00190240	loss	ptc-miR472a:19281305:19281327	SE:Chr10:19279867:19281597:-
Potri.004G091100	TCONS_00076245	longest iso	ptc-miR156f:7752356:7752375; ptc-miR156e:7752356:7752375; ptc-miR156d:7752356:7752375; ptc-miR156c:7752356:7752375; ptc-miR156b:7752356:7752375; ptc-miR156a:7752356:7752375
Potri.004G091100	TCONS_00076242	loss	ptc-miR156a:7752356:7752375	SI:Chr04:7752273:7752749:+
Potri.001G170200	TCONS_00006460	longest iso	ptc-miR6421-3p:14392752:14392772,14392956:14392976
Potri.001G170200	TCONS_00006443	loss	ptc-miR6421-3p:14392956:14392976	SI:Chr01:14392165:14393092:+
Potri.006G118700	TCONS_00123410	longest iso	ptc-miR482b-5p:9381404:9381425; ptc-miR7813:9379085:9379105; ptc-miR6461:9378527:9378547
Potri.006G118700	TCONS_00123409	loss	ptc-miR482b-5p:9381404:9381425	SE:Chr06:9380948:9381603:-
Potri.015G072900	TCONS_00243946	longest iso	ptc-miR393a-3p:9744920:9744940; ptc-miR398c-3p:9746645:9746665; ptc-miR398b:9746645:9746665; ptc-miR398a:9746645:9746665; ptc-miR393b-3p:9744920:9744940; ptc-miR160c-5p:9746632:9746652; ptc-miR160b-5p:9746632:9746652; ptc-miR160d:9746632:9746652; ptc-miR160a:9746632:9746652
Potri.015G072900	TCONS_00243950	gain	ptc-miR171h-5p:9747048:9747340	SI:Chr15:9747052:9747323:+
Potri.001G110000	TCONS_00021641	longest iso	ptc-miR6459a-5p:8744105:8744125
Potri.001G110000	TCONS_00021646	loss	ptc-miR6459a-5p:8744105:8744125	SI:Chr01:8743883:8744498:-
Potri.T012800	TCONS_00295736	longest iso	ptc-miR6457b:203089:203109; ptc-miR476a:202905:202924
Potri.T012800	TCONS_00295740	loss	ptc-miR6457b:203089:203109	A5:scaffold_25:203047:204671:+
Potri.005G067300	TCONS_00092010	longest iso	ptc-miR6450b:4852770:4852790; ptc-miR6421-5p:4849986:4850006
Potri.005G067300	TCONS_00092016	loss	ptc-miR6421-5p:4849986:4850006	A5:Chr05:4852601:4853985:+
Potri.002G107700	TCONS_00050108	longest iso	ptc-miR6462c-3p:7895312:7895332; ptc-miR7839:7901112:7901131; ptc-miR6480:7897519:7897540; ptc-miR6462d:7895312:7895332; ptc-miR6462b:7895312:7895332; ptc-miR6462a:7895312:7895332
Potri.002G107700	TCONS_00050118	gain	ptc-miR169x:7897072:7897092	RE:Chr02:7896935:7897233:-
Potri.002G040600	TCONS_00036478	longest iso	none
Potri.002G040600	TCONS_00036497	gain	ptc-miR164e:2590829:2590849	RI:Chr02:2590810:2591206:+
Potri.010G082700	TCONS_00174889	longest iso	ptc-miR7814:10896842:10896862
Potri.010G082700	TCONS_00174890	loss	ptc-miR7814:10896842:10896862	SI:Chr10:10896827:10897233:+
Potri.010G082700	TCONS_00174887	loss	ptc-miR7814:10896842:10896862	SE:Chr10:10896332:10897233:+,SI:Chr10:10896332:10897233:+
Potri.010G082700	TCONS_00174881	loss	ptc-miR7814:10896842:10896862	SI:Chr10:10896827:10897233:+
Potri.010G067900	TCONS_00184930	longest iso	ptc-miR1444a:9493184:9493203; ptc-miR7834:9488201:9488221; ptc-miR482d-5p:9492076:9492097
Potri.010G067900	TCONS_00184977	loss	ptc-miR482d-5p:9492076:9492097	SI:Chr10:9491724:9492272:-
Potri.010G067900	TCONS_00184877	loss	ptc-miR482d-5p:9492076:9492097	SI:Chr10:9491724:9492272:-
Potri.010G067900	TCONS_00184879	loss	ptc-miR482d-5p:9492076:9492097	SI:Chr10:9491724:9492272:-
Potri.015G145700	TCONS_00246461	longest iso	ptc-miR169y:15095251:15095271,15093322:15093340; ptc-miR160e-3p:15098705:15098724
Potri.015G145700	TCONS_00246462	gain	ptc-miR395a:15095892:15096758	SE:Chr15:15095905:15096750:+
Potri.005G215200	TCONS_00106755	longest iso	none
Potri.005G215200	TCONS_00106704	gain	ptc-miR160e-3p:22805662:22805682	RI:Chr05:22805593:22806198:-
Potri.009G023200	TCONS_00166359	longest iso	none
Potri.009G023200	TCONS_00166369	gain	ptc-miR396f:3485405:3485774	A3:Chr09:3485762:3485414:-
Potri.009G023200	TCONS_00166371	gain	ptc-miR396f:3485405:3485774	A3:Chr09:3485762:3485414:-
Potri.009G023200	TCONS_00166370	gain	ptc-miR396f:3485405:3485774	A3:Chr09:3485762:3485414:-
Potri.002G060200	TCONS_00037284	longest iso	ptc-miR7818:4096620:4096640; ptc-miR7815:4095796:4095816
Potri.002G060200	TCONS_00037287	loss	ptc-miR7815:4095796:4095816	A5:Chr02:4095647:4095983:+
Potri.002G060200	TCONS_00037288	loss	ptc-miR7815:4095796:4095816	A5:Chr02:4095746:4095983:+
Potri.002G060200	TCONS_00037283	loss	ptc-miR7815:4095796:4095816	A5:Chr02:4095653:4095983:+
Potri.018G037700	TCONS_00278898	longest iso	ptc-miR474a:3129712:3129735; ptc-miR474b:3129712:3129735
Potri.018G037700	TCONS_00278896	loss	ptc-miR474b:3129712:3129735	SI:Chr18:3129209:3130182:-
Potri.018G037700	TCONS_00278897	loss	ptc-miR474b:3129712:3129735	SI:Chr18:3129209:3130182:-
Potri.008G080900	TCONS_00153538	longest iso	ptc-miR6425d-5p:5058492:5058660; ptc-miR6425c-5p:5058492:5058660; ptc-miR6425b-5p:5058492:5058660; ptc-miR6425a-5p:5058492:5058660; ptc-miR169b-3p:5056383:5056402; ptc-miR6425e:5058492:5058660
Potri.008G080900	TCONS_00153543	gain	ptc-miR6455:5058027:5058047	RI:Chr08:5057643:5058035:-,RI:Chr08:5057601:5058035:-
Potri.003G098200	TCONS_00060266	longest iso	ptc-miR7842:12472456:12472476; ptc-miR166p:12472457:12472477; ptc-miR7840:12478103:12478123; ptc-miR530b:12475572:12477892
Potri.003G098200	TCONS_00060267	loss	ptc-miR530b:12475572:12477892	AE:Chr03:12477592:12477670:+
Potri.018G066600	TCONS_00279860	longest iso	ptc-miR6462c-5p:8471739:8471760; ptc-miR482c-5p:8473556:8473577; ptc-miR482d-5p:8473782:8473803
Potri.018G066600	TCONS_00279861	loss	ptc-miR482d-5p:8473782:8473803	SE:Chr18:8471403:8472100:-
Potri.007G045200	TCONS_00131265	longest iso	ptc-miR6444:3997837:3997857
Potri.007G045200	TCONS_00131257	loss	ptc-miR6444:3997837:3997857	A3:Chr07:3997669:3997908:+
Potri.007G045200	TCONS_00131258	loss	ptc-miR6444:3997837:3997857	A3:Chr07:3997669:3997908:+
Potri.014G071100	TCONS_00228345	longest iso	none
Potri.014G071100	TCONS_00228337	gain	ptc-miR6445b:5766882:5766903	AE:Chr14:5766550:5766920:+
Potri.003G194000	TCONS_00072244	longest iso	ptc-miR390c:19759533:19759553; ptc-miR390b:19759533:19759553; ptc-miR390a:19759533:19759553; ptc-miR390d-5p:19759533:19759553; ptc-miR6466-3p:19760326:19760346
Potri.003G194000	TCONS_00072287	loss	ptc-miR6466-3p:19760326:19760346	SI:Chr03:19759965:19760677:-
Potri.003G194000	TCONS_00072278	loss	ptc-miR6466-3p:19760326:19760346	SI:Chr03:19759965:19760677:-
Potri.004G106800	TCONS_00076850	longest iso	ptc-miR477b:9400889:9400909; ptc-miR477a-5p:9400889:9400909; ptc-miR477d-5p:9400888:9400909
Potri.004G106800	TCONS_00076851	loss	ptc-miR477d-5p:9400888:9400909	A5:Chr04:9400783:9401635:+,SE:Chr04:9400783:9401635:+
Potri.001G081600	TCONS_00020518	longest iso	ptc-miR7837:6450775:6450795; ptc-miR7836:6450775:6450795
Potri.001G081600	TCONS_00020506	loss	ptc-miR7836:6450775:6450795	SE:Chr01:6450361:6451542:-
Potri.016G088600	TCONS_00254678	longest iso	ptc-miR397b:7089377:7089399
Potri.016G088600	TCONS_00254683	loss	ptc-miR397b:7089377:7089399	SI:Chr16:7089289:7089982:+
Potri.005G233600	TCONS_00107475	longest iso	ptc-miR7825:24146666:24146687; ptc-miR7835:24148800:24148820
Potri.005G233600	TCONS_00107482	loss	ptc-miR7825:24146666:24146687	SI:Chr05:24146546:24146866:-
Potri.005G233600	TCONS_00107480	loss	ptc-miR7825:24146666:24146687	SI:Chr05:24146546:24146866:-
Potri.001G211000	TCONS_00007934	longest iso	none
Potri.001G211000	TCONS_00007915	gain	ptc-miR6459a-5p:21150274:21150294	RI:Chr01:21149700:21150776:+,RI:Chr01:21149700:21150612:+
Potri.006G121200	TCONS_00113037	longest iso	ptc-miR7823:9658449:9658469
Potri.006G121200	TCONS_00113042	loss	ptc-miR7823:9658449:9658469	SI:Chr06:9658406:9658649:+
Potri.006G121200	TCONS_00113030	loss	ptc-miR7823:9658449:9658469	SI:Chr06:9658406:9658649:+
Potri.006G198800	TCONS_00115833	longest iso	ptc-miR473a-5p:21406890:21406909; ptc-miR475d-3p:21408216:21408236; ptc-miR473b:21406890:21406909
Potri.006G198800	TCONS_00115835	loss	ptc-miR473b:21406890:21406909	A5:Chr06:21405259:21407751:+,SE:Chr06:21405259:21407751:+
Potri.008G199200	TCONS_00158174	longest iso	ptc-miR472a:13976479:13976500; ptc-miR169u-3p:13979374:13979394
Potri.008G199200	TCONS_00158172	loss	ptc-miR472a:13976479:13976500	SI:Chr08:13976415:13977299:-,SE:Chr08:13976415:13977299:-
Potri.009G090300	TCONS_00162784	longest iso	ptc-miR6455:8304206:8304226
Potri.009G090300	TCONS_00162786	loss	ptc-miR6455:8304206:8304226	SI:Chr09:8303832:8304720:+,A5:Chr09:8303832:8304720:+,A3:Chr09:8303832:8304720:+
Potri.009G090300	TCONS_00162788	loss	ptc-miR6455:8304206:8304226	SI:Chr09:8303832:8304519:+,A5:Chr09:8303832:8304519:+,A3:Chr09:8303832:8304519:+
Potri.008G128900	TCONS_00155486	longest iso	none
Potri.008G128900	TCONS_00155462	gain	ptc-miR7813:8414001:8414021	RI:Chr08:8413375:8414064:-
Potri.001G036900	TCONS_00018689	longest iso	ptc-miR6434:2616954:2616974; ptc-miR398c-5p:2615568:2615588
Potri.001G036900	TCONS_00018690	loss	ptc-miR6434:2616954:2616974	SI:Chr01:2616044:2616963:-
Potri.019G019700	TCONS_00283475	longest iso	ptc-miR1446c:2285292:2285311; ptc-miR1446b:2285292:2285311; ptc-miR1446a:2285292:2285311; ptc-miR6470:2287994:2288014; ptc-miR1446e:2285292:2285311; ptc-miR1446d:2285292:2285311; ptc-miR7817b:2285489:2285509; ptc-miR171a-5p:2283433:2283453
Potri.019G019700	TCONS_00283474	gain	ptc-miR166p:2283547:2284007	A5:Chr19:2283567:2284006:+
Potri.010G001400	TCONS_00181924	longest iso	none
Potri.010G001400	TCONS_00181917	gain	ptc-miR7813:163532:163552	RI:Chr10:163407:163612:-
Potri.014G121900	TCONS_00237980	longest iso	ptc-miR7820:9429345:9429365; ptc-miR394a-3p:9430010:9430029; ptc-miR1450:9433381:9433402; ptc-miR394b-3p:9430010:9430029; ptc-miR6444:9430566:9430586
Potri.014G121900	TCONS_00237983	gain	ptc-miR6459a-5p:9433716:9433736	RI:Chr14:9433440:9433870:-
Potri.003G120900	TCONS_00069823	longest iso	none
Potri.003G120900	TCONS_00069841	gain	ptc-miR6455:14333341:14333482	RE:Chr03:14333262:14333357:-
Potri.012G077500	TCONS_00206451	longest iso	ptc-miR6460:10320125:10320145
Potri.012G077500	TCONS_00206442	loss	ptc-miR6460:10320125:10320145	A5:Chr12:10319678:10320982:+
Potri.015G029000	TCONS_00242114	longest iso	ptc-miR168b-5p:2347226:2347246; ptc-miR1446c:2346899:2346918; ptc-miR1446b:2346899:2346918; ptc-miR1446a:2346899:2346918; ptc-miR1446e:2346899:2346918; ptc-miR1446d:2346899:2346918; ptc-miR168a-5p:2347226:2347246
Potri.015G029000	TCONS_00242115	loss	ptc-miR168a-5p:2347226:2347246	SE:Chr15:2345898:2348110:+
Potri.003G095300	TCONS_00068736	longest iso	ptc-miR169ab:12203456:12203476
Potri.003G095300	TCONS_00068738	loss	ptc-miR169ab:12203456:12203476	SI:Chr03:12203360:12203532:-
Potri.003G095300	TCONS_00068740	loss	ptc-miR169ab:12203456:12203476	SI:Chr03:12203360:12203474:-
Potri.005G026800	TCONS_00099776	longest iso	ptc-miR7817b:1960745:1960765
Potri.005G026800	TCONS_00099774	loss	ptc-miR7817b:1960745:1960765	SI:Chr05:1960630:1960776:-
Potri.018G132000	TCONS_00282209	longest iso	ptc-miR156l:15301636:15301656; ptc-miR156j:15301636:15301656; ptc-miR156i:15301636:15301656; ptc-miR156h:15301636:15301656; ptc-miR156g:15301636:15301656; ptc-miR172h-5p:15300639:15300659; ptc-miR6472:15300247:15300268; ptc-miR7819:15300011:15300031
Potri.018G132000	TCONS_00282208	loss	ptc-miR156g:15301636:15301656	SE:Chr18:15301556:15302008:-
Potri.018G132000	TCONS_00282212	loss	ptc-miR156g:15301636:15301656	SE:Chr18:15301556:15302351:-
Potri.018G132000	TCONS_00282215	loss	ptc-miR7819:15300011:15300031	SE:Chr18:15301556:15302351:-
Potri.010G203200	TCONS_00190341	longest iso	ptc-miR475d-5p:19475537:19475557; ptc-miR394a-3p:19474896:19474915; ptc-miR394b-3p:19474896:19474915; ptc-miR475b-5p:19475537:19475557; ptc-miR475a-5p:19475537:19475557
Potri.010G203200	TCONS_00190352	loss	ptc-miR475a-5p:19475537:19475557	SI:Chr10:19474498:19475736:-
Potri.010G203200	TCONS_00190353	loss	ptc-miR475a-5p:19475537:19475557	SI:Chr10:19474498:19475736:-
Potri.010G203200	TCONS_00190356	loss	ptc-miR475a-5p:19475537:19475557	SI:Chr10:19474498:19475736:-
Potri.010G203200	TCONS_00190354	loss	ptc-miR475a-5p:19475537:19475557	RI:Chr10:19474498:19475736:-
Potri.010G203200	TCONS_00190329	loss	ptc-miR475a-5p:19475537:19475557	SI:Chr10:19474498:19475736:-
Potri.010G033500	TCONS_00172890	longest iso	ptc-miR6474:5685151:5685171
Potri.010G033500	TCONS_00172888	loss	ptc-miR6474:5685151:5685171	SI:Chr10:5685036:5685303:+,A3:Chr10:5685036:5685303:+
Potri.010G199000	TCONS_00179522	longest iso	ptc-miR169n-3p:19125370:19125390
Potri.010G199000	TCONS_00179524	gain	ptc-miR7833:19124808:19124828	RI:Chr10:19124753:19125169:+
Potri.001G230100	TCONS_00008612	longest iso	ptc-miR7824:24225059:24225079; ptc-miR6478:24222393:24222413
Potri.001G230100	TCONS_00008606	loss	ptc-miR6478:24222393:24222413	A5:Chr01:24221775:24226503:+
Potri.001G230100	TCONS_00008605	loss	ptc-miR6478:24222393:24222413	A5:Chr01:24221775:24226503:+
Potri.009G038300	TCONS_00160833	longest iso	ptc-miR396a:4672462:4672482; ptc-miR396e-5p:4672462:4672482; ptc-miR396c:4672462:4672482; ptc-miR396b:4672462:4672482; ptc-miR396d:4672462:4672482; ptc-miR396f:4672462:4672482; ptc-miR6426b:4671287:4671307; ptc-miR6426a:4671287:4671307; ptc-miR6444:4673810:4673830; ptc-miR396g-5p:4672462:4672482
Potri.009G038300	TCONS_00160830	loss	ptc-miR396g-5p:4672462:4672482	SI:Chr09:4672344:4672464:+
Potri.001G342700	TCONS_00030101	longest iso	none
Potri.001G342700	TCONS_00030095	gain	ptc-miR6448:34785041:34785061	RI:Chr01:34783794:34785957:-
Potri.018G047100	TCONS_00273172	longest iso	ptc-miR6465:4413892:4413913; ptc-miR6452:4414191:4414211
Potri.018G047100	TCONS_00273178	loss	ptc-miR6465:4413892:4413913	SI:Chr18:4413733:4413927:+
Potri.018G047100	TCONS_00273171	loss	ptc-miR6465:4413892:4413913	SI:Chr18:4413733:4413927:+
Potri.018G037500	TCONS_00272814	longest iso	ptc-miR6466-5p:3120671:3120691; ptc-miR398c-5p:3121081:3121101
Potri.018G037500	TCONS_00272787	loss	ptc-miR398c-5p:3121081:3121101	SI:Chr18:3120915:3121093:+,RE:Chr18:3121094:3121121:+
Potri.004G213300	TCONS_00088377	longest iso	ptc-miR6470:22102333:22103214; ptc-miR162a:22100598:22100618; ptc-miR162b:22100598:22100618
Potri.004G213300	TCONS_00088362	gain	ptc-miR6459b:22095214:22095234	RI:Chr04:22094889:22095284:-
Potri.018G046400	TCONS_00279124	longest iso	ptc-miR7825:4269765:4269786; ptc-miR169n-3p:4269444:4269463
Potri.018G046400	TCONS_00279133	loss	ptc-miR169n-3p:4269444:4269463	RI:Chr18:4269673:4270546:-
Potri.018G046400	TCONS_00279115	loss	ptc-miR7825:4269765:4269786	SI:Chr18:4269673:4270546:-
Potri.005G102100	TCONS_00102632	longest iso	ptc-miR7834:7814855:7814875; ptc-miR1445:7816053:7816072; ptc-miR6479:7815773:7815793
Potri.005G102100	TCONS_00102630	loss	ptc-miR6479:7815773:7815793	SI:Chr05:7815639:7816362:-
Potri.005G168700	TCONS_00095413	longest iso	ptc-miR6456:17959750:17959770; ptc-miR7836:17959798:17959818; ptc-miR7837:17959798:17959818
Potri.005G168700	TCONS_00095414	loss	ptc-miR7837:17959798:17959818	SI:Chr05:17959785:17959935:+
Potri.001G099800	TCONS_00003389	longest iso	ptc-miR1448:7900032:7900052
Potri.001G099800	TCONS_00003391	loss	ptc-miR1448:7900032:7900052	SI:Chr01:7899662:7900329:+,A3:Chr01:7899662:7900329:+
Potri.001G099800	TCONS_00003392	loss	ptc-miR1448:7900032:7900052	SI:Chr01:7899662:7900315:+,A3:Chr01:7899662:7900315:+
Potri.006G059700	TCONS_00121119	longest iso	ptc-miR6425b-3p:4348293:4348313,4346525:4346545; ptc-miR6425d-3p:4348293:4348313,4346525:4346545; ptc-miR6425a-3p:4348293:4348313,4346525:4346545; ptc-miR6425c-3p:4348293:4348313,4346525:4346545
Potri.006G059700	TCONS_00121136	loss	ptc-miR6425c-3p:4346525:4346545	SI:Chr06:4348045:4348792:-
Potri.006G059700	TCONS_00121133	loss	ptc-miR6425c-3p:4346525:4346545	SI:Chr06:4348045:4348792:-
Potri.006G265900	TCONS_00128867	longest iso	ptc-miR6457b:26820070:26820090
Potri.006G265900	TCONS_00128872	loss	ptc-miR6457b:26820070:26820090	SE:Chr06:26819135:26820209:-
Potri.005G003000	TCONS_00089571	longest iso	none
Potri.005G003000	TCONS_00089554	gain	ptc-miR477d-5p:168365:168709	SI:Chr05:168381:168703:+
Potri.014G120600	TCONS_00237921	longest iso	ptc-miR6469:9315432:9315452
Potri.014G120600	TCONS_00237912	gain	ptc-miR171g-5p:9315796:9316339	A5:Chr14:9316334:9315812:-,SE:Chr14:9315812:9316334:-
Potri.002G192800	TCONS_00053450	longest iso	ptc-miR7815:15388482:15388502; ptc-miR397c:15388441:15388461
Potri.002G192800	TCONS_00053432	loss	ptc-miR397c:15388441:15388461	SE:Chr02:15387712:15389116:-
Potri.002G045400	TCONS_00047455	longest iso	ptc-miR169t:2882544:2882564; ptc-miR6444:2882603:2882624
Potri.002G045400	TCONS_00047478	loss	ptc-miR6444:2882603:2882624	SI:Chr02:2881213:2882642:-
Potri.002G045400	TCONS_00047462	loss	ptc-miR6444:2882603:2882624	SI:Chr02:2881213:2882642:-
Potri.010G029100	TCONS_00183148	longest iso	none
Potri.010G029100	TCONS_00183160	gain	ptc-miR482a.2:4052461:4052480	RI:Chr10:4052473:4052701:-
Potri.002G195100	TCONS_00042729	longest iso	ptc-miR166h:15616427:15616447; ptc-miR166i:15616427:15616447; ptc-miR166j:15616427:15616447; ptc-miR166k:15616427:15616447; ptc-miR166l:15616427:15616447; ptc-miR166m:15616427:15616447; ptc-miR166n:15616427:15616447; ptc-miR166o:15616427:15616447; ptc-miR166a:15616427:15616447; ptc-miR166b:15616427:15616447; ptc-miR166c:15616427:15616447; ptc-miR166d:15616427:15616447; ptc-miR166e:15616427:156164…
Potri.002G195100	TCONS_00042732	loss	ptc-miR166q:15616427:15616447	A3:Chr02:15615674:15616587:+
Potri.005G224900	TCONS_00107100	longest iso	ptc-miR7835:23515268:23515288,23501535:23501555; ptc-miR473b:23504022:23504041
Potri.005G224900	TCONS_00107086	gain	ptc-miR166o:23502931:23503851	A5:Chr05:23503836:23502937:-
Potri.012G064500	TCONS_00205871	longest iso	none
Potri.012G064500	TCONS_00205872	gain	ptc-miR6446:8101759:8101778	AE:Chr12:8101759:8101863:+
Potri.009G121000	TCONS_00163763	longest iso	none
Potri.009G121000	TCONS_00163772	gain	ptc-miR396e-3p:10131895:10131914	RI:Chr09:10131502:10132472:+
Potri.009G053700	TCONS_00167462	longest iso	ptc-miR6435:5757217:5757237
Potri.009G053700	TCONS_00167444	loss	ptc-miR6435:5757217:5757237	SI:Chr09:5756623:5757429:-
Potri.002G163000	TCONS_00041447	longest iso	ptc-miR2111b:12308750:12308770; ptc-miR2111a:12308750:12308770; ptc-miR171l-5p:12315484:12315505
Potri.002G163000	TCONS_00041443	loss	ptc-miR2111a:12308750:12308770	A5:Chr02:12308701:12309532:+,SE:Chr02:12308701:12309532:+
Potri.005G082200	TCONS_00092655	longest iso	ptc-miR477c:6054033:6057196
Potri.005G082200	TCONS_00092654	loss	ptc-miR477c:6054033:6057196	SE:Chr05:6054036:6058516:+
Potri.001G152100	TCONS_00023309	longest iso	ptc-miR6430:12559835:12559855; ptc-miR827:12557293:12557313
Potri.001G152100	TCONS_00023302	loss	ptc-miR827:12557293:12557313	SI:Chr01:12559139:12561245:-
Potri.001G152100	TCONS_00023315	loss	ptc-miR827:12557293:12557313	SI:Chr01:12559139:12561245:-
Potri.019G021200	TCONS_00287656	longest iso	ptc-miR475c:2413941:2413961; ptc-miR475d-3p:2413941:2413961; ptc-miR476b:2413928:2413948; ptc-miR476a:2413928:2413948
Potri.019G021200	TCONS_00287657	loss	ptc-miR476a:2413928:2413948	SE:Chr19:2411665:2415438:-
Potri.018G001000	TCONS_00277481	longest iso	ptc-miR7834:79183:79203; ptc-miR7823:76600:76620
Potri.018G001000	TCONS_00277502	loss	ptc-miR7834:79183:79203	SE:Chr18:78283:79989:-
Potri.001G089100	TCONS_00020836	longest iso	ptc-miR7842:7037055:7037075
Potri.001G089100	TCONS_00020839	gain	ptc-miR478f:7039173:7039196	RI:Chr01:7039095:7039202:-
Potri.001G089100	TCONS_00020838	gain	ptc-miR478f:7039173:7039196	RI:Chr01:7039095:7039202:-
Potri.004G158400	TCONS_00078414	longest iso	ptc-miR403b:17992674:17992694; ptc-miR403d:17992674:17992694; ptc-miR6452:17993128:17993148; ptc-miR403c-3p:17992674:17992694; ptc-miR403a:17992674:17992694
Potri.004G158400	TCONS_00078412	loss	ptc-miR6452:17993128:17993148	SI:Chr04:17993030:17994184:+
Potri.018G131700	TCONS_00276633	longest iso	ptc-miR6431:15294737:15294758
Potri.018G131700	TCONS_00276638	loss	ptc-miR6431:15294737:15294758	SI:Chr18:15294702:15295218:+
Potri.011G026600	TCONS_00198498	longest iso	ptc-miR6440b:2158503:2158523; ptc-miR159c:2158977:2158997; ptc-miR6440a:2158503:2158523; ptc-miR6440d:2158503:2158523; ptc-miR6440c:2158503:2158523
Potri.011G026600	TCONS_00198501	loss	ptc-miR6440c:2158503:2158523	SI:Chr11:2158393:2158848:-
Potri.011G026600	TCONS_00198500	loss	ptc-miR6440c:2158503:2158523	SI:Chr11:2158393:2158620:-
Potri.013G006400	TCONS_00214389	longest iso	none
Potri.013G006400	TCONS_00214385	gain	ptc-miR7829:419208:419316	RE:Chr13:419109:419219:+,A3:Chr13:419220:419307:+
Potri.003G166900	TCONS_00071490	longest iso	ptc-miR394a-3p:17749420:17749439; ptc-miR398c-3p:17750370:17750390; ptc-miR394b-3p:17749420:17749439; ptc-miR398b:17750370:17750390; ptc-miR6473:17751393:17751413
Potri.003G166900	TCONS_00071481	loss	ptc-miR6473:17751393:17751413	SI:Chr03:17749215:17750363:-
Potri.003G166900	TCONS_00071500	loss	ptc-miR394b-3p:17749420:17749439	SI:Chr03:17749215:17750363:-
Potri.004G177000	TCONS_00087049	longest iso	ptc-miR6432:19494177:19494197
Potri.004G177000	TCONS_00087053	gain	ptc-miR1446d:19497515:19497534	RE:Chr04:19497320:19498014:-
Potri.013G086800	TCONS_00217620	longest iso	ptc-miR156l:8315219:8315239; ptc-miR156k:8315219:8315238; ptc-miR156j:8315219:8315239; ptc-miR156i:8315219:8315239; ptc-miR156h:8315219:8315239; ptc-miR156g:8315219:8315239; ptc-miR156f:8315219:8315238; ptc-miR156e:8315219:8315238; ptc-miR156d:8315219:8315238; ptc-miR156c:8315219:8315238; ptc-miR156b:8315219:8315238; ptc-miR156a:8315219:8315238
Potri.013G086800	TCONS_00217619	loss	ptc-miR156a:8315219:8315238	A5:Chr13:8315214:8317198:+
Potri.013G086800	TCONS_00217652	loss	ptc-miR156a:8315219:8315238	A5:Chr13:8315214:8317198:+
Potri.013G126800	TCONS_00219090	longest iso	none
Potri.013G126800	TCONS_00219078	gain	ptc-miR171l-5p:13935397:13935418	RI:Chr13:13935392:13935610:+
Potri.014G076800	TCONS_00236298	longest iso	ptc-miR6425b-3p:6207809:6207829; ptc-miR6425d-3p:6207809:6207829; ptc-miR6425a-3p:6207809:6207829; ptc-miR397c:6207591:6207611; ptc-miR6425c-3p:6207809:6207829
Potri.014G076800	TCONS_00236293	loss	ptc-miR6425c-3p:6207809:6207829	SI:Chr14:6206947:6207923:-
Potri.014G076800	TCONS_00236291	loss	ptc-miR6425c-3p:6207809:6207829	SE:Chr14:6206715:6207923:-
Potri.014G076800	TCONS_00236303	loss	ptc-miR6425c-3p:6207809:6207829	SI:Chr14:6206811:6207923:-
Potri.014G076800	TCONS_00236306	loss	ptc-miR6425c-3p:6207809:6207829	SE:Chr14:6206170:6207923:-
Potri.014G165300	TCONS_00239650	longest iso	none
Potri.014G165300	TCONS_00239642	gain	ptc-miR6478:13091079:13091099	RI:Chr14:13090960:13092182:-
Potri.015G092100	TCONS_00244797	longest iso	ptc-miR6445a:11408058:11408079; ptc-miR6445b:11408058:11408079; ptc-miR6435:11408947:11408967
Potri.015G092100	TCONS_00244783	loss	ptc-miR6435:11408947:11408967	SI:Chr15:11408425:11409824:+,A5:Chr15:11408425:11409824:+,A3:Chr15:11408425:11409824:+,SE:Chr15:11408425:11409824:+
Potri.015G092100	TCONS_00244786	loss	ptc-miR6435:11408947:11408967	A3:Chr15:11408425:11409828:+,A5:Chr15:11408425:11409828:+,SI:Chr15:11408425:11409828:+,SE:Chr15:11408425:11409828:+
Potri.002G062200	TCONS_00048236	longest iso	ptc-miR169ae:4205533:4205553; ptc-miR169ad:4205533:4205553; ptc-miR169ag:4205533:4205555; ptc-miR169af:4205533:4205553; ptc-miR169ac:4205533:4205553; ptc-miR169u-5p:4205533:4205553; ptc-miR169s:4205532:4205552
Potri.002G062200	TCONS_00048239	gain	ptc-miR169q:4205533:4205646	A3:Chr02:4205644:4205552:-
Potri.001G154400	TCONS_00005763	longest iso	ptc-miR397c:12755007:12755027
Potri.001G154400	TCONS_00005771	gain	ptc-miR408-5p:12755319:12755339	AE:Chr01:12755223:12755761:+,RI:Chr01:12755300:12755577:+
Potri.001G154400	TCONS_00005773	gain	ptc-miR399c:12758035:12758058	AE:Chr01:12757994:12758351:+
Potri.001G159400	TCONS_00023555	longest iso	none
Potri.001G159400	TCONS_00023561	gain	ptc-miR156k:13287437:13287456	RI:Chr01:13287348:13287966:-,RI:Chr01:13287348:13287499:-
Potri.011G168800	TCONS_00197789	longest iso	ptc-miR399d:18394628:18394648; ptc-miR1445:18395977:18395996
Potri.011G168800	TCONS_00197785	loss	ptc-miR399d:18394628:18394648	SI:Chr11:18394562:18394686:+,A5:Chr11:18394562:18394686:+,A3:Chr11:18394562:18394686:+
Potri.011G168800	TCONS_00197782	loss	ptc-miR399d:18394628:18394648	SI:Chr11:18394538:18395371:+,A5:Chr11:18394538:18395371:+,A3:Chr11:18394538:18395371:+
Potri.011G168800	TCONS_00197794	loss	ptc-miR399d:18394628:18394648	SI:Chr11:18394562:18395371:+,A5:Chr11:18394562:18395371:+,A3:Chr11:18394562:18395371:+
Potri.007G041100	TCONS_00136539	longest iso	ptc-miR474a:3357270:3357293; ptc-miR398c-5p:3355002:3355022
Potri.007G041100	TCONS_00136554	gain	ptc-miR474b:3357270:3357293	RE:Chr07:3358376:3358666:-,RE:Chr07:3358590:3358666:-
Potri.004G046900	TCONS_00082599	longest iso	ptc-miR399h:3585270:3585290; ptc-miR399f:3585270:3585290; ptc-miR399g:3585270:3585290
Potri.004G046900	TCONS_00082605	loss	ptc-miR399g:3585270:3585290	SE:Chr04:3584809:3585466:-
Potri.001G111000	TCONS_00003929	longest iso	ptc-miR6478:8817529:8817635; ptc-miR6459a-5p:8819764:8819784
Potri.001G111000	TCONS_00003941	loss	ptc-miR6478:8817529:8817635	A3:Chr01:8817540:8817686:+,SI:Chr01:8817540:8817686:+
Potri.001G111000	TCONS_00003942	loss	ptc-miR6478:8817529:8817635	RI:Chr01:8817540:8817625:+,RI:Chr01:8817540:8817686:+
Potri.001G266200	TCONS_00027550	longest iso	ptc-miR169y:27419657:27420350; ptc-miR6459a-3p:27422589:27422609; ptc-miR399f:27419658:27420351; ptc-miR399g:27419658:27420351
Potri.001G266200	TCONS_00027544	loss	ptc-miR399g:27419658:27420351	A3:Chr01:27420348:27419671:-
Potri.002G248500	TCONS_00055478	longest iso	ptc-miR167h-5p:23905610:23905630
Potri.002G248500	TCONS_00055476	gain	ptc-miR7828:23904475:23904565	A3:Chr02:23904564:23904495:-
Potri.006G193800	TCONS_00115608	longest iso	ptc-miR475c:20883033:20883053
Potri.006G193800	TCONS_00115610	loss	ptc-miR475c:20883033:20883053	A3:Chr06:20882770:20883426:+
Potri.006G193800	TCONS_00115613	loss	ptc-miR475c:20883033:20883053	A3:Chr06:20882770:20884068:+,SE:Chr06:20882770:20884068:+
Potri.012G073700	TCONS_00206259	longest iso	ptc-miR1447:9902291:9902311
Potri.012G073700	TCONS_00206266	loss	ptc-miR1447:9902291:9902311	SI:Chr12:9901284:9902455:+
Potri.012G073700	TCONS_00206256	loss	ptc-miR1447:9902291:9902311	SI:Chr12:9901284:9902455:+
Potri.012G073700	TCONS_00206283	loss	ptc-miR1447:9902291:9902311	SI:Chr12:9901284:9902455:+
Potri.018G081700	TCONS_00274764	longest iso	none
Potri.018G081700	TCONS_00274773	gain	ptc-miR476a:10884640:10884750	SI:Chr18:10884653:10884742:+
Potri.007G096100	TCONS_00138548	longest iso	ptc-miR7814:12218048:12218069; ptc-miR1447:12216763:12216783
Potri.007G096100	TCONS_00138537	loss	ptc-miR1447:12216763:12216783	SI:Chr07:12216741:12216931:-
Potri.009G014400	TCONS_00159922	longest iso	ptc-miR172b-5p:2454130:2454150; ptc-miR2111b:2453095:2453116; ptc-miR172h-5p:2454130:2454150; ptc-miR2111a:2453095:2453116; ptc-miR172g-5p:2454130:2454150
Potri.009G014400	TCONS_00159915	loss	ptc-miR2111a:2453095:2453116	SI:Chr09:2452949:2453848:+
Potri.009G014400	TCONS_00159914	loss	ptc-miR2111a:2453095:2453116	SI:Chr09:2452949:2453848:+
Potri.009G014400	TCONS_00159954	loss	ptc-miR2111a:2453095:2453116	SI:Chr09:2452949:2453848:+
Potri.005G122500	TCONS_00103347	longest iso	ptc-miR6478:9523921:9523941
Potri.005G122500	TCONS_00103343	loss	ptc-miR6478:9523921:9523941	SI:Chr05:9523909:9524295:-
Potri.004G164500	TCONS_00086667	longest iso	ptc-miR6448:18545429:18545449
Potri.004G164500	TCONS_00086671	loss	ptc-miR6448:18545429:18545449	SI:Chr04:18545398:18546325:-
Potri.009G021700	TCONS_00166284	longest iso	ptc-miR7834:3346367:3346387; ptc-miR6480:3353037:3353057
Potri.009G021700	TCONS_00166294	loss	ptc-miR6480:3353037:3353057	SI:Chr09:3352451:3353203:-
Potri.006G024000	TCONS_00119839	longest iso	ptc-miR397c:1685625:1685645
Potri.006G024000	TCONS_00119835	loss	ptc-miR397c:1685625:1685645	SI:Chr06:1685283:1685652:-
Potri.006G024000	TCONS_00119844	loss	ptc-miR397c:1685625:1685645	SI:Chr06:1685283:1685652:-
Potri.001G031800	TCONS_00001141	longest iso	ptc-miR6438a:2342180:2342201; ptc-miR6438b:2342180:2342201
Potri.001G031800	TCONS_00001160	loss	ptc-miR6438b:2342180:2342201	SI:Chr01:2341370:2342630:+,A5:Chr01:2341370:2342630:+,A3:Chr01:2341370:2342630:+
Potri.001G031800	TCONS_00001168	loss	ptc-miR6438b:2342180:2342201	SI:Chr01:2341370:2342630:+,A5:Chr01:2341370:2342630:+,A3:Chr01:2341370:2342630:+
Potri.001G031800	TCONS_00001163	gain	ptc-miR159c:2343405:2343425	RI:Chr01:2342964:2343492:+,RI:Chr01:2342939:2343492:+
Potri.007G010800	TCONS_00135434	longest iso	ptc-miR396a:850203:850223; ptc-miR396e-5p:850203:850223; ptc-miR396c:850203:850223; ptc-miR396b:850203:850223; ptc-miR396d:850203:850223; ptc-miR396f:850203:850223; ptc-miR6438a:844942:844963; ptc-miR6438b:844942:844963; ptc-miR396g-5p:850203:850223
Potri.007G010800	TCONS_00135446	gain	ptc-miR160e-3p:850409:850429	RI:Chr07:850340:850527:-,RI:Chr07:850311:850527:-,RI:Chr07:850340:850457:-
Potri.012G134800	TCONS_00208574	longest iso	ptc-miR6477:15138350:15138370
Potri.012G134800	TCONS_00208572	gain	ptc-miR398c-3p:15134013:15134033	RI:Chr12:15133815:15134034:+
Potri.018G085400	TCONS_00274948	longest iso	ptc-miR7842:11219982:11220002
Potri.018G085400	TCONS_00274949	loss	ptc-miR7842:11219982:11220002	SI:Chr18:11219924:11220225:+
Potri.005G024600	TCONS_00090493	longest iso	none
Potri.005G024600	TCONS_00090501	gain	ptc-miR6448:1829421:1829441	RI:Chr05:1829273:1831453:+,RI:Chr05:1829273:1830748:+
Potri.001G216900	TCONS_00008214	longest iso	ptc-miR3627a:22121444:22121465; ptc-miR395h:22117249:22117269; ptc-miR395i:22117249:22117269; ptc-miR395j:22117249:22117269; ptc-miR395k:22117249:22117269; ptc-miR395d:22117249:22117269; ptc-miR395e:22117249:22117269; ptc-miR395f:22117249:22117269; ptc-miR395g:22117249:22117269; ptc-miR395b:22117249:22117269; ptc-miR395c:22117249:22117269; ptc-miR6477:22121874:22121894
Potri.001G216900	TCONS_00008224	loss	ptc-miR395c:22117249:22117269	SI:Chr01:22121358:22121847:+
Potri.001G216900	TCONS_00008223	loss	ptc-miR3627a:22121444:22121465	SI:Chr01:22121358:22121847:+
Potri.009G143300	TCONS_00164484	longest iso	none
Potri.009G143300	TCONS_00164487	gain	ptc-miR7832:11380114:11380134	AE:Chr09:11379517:11380250:+
Potri.008G172900	TCONS_00157080	longest iso	ptc-miR168a-5p:11799065:11799085; ptc-miR6438a:11796397:11796418; ptc-miR7815:11796052:11796072; ptc-miR6438b:11796397:11796418; ptc-miR168b-5p:11799065:11799085
Potri.008G172900	TCONS_00157083	loss	ptc-miR6438b:11796397:11796418	SI:Chr08:11795966:11797815:-
Potri.016G001000	TCONS_00251729	longest iso	ptc-miR6452:46396:46416; ptc-miR156j:46296:46316; ptc-miR156i:46296:46316; ptc-miR156h:46296:46316; ptc-miR156g:46296:46316; ptc-miR6476c:46468:46487; ptc-miR6476b:46468:46487; ptc-miR6476a:46468:46487
Potri.016G001000	TCONS_00251738	loss	ptc-miR6476a:46468:46487	A3:Chr16:45824:46794:+,SE:Chr16:45824:46794:+
Potri.016G001000	TCONS_00251717	loss	ptc-miR6476a:46468:46487	SI:Chr16:46287:46794:+
Potri.014G022800	TCONS_00226554	longest iso	ptc-miR156g:1990226:1990246; ptc-miR156l:1990226:1990246; ptc-miR156j:1990226:1990246; ptc-miR156i:1990226:1990246; ptc-miR156h:1990226:1990246
Potri.014G022800	TCONS_00226563	gain	ptc-miR6466-3p:1987846:1987866	AE:Chr14:1987283:1987965:+
Potri.005G145300	TCONS_00104274	longest iso	ptc-miR7833:12549731:12549751
Potri.005G145300	TCONS_00104272	loss	ptc-miR7833:12549731:12549751	SI:Chr05:12549609:12549754:-
Potri.007G100200	TCONS_00138725	longest iso	ptc-miR473a-5p:12604868:12604887; ptc-miR169t:12609323:12609343; ptc-miR473b:12604868:12604887
Potri.007G100200	TCONS_00138722	gain	ptc-miR7826:12605557:12605577	RE:Chr07:12605514:12605669:-
Potri.007G100200	TCONS_00138727	gain	ptc-miR7826:12605557:12605577	RE:Chr07:12605514:12605669:-
Potri.001G141700	TCONS_00005170	longest iso	none
Potri.001G141700	TCONS_00005141	gain	ptc-miR6423:11424514:11424535	RE:Chr01:11425101:11425316:+,RI:Chr01:11424595:11424735:+,RI:Chr01:11424541:11424657:+,RI:Chr01:11424532:11424645:+
Potri.004G209800	TCONS_00080088	longest iso	ptc-miR6477:21760871:21760891; ptc-miR1447:21759978:21759998
Potri.004G209800	TCONS_00080087	loss	ptc-miR6477:21760871:21760891	SI:Chr04:21760826:21760912:+
Potri.004G209800	TCONS_00080085	loss	ptc-miR6477:21760871:21760891	SI:Chr04:21760826:21760912:+
Potri.010G235700	TCONS_00181236	longest iso	ptc-miR477d-3p:21572834:21572854
Potri.010G235700	TCONS_00181230	loss	ptc-miR477d-3p:21572834:21572854	SI:Chr10:21569256:21572837:+
Potri.002G018700	TCONS_00046438	longest iso	none
Potri.002G018700	TCONS_00046428	gain	ptc-miR6428:1076683:1076704	RI:Chr02:1076447:1076734:-
Potri.018G098400	TCONS_00281012	longest iso	ptc-miR6450a:12673572:12673592
Potri.018G098400	TCONS_00280998	loss	ptc-miR6450a:12673572:12673592	SI:Chr18:12672912:12674004:-
Potri.018G098400	TCONS_00280999	loss	ptc-miR6450a:12673572:12673592	SI:Chr18:12672912:12674004:-
Potri.018G098400	TCONS_00281023	loss	ptc-miR6450a:12673572:12673592	SI:Chr18:12672912:12674004:-
Potri.014G066800	TCONS_00235781	longest iso	ptc-miR7841:5440375:5440395
Potri.014G066800	TCONS_00235782	loss	ptc-miR7841:5440375:5440395	SI:Chr14:5440047:5441388:-
Potri.015G028300	TCONS_00242089	longest iso	ptc-miR7815:2275409:2275429; ptc-miR6473:2273662:2273682
Potri.015G028300	TCONS_00242091	gain	ptc-miR396g-3p:2275096:2275116	AE:Chr15:2275063:2275398:+
Potri.014G029300	TCONS_00226795	longest iso	none
Potri.014G029300	TCONS_00226798	gain	ptc-miR7833:2490514:2490534	RI:Chr14:2490450:2490537:+
Potri.017G112900	TCONS_00265489	longest iso	ptc-miR164b:12840150:12840170; ptc-miR164c:12840150:12840170; ptc-miR164a:12840150:12840170; ptc-miR6469:12845693:12845713; ptc-miR164d:12840150:12840170; ptc-miR164e:12840150:12840170; ptc-miR827:12843984:12844004
Potri.017G112900	TCONS_00265507	loss	ptc-miR827:12843984:12844004	SE:Chr17:12843124:12845164:+
Potri.009G015000	TCONS_00166062	longest iso	ptc-miR7824:2587348:2587368; ptc-miR167g-3p:2587693:2587713; ptc-miR6457b:2595284:2595304; ptc-miR167f-3p:2587693:2587713; ptc-miR166p:2588121:2588141; ptc-miR167h-3p:2587693:2587713
Potri.009G015000	TCONS_00166038	loss	ptc-miR6457b:2595284:2595304	SI:Chr09:2587208:2587367:-
Potri.017G144800	TCONS_00266398	longest iso	none
Potri.017G144800	TCONS_00266397	gain	ptc-miR403a:15271298:15271484	A5:Chr17:15271302:15271467:+,SI:Chr17:15271302:15271467:+
Potri.009G046300	TCONS_00161136	longest iso	ptc-miR477c:5192251:5192272; ptc-miR6459b:5187500:5187519
Potri.009G046300	TCONS_00161138	gain	ptc-miR6446:5194056:5194076	RI:Chr09:5193981:5194073:+
Potri.018G069200	TCONS_00274190	longest iso	ptc-miR6439a:8825922:8825942
Potri.018G069200	TCONS_00274189	loss	ptc-miR6439a:8825922:8825942	SI:Chr18:8825836:8825996:+
Potri.014G029900	TCONS_00234489	longest iso	ptc-miR171a-5p:2525491:2525511
Potri.014G029900	TCONS_00234490	loss	ptc-miR171a-5p:2525491:2525511	SI:Chr14:2525063:2525833:-
Potri.014G029900	TCONS_00234502	loss	ptc-miR171a-5p:2525491:2525511	SI:Chr14:2525047:2525833:-
Potri.014G029900	TCONS_00234501	loss	ptc-miR171a-5p:2525491:2525511	SI:Chr14:2525047:2525833:-
Potri.006G145200	TCONS_00113963	longest iso	ptc-miR6421-3p:12346266:12346286; ptc-miR159e:12343201:12343221
Potri.006G145200	TCONS_00113987	loss	ptc-miR159e:12343201:12343221	A3:Chr06:12345844:12346467:+,SI:Chr06:12345844:12346467:+
Potri.006G145200	TCONS_00113988	loss	ptc-miR159e:12343201:12343221	A3:Chr06:12345844:12346346:+,SI:Chr06:12345844:12346346:+
Potri.006G145200	TCONS_00113962	loss	ptc-miR6421-3p:12346266:12346286	A3:Chr06:12345844:12346467:+,SI:Chr06:12345844:12346467:+
Potri.002G049700	TCONS_00036797	longest iso	ptc-miR159b:3280682:3280702; ptc-miR159c:3280682:3280702; ptc-miR319b:3280682:3280701; ptc-miR159a:3280682:3280702; ptc-miR319d:3280682:3280701; ptc-miR159e:3280682:3280702; ptc-miR828b-5p:3281410:3281431; ptc-miR828a:3281410:3281431; ptc-miR319c:3280682:3280701; ptc-miR319a:3280682:3280701
Potri.002G049700	TCONS_00036778	loss	ptc-miR828a:3281410:3281431	SI:Chr02:3281077:3281643:+
Potri.002G049700	TCONS_00036810	loss	ptc-miR828a:3281410:3281431	SI:Chr02:3281077:3281643:+
Potri.002G049700	TCONS_00036800	loss	ptc-miR828a:3281410:3281431	SI:Chr02:3281077:3281643:+
Potri.002G257100	TCONS_00055809	longest iso	ptc-miR482c-5p:24594601:24594622; ptc-miR1444e:24599837:24599857; ptc-miR1444d:24599837:24599857; ptc-miR6446:24592305:24592325; ptc-miR7820:24596682:24596702; ptc-miR398c-5p:24599562:24599582; ptc-miR530a:24593760:24593779; ptc-miR6435:24602043:24602063
Potri.002G257100	TCONS_00055846	loss	ptc-miR398c-5p:24599562:24599582	SE:Chr02:24599157:24599779:-
Potri.002G257100	TCONS_00055813	loss	ptc-miR398c-5p:24599562:24599582	SE:Chr02:24599157:24599779:-
Potri.001G350200	TCONS_00013148	longest iso	ptc-miR395h:35680651:35680671; ptc-miR395i:35680651:35680671; ptc-miR395j:35680651:35680671; ptc-miR395k:35680651:35680671; ptc-miR395d:35680651:35680671; ptc-miR395e:35680651:35680671; ptc-miR395f:35680651:35680671; ptc-miR395g:35680651:35680671; ptc-miR395b:35680651:35680671; ptc-miR395c:35680651:35680671; ptc-miR530a:35686915:35687056
Potri.001G350200	TCONS_00013146	loss	ptc-miR530a:35686915:35687056	A3:Chr01:35686918:35687045:+
Potri.002G092400	TCONS_00049446	longest iso	ptc-miR395h:6582148:6582168; ptc-miR395i:6582148:6582168; ptc-miR395j:6582148:6582168; ptc-miR395k:6582148:6582168; ptc-miR395d:6582148:6582168; ptc-miR395e:6582148:6582168; ptc-miR395f:6582148:6582168; ptc-miR395g:6582148:6582168; ptc-miR395a:6582148:6582168; ptc-miR395b:6582148:6582168; ptc-miR395c:6582148:6582168
Potri.002G092400	TCONS_00049453	gain	ptc-miR7833:6581777:6581797	RI:Chr02:6581693:6581797:-,RI:Chr02:6581532:6581797:-
Potri.002G052800	TCONS_00047857	longest iso	ptc-miR6475:3506993:3507013; ptc-miR156e:3507938:3508062; ptc-miR156d:3507938:3508062; ptc-miR156c:3507938:3508062; ptc-miR156b:3507938:3508062; ptc-miR156a:3507938:3508062; ptc-miR156f:3507938:3508062
Potri.002G052800	TCONS_00047855	loss	ptc-miR156f:3507938:3508062	SE:Chr02:3507135:3508061:-
Potri.006G080100	TCONS_00121874	longest iso	ptc-miR6477:6065463:6065483
Potri.006G080100	TCONS_00121890	loss	ptc-miR6477:6065463:6065483	SI:Chr06:6065144:6065513:-
Potri.014G159500	TCONS_00232074	longest iso	ptc-miR7832:12508740:12508760
Potri.014G159500	TCONS_00232061	loss	ptc-miR7832:12508740:12508760	SI:Chr14:12507851:12508976:+,A3:Chr14:12507851:12508976:+
Potri.014G159500	TCONS_00232073	loss	ptc-miR7832:12508740:12508760	SI:Chr14:12507851:12508976:+,A3:Chr14:12507851:12508976:+
Potri.014G159500	TCONS_00232065	loss	ptc-miR7832:12508740:12508760	A3:Chr14:12507851:12509005:+,SI:Chr14:12507851:12509005:+
Potri.014G159500	TCONS_00232064	loss	ptc-miR7832:12508740:12508760	SI:Chr14:12507851:12508976:+,A3:Chr14:12507851:12508976:+
Potri.006G056500	TCONS_00110568	longest iso	ptc-miR6474:4115007:4115027; ptc-miR6469:4113332:4113352
Potri.006G056500	TCONS_00110553	loss	ptc-miR6469:4113332:4113352	SI:Chr06:4114781:4115513:+,A5:Chr06:4114781:4115513:+,SI:Chr06:4113108:4114216:+,A5:Chr06:4113108:4114216:+,SE:Chr06:4113108:4114216:+
Potri.006G056500	TCONS_00110554	loss	ptc-miR6469:4113332:4113352	SI:Chr06:4113108:4113483:+,A5:Chr06:4113108:4113483:+,SE:Chr06:4113108:4113483:+
Potri.006G056500	TCONS_00110555	loss	ptc-miR6469:4113332:4113352	SI:Chr06:4113108:4114216:+,A5:Chr06:4113108:4114216:+,SE:Chr06:4113108:4114216:+
Potri.006G056500	TCONS_00110556	loss	ptc-miR6469:4113332:4113352	SI:Chr06:4113240:4114216:+,SE:Chr06:4113240:4114216:+
Potri.006G056500	TCONS_00110557	loss	ptc-miR6469:4113332:4113352	SI:Chr06:4113113:4114216:+,A5:Chr06:4113113:4114216:+,SE:Chr06:4113113:4114216:+
Potri.006G056500	TCONS_00110558	loss	ptc-miR6469:4113332:4113352	SI:Chr06:4113108:4114216:+,A5:Chr06:4113108:4114216:+,SE:Chr06:4113108:4114216:+
Potri.015G004600	TCONS_00241176	longest iso	none
Potri.015G004600	TCONS_00241183	gain	ptc-miR169ag:306177:306199	RI:Chr15:306181:306311:+
Potri.019G032800	TCONS_00283852	longest iso	ptc-miR6450b:3765946:3765966; ptc-miR171l-5p:3759359:3760901; ptc-miR6475:3766625:3766645,3766671:3766691
Potri.019G032800	TCONS_00283873	loss	ptc-miR6475:3766671:3766691	SI:Chr19:3765820:3766520:+
Potri.019G032800	TCONS_00283850	loss	ptc-miR6450b:3765946:3765966	SI:Chr19:3765820:3766520:+
Potri.012G066600	TCONS_00205983	longest iso	ptc-miR477d-5p:8681880:8681901; ptc-miR156k:8681627:8681646; ptc-miR530b:8684918:8684937; ptc-miR530a:8684918:8684937
Potri.012G066600	TCONS_00205974	loss	ptc-miR156k:8681627:8681646	SE:Chr12:8679404:8683398:+
Potri.010G074300	TCONS_00185152	longest iso	none
Potri.010G074300	TCONS_00185164	gain	ptc-miR7835:10079187:10079207	RI:Chr10:10079205:10079543:-
Potri.001G471000	TCONS_00017225	longest iso	ptc-miR7818:50256726:50256746; ptc-miR159c:50253893:50253913
Potri.001G471000	TCONS_00017252	loss	ptc-miR159c:50253893:50253913	RE:Chr01:50253493:50254358:+
Potri.001G471000	TCONS_00017235	loss	ptc-miR159c:50253893:50253913	A3:Chr01:50251990:50254212:+
Potri.001G471000	TCONS_00017236	loss	ptc-miR159c:50253893:50253913	SE:Chr01:50251990:50255204:+
Potri.005G045500	TCONS_00100562	longest iso	ptc-miR6462c-3p:3341585:3341605; ptc-miR172e:3343460:3343480; ptc-miR6462d:3341585:3341605; ptc-miR6462b:3341585:3341605; ptc-miR172d:3343460:3343480; ptc-miR6462a:3341585:3341605
Potri.005G045500	TCONS_00100537	gain	ptc-miR169x:3339644:3339664	RI:Chr05:3339635:3340278:-
Potri.010G085500	TCONS_00185688	longest iso	ptc-miR403a:11059410:11059430; ptc-miR403d:11059410:11059430; ptc-miR403b:11059410:11059430; ptc-miR172g-5p:11060354:11060374; ptc-miR172b-5p:11060354:11060374; ptc-miR403c-3p:11059410:11059430
Potri.010G085500	TCONS_00185691	loss	ptc-miR172b-5p:11060354:11060374	SI:Chr10:11059604:11061228:-
Potri.010G085500	TCONS_00185692	loss	ptc-miR172b-5p:11060354:11060374	SI:Chr10:11059604:11061228:-
Potri.017G114800	TCONS_00265565	longest iso	ptc-miR482a.2:13035448:13035467
Potri.017G114800	TCONS_00265582	loss	ptc-miR482a.2:13035448:13035467	A5:Chr17:13035462:13036654:+,A3:Chr17:13035462:13036654:+,SE:Chr17:13035462:13036654:+
Potri.012G073600	TCONS_00206241	longest iso	none
Potri.012G073600	TCONS_00206255	gain	ptc-miR477a-3p:9891336:9891356	AE:Chr12:9891252:9891377:+
Potri.018G072600	TCONS_00274377	longest iso	none
Potri.018G072600	TCONS_00274378	gain	ptc-miR827:9428316:9428336	RI:Chr18:9428263:9428667:+
Potri.T093700	TCONS_00291956	longest iso	ptc-miR172h-5p:23747:23767; ptc-miR474b:26584:26607; ptc-miR6451:26468:26488
Potri.T093700	TCONS_00291983	loss	ptc-miR6451:26468:26488	SI:scaffold_126:23968:26810:+
Potri.001G279100	TCONS_00010394	longest iso	none
Potri.001G279100	TCONS_00010422	gain	ptc-miR164e:28552145:28552165	RI:Chr01:28552126:28552402:+
Potri.001G247800	TCONS_00009270	longest iso	ptc-miR399j:25789028:25789135; ptc-miR399a:25789028:25789135; ptc-miR399b:25789028:25789135; ptc-miR399d:25789028:25789135; ptc-miR169ab:25789030:25789136; ptc-miR6459a-3p:25788502:25788522; ptc-miR169z:25789028:25789136
Potri.001G247800	TCONS_00009272	loss	ptc-miR169z:25789028:25789136	A3:Chr01:25789031:25789140:+
Potri.002G151800	TCONS_00051863	longest iso	ptc-miR159b:11467239:11467259; ptc-miR159a:11467239:11467259; ptc-miR1445:11466204:11466223; ptc-miR159d:11467239:11467259
Potri.002G151800	TCONS_00051850	loss	ptc-miR159d:11467239:11467259	SI:Chr02:11467239:11468072:-
Potri.002G151800	TCONS_00051847	loss	ptc-miR159d:11467239:11467259	SE:Chr02:11466958:11468072:-
Potri.002G151800	TCONS_00051883	loss	ptc-miR159d:11467239:11467259	SE:Chr02:11466958:11468072:-
Potri.018G114700	TCONS_00281683	longest iso	ptc-miR6449:13960455:13960474; ptc-miR6457a:13963342:13963362
Potri.018G114700	TCONS_00281682	loss	ptc-miR6449:13960455:13960474	SI:Chr18:13960379:13960528:-
Potri.018G114700	TCONS_00281691	loss	ptc-miR6449:13960455:13960474	SI:Chr18:13960379:13960528:-
Potri.003G180300	TCONS_00063579	longest iso	ptc-miR6427-5p:18752690:18752851; ptc-miR6435:18752596:18752615; ptc-miR171a-5p:18752002:18752022
Potri.003G180300	TCONS_00063599	loss	ptc-miR171a-5p:18752002:18752022	A3:Chr03:18752843:18752943:+,RE:Chr03:18752619:18752842:+,SI:Chr03:18751699:18752618:+
Potri.003G180300	TCONS_00063598	loss	ptc-miR171a-5p:18752002:18752022	RE:Chr03:18752619:18752842:+,A3:Chr03:18752843:18752943:+,SI:Chr03:18751699:18752618:+
Potri.003G180300	TCONS_00063578	loss	ptc-miR171a-5p:18752002:18752022	RE:Chr03:18752619:18752842:+,A3:Chr03:18752843:18752943:+,SI:Chr03:18751699:18752618:+
Potri.003G061800	TCONS_00067136	longest iso	ptc-miR6447:8945277:8945297
Potri.003G061800	TCONS_00067133	loss	ptc-miR6447:8945277:8945297	SI:Chr03:8944610:8946299:-,SE:Chr03:8944610:8946299:-
Potri.003G061800	TCONS_00067141	loss	ptc-miR6447:8945277:8945297	SI:Chr03:8944610:8946299:-,SE:Chr03:8944610:8946299:-
Potri.003G061800	TCONS_00067143	loss	ptc-miR6447:8945277:8945297	SI:Chr03:8944610:8946299:-,SE:Chr03:8944610:8946299:-
Potri.003G061800	TCONS_00067134	loss	ptc-miR6447:8945277:8945297	SE:Chr03:8944610:8947793:-
Potri.007G064100	TCONS_00137512	longest iso	ptc-miR394a-3p:8105644:8105663; ptc-miR394b-3p:8105644:8105663
Potri.007G064100	TCONS_00137515	loss	ptc-miR394b-3p:8105644:8105663	SI:Chr07:8105150:8105703:-
Potri.005G157500	TCONS_00095006	longest iso	ptc-miR530b:15742217:15742236
Potri.005G157500	TCONS_00095003	loss	ptc-miR530b:15742217:15742236	SI:Chr05:15741994:15742598:+
Potri.012G021800	TCONS_00209796	longest iso	none
Potri.012G021800	TCONS_00209825	gain	ptc-miR390d-5p:1925905:1925925	RI:Chr12:1925868:1925953:-
Potri.001G369400	TCONS_00031155	longest iso	ptc-miR6476c:38334910:38334929; ptc-miR6476b:38334910:38334929; ptc-miR6476a:38334910:38334929
Potri.001G369400	TCONS_00031145	loss	ptc-miR6476a:38334910:38334929	SI:Chr01:38334810:38335277:-
Potri.001G369400	TCONS_00031157	loss	ptc-miR6476a:38334910:38334929	SI:Chr01:38334810:38335277:-
Potri.006G130700	TCONS_00123916	longest iso	ptc-miR167h-5p:10717629:10720099; ptc-miR167c:10717629:10720099; ptc-miR167b:10717629:10720099; ptc-miR167a:10717629:10720099; ptc-miR167e:10717629:10720099; ptc-miR167d:10717629:10720099
Potri.006G130700	TCONS_00123917	loss	ptc-miR167d:10717629:10720099	A5:Chr06:10720073:10717642:-
Potri.015G000900	TCONS_00246599	longest iso	ptc-miR398a:40486:40506; ptc-miR6452:43548:43567
Potri.015G000900	TCONS_00246602	loss	ptc-miR6452:43548:43567	SE:Chr15:43323:44994:-
Potri.001G108100	TCONS_00003809	longest iso	none
Potri.001G108100	TCONS_00003816	gain	ptc-miR7825:8581680:8582124	A5:Chr01:8581691:8582113:+
Potri.010G026800	TCONS_00172685	longest iso	ptc-miR472b:3767652:3767672
Potri.010G026800	TCONS_00172682	loss	ptc-miR472b:3767652:3767672	SI:Chr10:3767086:3767928:+
Potri.010G026800	TCONS_00172677	loss	ptc-miR472b:3767652:3767672	SI:Chr10:3767086:3767928:+
Potri.003G152600	TCONS_00070984	longest iso	ptc-miR7822:16635287:16636283
Potri.003G152600	TCONS_00071004	loss	ptc-miR7822:16635287:16636283	A3:Chr03:16636275:16635307:-
Potri.007G144600	TCONS_00134823	longest iso	ptc-miR166q:15426197:15426217; ptc-miR403c-5p:15426630:15426650; ptc-miR166n:15426197:15426217; ptc-miR166o:15426197:15426217
Potri.007G144600	TCONS_00134825	loss	ptc-miR166o:15426197:15426217	A3:Chr07:15426084:15426474:+,SI:Chr07:15426084:15426474:+
Potri.007G144600	TCONS_00134811	loss	ptc-miR166o:15426197:15426217	A3:Chr07:15426084:15426478:+,SI:Chr07:15426084:15426478:+
Potri.004G065200	TCONS_00083163	longest iso	ptc-miR7834:5466739:5466759; ptc-miR7841:5466016:5466036
Potri.004G065200	TCONS_00083164	loss	ptc-miR7841:5466016:5466036	SI:Chr04:5465706:5466529:-
Potri.004G065200	TCONS_00083165	loss	ptc-miR7841:5466016:5466036	SI:Chr04:5465706:5466549:-
Potri.007G025700	TCONS_00136027	longest iso	ptc-miR399h:1922748:1922768; ptc-miR6467:1921762:1921782; ptc-miR399f:1922748:1922768; ptc-miR399g:1922748:1922768
Potri.007G025700	TCONS_00136023	loss	ptc-miR6467:1921762:1921782	SE:Chr07:1921417:1921935:-
Potri.012G138900	TCONS_00208697	longest iso	ptc-miR6444:15349933:15349953
Potri.012G138900	TCONS_00208700	loss	ptc-miR6444:15349933:15349953	SI:Chr12:15349754:15349976:+
Potri.010G227500	TCONS_00180869	longest iso	ptc-miR6423:21057535:21057556; ptc-miR399h:21058849:21058869; ptc-miR7833:21057780:21057800
Potri.010G227500	TCONS_00180872	loss	ptc-miR7833:21057780:21057800	A3:Chr10:21057759:21060011:+
Potri.010G227500	TCONS_00180873	loss	ptc-miR7833:21057780:21057800	A5:Chr10:21057759:21060011:+,A3:Chr10:21057759:21060011:+
Potri.010G227500	TCONS_00180870	loss	ptc-miR7833:21057780:21057800	SI:Chr10:21057503:21057668:+,SI:Chr10:21057759:21058097:+
Potri.015G098600	TCONS_00245021	longest iso	ptc-miR7838:11796252:11796272
Potri.015G098600	TCONS_00245023	gain	ptc-miR6445b:11793751:11793772	AE:Chr15:11793704:11793854:+
Potri.018G085500	TCONS_00274959	longest iso	ptc-miR7817b:11228410:11228430; ptc-miR6428:11226215:11226236
Potri.018G085500	TCONS_00274960	loss	ptc-miR6428:11226215:11226236	SE:Chr18:11225394:11228951:+
Potri.005G177200	TCONS_00105270	longest iso	ptc-miR169b-3p:19303496:19303515
Potri.005G177200	TCONS_00105273	loss	ptc-miR169b-3p:19303496:19303515	SI:Chr05:19302684:19303984:-
Potri.014G167800	TCONS_00232373	longest iso	none
Potri.014G167800	TCONS_00232375	gain	ptc-miR6436:13402827:13402848	RI:Chr14:13402830:13402868:+,RI:Chr14:13402836:13402901:+
Potri.014G060100	TCONS_00227959	longest iso	ptc-miR474c:4636088:4637007
Potri.014G060100	TCONS_00227976	loss	ptc-miR474c:4636088:4637007	A3:Chr14:4636098:4637051:+
Potri.005G251500	TCONS_00108213	longest iso	ptc-miR6462c-3p:25356703:25356723; ptc-miR6421-5p:25354085:25354105; ptc-miR6462d:25356703:25356723; ptc-miR6462b:25356703:25356723; ptc-miR530b:25356710:25356729; ptc-miR6462a:25356703:25356723
Potri.005G251500	TCONS_00108204	loss	ptc-miR6462a:25356703:25356723	SE:Chr05:25355519:25357094:-
Potri.005G251500	TCONS_00108214	loss	ptc-miR6462a:25356703:25356723	SE:Chr05:25355524:25357094:-
Potri.018G027800	TCONS_00278552	longest iso	ptc-miR474b:2215680:2215703
Potri.018G027800	TCONS_00278556	gain	ptc-miR6432:2215221:2215547	A5:Chr18:2215545:2215240:-
Potri.008G148000	TCONS_00146797	longest iso	ptc-miR6452:9970841:9970861
Potri.008G148000	TCONS_00146798	gain	ptc-miR6469:9968189:9968209	AE:Chr08:9968160:9968618:+
Potri.014G119100	TCONS_00230237	longest iso	ptc-miR6441:9248465:9248485; ptc-miR6427-3p:9243981:9244001
Potri.014G119100	TCONS_00230235	loss	ptc-miR6427-3p:9243981:9244001	SE:Chr14:9243442:9245175:+
Potri.008G060800	TCONS_00152521	longest iso	ptc-miR6474:3671029:3671049; ptc-miR6475:3672031:3672051; ptc-miR6450a:3673047:3673067
Potri.008G060800	TCONS_00152525	loss	ptc-miR6475:3672031:3672051	SI:Chr08:3671357:3672671:-
Potri.006G140000	TCONS_00113741	longest iso	ptc-miR159b:11734705:11734725; ptc-miR6429:11735037:11735057; ptc-miR159a:11734705:11734725
Potri.006G140000	TCONS_00113744	loss	ptc-miR159a:11734705:11734725	A3:Chr06:11734639:11736808:+,A5:Chr06:11734639:11736808:+,SI:Chr06:11734639:11736808:+
Potri.006G140000	TCONS_00113740	loss	ptc-miR159a:11734705:11734725	A3:Chr06:11734639:11735815:+,A5:Chr06:11734639:11735815:+,SI:Chr06:11734639:11735815:+
Potri.006G140000	TCONS_00113732	loss	ptc-miR159a:11734705:11734725	A3:Chr06:11734664:11736838:+,A5:Chr06:11734664:11736838:+,SI:Chr06:11734664:11736838:+
Potri.019G065700	TCONS_00285429	longest iso	ptc-miR397a:9847616:9847636
Potri.019G065700	TCONS_00285439	loss	ptc-miR397a:9847616:9847636	SI:Chr19:9846875:9847662:+
Potri.019G065700	TCONS_00285436	loss	ptc-miR397a:9847616:9847636	SI:Chr19:9846875:9847662:+
Potri.009G037700	TCONS_00166852	longest iso	none
Potri.009G037700	TCONS_00166851	gain	ptc-miR6442:4636475:4636577	SI:Chr09:4636484:4636565:-
Potri.009G037700	TCONS_00166833	gain	ptc-miR6442:4636475:4636577	SI:Chr09:4636484:4636565:-
Potri.005G037000	TCONS_00090809	longest iso	ptc-miR169ae:2711335:2711355; ptc-miR169ad:2711335:2711355; ptc-miR169af:2711335:2711355; ptc-miR169ac:2711335:2711355; ptc-miR408-5p:2712123:2712144; ptc-miR169q:2711335:2711355; ptc-miR169u-5p:2711335:2711355
Potri.005G037000	TCONS_00090813	loss	ptc-miR169u-5p:2711335:2711355	SI:Chr05:2711234:2711468:+
Potri.005G037000	TCONS_00090814	loss	ptc-miR169u-5p:2711335:2711355	SI:Chr05:2711234:2711468:+
Potri.014G055900	TCONS_00235387	longest iso	ptc-miR6421-3p:4364504:4364720
Potri.014G055900	TCONS_00235380	loss	ptc-miR6421-3p:4364504:4364720	SE:Chr14:4363875:4364717:-
Potri.014G055900	TCONS_00235394	loss	ptc-miR6421-3p:4364504:4364720	SE:Chr14:4363875:4364717:-
Potri.011G111400	TCONS_00195715	longest iso	ptc-miR168a-3p:13618114:13618134; ptc-miR168b-3p:13618114:13618134
Potri.011G111400	TCONS_00195713	loss	ptc-miR168b-3p:13618114:13618134	SI:Chr11:13617173:13618273:+
Potri.007G047500	TCONS_00131389	longest iso	ptc-miR169b-3p:4397031:4397050
Potri.007G047500	TCONS_00131384	loss	ptc-miR169b-3p:4397031:4397050	A3:Chr07:4386417:4397137:+
Potri.009G094900	TCONS_00162949	longest iso	ptc-miR7840:8573264:8573284
Potri.009G094900	TCONS_00162942	loss	ptc-miR7840:8573264:8573284	SI:Chr09:8572744:8573379:+
Potri.009G094900	TCONS_00162967	loss	ptc-miR7840:8573264:8573284	RI:Chr09:8572744:8573379:+
Potri.008G079700	TCONS_00143875	longest iso	none
Potri.008G079700	TCONS_00143878	gain	ptc-miR6466-5p:4967952:4968179	A5:Chr08:4967964:4968170:+
Potri.001G395000	TCONS_00031935	longest iso	ptc-miR7826:41430795:41430815
Potri.001G395000	TCONS_00031933	loss	ptc-miR7826:41430795:41430815	SE:Chr01:41430324:41432259:-
Potri.010G182600	TCONS_00178684	longest iso	ptc-miR399h:18031244:18031264
Potri.010G182600	TCONS_00178683	loss	ptc-miR399h:18031244:18031264	A3:Chr10:18026507:18031332:+,A5:Chr10:18026507:18031332:+
Potri.006G126200	TCONS_00113219	longest iso	ptc-miR476a:10195123:10195143
Potri.006G126200	TCONS_00113218	loss	ptc-miR476a:10195123:10195143	SI:Chr06:10194979:10195170:+
Potri.003G104200	TCONS_00069054	longest iso	ptc-miR7833:12897466:12900391
Potri.003G104200	TCONS_00069052	loss	ptc-miR7833:12897466:12900391	SE:Chr03:12897481:12901205:-
Potri.006G048400	TCONS_00120658	longest iso	ptc-miR475d-3p:3459969:3459989
Potri.006G048400	TCONS_00120659	loss	ptc-miR475d-3p:3459969:3459989	SI:Chr06:3458742:3460086:-
Potri.006G048400	TCONS_00120663	loss	ptc-miR475d-3p:3459969:3459989	SI:Chr06:3458742:3460086:-
Potri.006G048400	TCONS_00120642	gain	ptc-miR1444a:3458158:3458177	RI:Chr06:3457926:3458716:-
Potri.007G116600	TCONS_00134019	longest iso	ptc-miR6423:13730867:13730888; ptc-miR169n-5p:13733648:13733668; ptc-miR169aa:13733647:13733667
Potri.007G116600	TCONS_00134021	gain	ptc-miR167g-5p:13732170:13732190	A5:Chr07:13732269:13732387:+
Potri.006G027100	TCONS_00109485	longest iso	ptc-miR7824:1828790:1828810; ptc-miR6464:1831260:1831280
Potri.006G027100	TCONS_00109486	loss	ptc-miR7824:1828790:1828810	SI:Chr06:1828758:1829028:+
Potri.006G027100	TCONS_00109469	loss	ptc-miR6464:1831260:1831280	SI:Chr06:1828758:1829028:+
Potri.001G237800	TCONS_00026522	longest iso	ptc-miR827:24908145:24910359
Potri.001G237800	TCONS_00026527	gain	ptc-miR6477:24904453:24904473	RI:Chr01:24904149:24904735:-
Potri.002G019400	TCONS_00035583	longest iso	ptc-miR1445:1128279:1128298; ptc-miR6469:1128343:1128363
Potri.002G019400	TCONS_00035581	loss	ptc-miR6469:1128343:1128363	SI:Chr02:1128078:1128435:+
Potri.002G019400	TCONS_00035582	loss	ptc-miR6469:1128343:1128363	SI:Chr02:1128078:1128435:+
Potri.019G050500	TCONS_00284772	longest iso	ptc-miR1449:7577325:7577346; ptc-miR6427-5p:7573914:7574044
Potri.019G050500	TCONS_00284800	loss	ptc-miR6427-5p:7573914:7574044	A3:Chr19:7573927:7574024:+
Potri.004G236600	TCONS_00081108	longest iso	ptc-miR6445a:24211113:24211134; ptc-miR6445b:24211113:24211134
Potri.004G236600	TCONS_00081111	loss	ptc-miR6445b:24211113:24211134	A5:Chr04:24211059:24211242:+,SI:Chr04:24211059:24211242:+,SE:Chr04:24211059:24211242:+
Potri.003G105000	TCONS_00060523	longest iso	ptc-miR319a:12960669:12961005; ptc-miR319b:12960669:12961005; ptc-miR319c:12960669:12961005; ptc-miR319d:12960669:12961005; ptc-miR319i:12960669:12961005
Potri.003G105000	TCONS_00060518	gain	ptc-miR398c-5p:12956014:12956034	RI:Chr03:12955924:12956026:+,RI:Chr03:12955818:12956026:+
Potri.019G103100	TCONS_00286539	longest iso	ptc-miR394a-3p:13210422:13210441; ptc-miR156l:13211973:13211993; ptc-miR156j:13211973:13211993; ptc-miR156i:13211973:13211993; ptc-miR156h:13211973:13211993; ptc-miR156g:13211973:13211993; ptc-miR394b-3p:13210422:13210441
Potri.019G103100	TCONS_00286556	loss	ptc-miR156g:13211973:13211993	A5:Chr19:13211968:13214076:+
Potri.019G103100	TCONS_00286557	loss	ptc-miR156g:13211973:13211993	A5:Chr19:13211968:13214076:+
Potri.019G103100	TCONS_00286546	loss	ptc-miR156g:13211973:13211993	A5:Chr19:13211968:13214076:+
Potri.003G052200	TCONS_00066883	longest iso	ptc-miR6464:7732590:7732610
Potri.003G052200	TCONS_00066886	loss	ptc-miR6464:7732590:7732610	SI:Chr03:7732524:7732695:-
Potri.003G052200	TCONS_00066891	loss	ptc-miR6464:7732590:7732610	SI:Chr03:7732524:7732695:-
Potri.008G074100	TCONS_00143698	longest iso	ptc-miR6480:4608775:4609091
Potri.008G074100	TCONS_00143689	loss	ptc-miR6480:4608775:4609091	A5:Chr08:4608794:4609087:+
Potri.015G054700	TCONS_00248453	longest iso	ptc-miR475a-3p:7424228:7424248; ptc-miR475d-3p:7424228:7424248; ptc-miR475b-3p:7424228:7424248; ptc-miR475c:7424228:7424248; ptc-miR476b:7424068:7424088
Potri.015G054700	TCONS_00248450	loss	ptc-miR476b:7424068:7424088	SI:Chr15:7424223:7424331:-,SE:Chr15:7419900:7424148:-
Potri.015G054700	TCONS_00248455	loss	ptc-miR476b:7424068:7424088	SI:Chr15:7424223:7424331:-,RE:Chr15:7420088:7424222:-
Potri.006G043400	TCONS_00120497	longest iso	ptc-miR482b-5p:3069297:3069317,3070049:3070069; ptc-miR6466-3p:3068087:3068107; ptc-miR1445:3069123:3069142
Potri.006G043400	TCONS_00120502	loss	ptc-miR1445:3069123:3069142	SI:Chr06:3068327:3070007:-
Potri.006G043400	TCONS_00120506	loss	ptc-miR1445:3069123:3069142	SI:Chr06:3068280:3070007:-
Potri.011G112500	TCONS_00201411	longest iso	ptc-miR7840:13766312:13766332; ptc-miR394b-5p:13765477:13765496; ptc-miR394a-5p:13765477:13765496
Potri.011G112500	TCONS_00201412	loss	ptc-miR7840:13766312:13766332	SI:Chr11:13765564:13766321:-
Potri.005G087100	TCONS_00092825	longest iso	ptc-miR6476c:6519585:6519604; ptc-miR6476b:6519585:6519604; ptc-miR6476a:6519585:6519604; ptc-miR1447:6519758:6519777
Potri.005G087100	TCONS_00092829	loss	ptc-miR6476a:6519585:6519604	SI:Chr05:6518636:6519684:+,A5:Chr05:6518636:6519684:+,A3:Chr05:6518636:6519684:+
Potri.005G087100	TCONS_00092827	loss	ptc-miR1447:6519758:6519777	SI:Chr05:6518675:6520003:+,A5:Chr05:6518675:6520003:+,A3:Chr05:6518675:6520003:+
Potri.005G087100	TCONS_00092824	loss	ptc-miR1447:6519758:6519777	SI:Chr05:6518636:6519999:+,A5:Chr05:6518636:6519999:+,A3:Chr05:6518636:6519999:+
Potri.011G135500	TCONS_00202136	longest iso	ptc-miR480:15930684:15930707
Potri.011G135500	TCONS_00202140	loss	ptc-miR480:15930684:15930707	SE:Chr11:15930063:15931630:-
Potri.018G093400	TCONS_00280819	longest iso	ptc-miR477c:12220931:12220952; ptc-miR7812:12219707:12219727
Potri.018G093400	TCONS_00280831	loss	ptc-miR7812:12219707:12219727	SI:Chr18:12218827:12220214:-
Potri.018G093400	TCONS_00280832	loss	ptc-miR7812:12219707:12219727	SI:Chr18:12218827:12220214:-
Potri.014G095500	TCONS_00229365	longest iso	ptc-miR6457b:7459048:7459068; ptc-miR6450b:7455994:7456014; ptc-miR6432:7457712:7457732; ptc-miR6456:7455967:7455988
Potri.014G095500	TCONS_00229375	loss	ptc-miR6432:7457712:7457732	SI:Chr14:7457314:7458903:+
Potri.014G095500	TCONS_00229366	loss	ptc-miR6432:7457712:7457732	SI:Chr14:7457314:7458903:+
Potri.010G025000	TCONS_00182967	longest iso	none
Potri.010G025000	TCONS_00182958	gain	ptc-miR6432:3529465:3529485	RI:Chr10:3529394:3529489:-
Potri.012G114700	TCONS_00213078	longest iso	ptc-miR398a:13513979:13514001; ptc-miR477d-3p:13513808:13513828
Potri.012G114700	TCONS_00213080	loss	ptc-miR398a:13513979:13514001	SI:Chr12:13513999:13514209:-
Potri.008G080300	TCONS_00153497	longest iso	ptc-miR7825:5015615:5015636
Potri.008G080300	TCONS_00153509	loss	ptc-miR7825:5015615:5015636	SI:Chr08:5015026:5015717:-
Potri.008G080300	TCONS_00153508	loss	ptc-miR7825:5015615:5015636	SI:Chr08:5015026:5015717:-
Potri.008G080300	TCONS_00153510	loss	ptc-miR7825:5015615:5015636	SI:Chr08:5015026:5015717:-
Potri.009G061000	TCONS_00161734	longest iso	ptc-miR7819:6306074:6306094; ptc-miR477d-3p:6306358:6306378
Potri.009G061000	TCONS_00161735	loss	ptc-miR7819:6306074:6306094	SI:Chr09:6304815:6306225:+
Potri.018G130900	TCONS_00282156	longest iso	ptc-miR399j:15229348:15229368
Potri.018G130900	TCONS_00282159	loss	ptc-miR399j:15229348:15229368	SI:Chr18:15229139:15229480:-
Potri.018G130900	TCONS_00282162	loss	ptc-miR399j:15229348:15229368	SI:Chr18:15229139:15229480:-
Potri.019G087100	TCONS_00290118	longest iso	none
Potri.019G087100	TCONS_00290117	gain	ptc-miR6468-3p:11914589:11914609	RI:Chr19:11914439:11915480:-
Potri.001G440100	TCONS_00016095	longest iso	ptc-miR475d-3p:47188828:47188848
Potri.001G440100	TCONS_00016093	loss	ptc-miR475d-3p:47188828:47188848	SI:Chr01:47188809:47189274:+,A3:Chr01:47188809:47189274:+
Potri.001G440100	TCONS_00016100	loss	ptc-miR475d-3p:47188828:47188848	A3:Chr01:47188809:47190515:+,SI:Chr01:47188809:47190515:+
Potri.002G171300	TCONS_00041847	longest iso	ptc-miR6463:13014542:13016875
Potri.002G171300	TCONS_00041842	loss	ptc-miR6463:13014542:13016875	AE:Chr02:13014724:13014782:+
Potri.012G078700	TCONS_00206516	longest iso	ptc-miR6466-3p:10461692:10461712; ptc-miR396e-5p:10461643:10461663; ptc-miR396c:10461643:10461663; ptc-miR6455:10462202:10462312; ptc-miR396d:10461643:10461663
Potri.012G078700	TCONS_00206504	loss	ptc-miR6466-3p:10461692:10461712	SI:Chr12:10461676:10462072:+
Potri.002G017600	TCONS_00035474	longest iso	ptc-miR6475:1026717:1026836
Potri.002G017600	TCONS_00035491	loss	ptc-miR6475:1026717:1026836	A3:Chr02:1026737:1026839:+
Potri.002G017600	TCONS_00035465	loss	ptc-miR6475:1026717:1026836	A3:Chr02:1026737:1026835:+
Potri.002G017600	TCONS_00035479	loss	ptc-miR6475:1026717:1026836	A3:Chr02:1026737:1026835:+
Potri.006G111400	TCONS_00123024	longest iso	ptc-miR6454:8711766:8711786; ptc-miR169ae:8719047:8719067; ptc-miR169ad:8719047:8719067; ptc-miR169af:8719047:8719067; ptc-miR169s:8719046:8719066; ptc-miR6461:8706183:8706203; ptc-miR169q:8719047:8719067; ptc-miR475d-3p:8706453:8706473; ptc-miR169ac:8719047:8719067
Potri.006G111400	TCONS_00123058	loss	ptc-miR475d-3p:8706453:8706473	SI:Chr06:8705717:8706772:-
Potri.006G111400	TCONS_00123084	loss	ptc-miR475d-3p:8706453:8706473	SI:Chr06:8705717:8706823:-
Potri.002G061200	TCONS_00048184	longest iso	ptc-miR319a:4160252:4160790; ptc-miR319b:4160252:4160790; ptc-miR319c:4160252:4160790; ptc-miR319d:4160252:4160790; ptc-miR319e:4160252:4160790; ptc-miR319f:4160252:4160790; ptc-miR319g:4160252:4160790; ptc-miR319h:4160252:4160790; ptc-miR6457a:4163701:4163721
Potri.002G061200	TCONS_00048183	loss	ptc-miR6457a:4163701:4163721	A3:Chr02:4160775:4160260:-

## Sheet: mirna_switch_dominant
Potri.008G083800	TCONS_00144007	dominant iso	none
Potri.008G083800	TCONS_00144000	gain	ptc-miR6470:5265798:5265818	RE:Chr08:5264392:5266555:+
Potri.006G281400	TCONS_00119004	dominant iso	none
Potri.006G281400	TCONS_00119000	gain	ptc-miR6476a:27907221:27907240	RI:Chr06:27906980:27907501:+
Potri.018G138100	TCONS_00282376	dominant iso	none
Potri.018G138100	TCONS_00282374	gain	ptc-miR7817b:15771577:15771708	A5:Chr18:15771701:15771591:-
Potri.003G046600	TCONS_00058025	dominant iso	ptc-miR6446:6358200:6358220
Potri.003G046600	TCONS_00058056	gain	ptc-miR156a:6356046:6356065	RI:Chr03:6355335:6356120:+
Potri.004G044700	TCONS_00074719	dominant iso	none
Potri.004G044700	TCONS_00074720	gain	ptc-miR159e:3396296:3396316	AE:Chr04:3396262:3396343:+
Potri.005G020900	TCONS_00090357	dominant iso	ptc-miR160e-3p:1607712:1607732
Potri.005G020900	TCONS_00090363	gain	ptc-miR6438b:1608978:1608999	RI:Chr05:1608917:1609790:+
Potri.018G029300	TCONS_00278581	dominant iso	none
Potri.018G029300	TCONS_00278577	gain	ptc-miR475a-5p:2306007:2306027	RI:Chr18:2305666:2306011:-
Potri.019G051200	TCONS_00284886	dominant iso	ptc-miR1444a:7674271:7674290; ptc-miR1444c:7674271:7674290; ptc-miR1444b:7674271:7674290
Potri.019G051200	TCONS_00284887	gain	ptc-miR6427-3p:7673180:7673200	RI:Chr19:7673142:7673330:+,RI:Chr19:7673142:7673606:+,RI:Chr19:7673142:7673628:+
Potri.001G000400	TCONS_00017420	dominant iso	none
Potri.001G000400	TCONS_00017404	gain	ptc-miR6470:10713:10733	RI:Chr01:8667:10899:-,RI:Chr01:9620:10899:-
Potri.001G316700	TCONS_00011849	dominant iso	ptc-miR6448:32203262:32203282; ptc-miR7821:32203070:32203090
Potri.001G316700	TCONS_00011842	gain	ptc-miR7816:32198979:32198999	RI:Chr01:32198742:32199055:+
Potri.001G316700	TCONS_00011843	gain	ptc-miR7816:32198979:32198999	RI:Chr01:32198742:32199055:+
Potri.004G020200	TCONS_00081771	dominant iso	none
Potri.004G020200	TCONS_00081774	gain	ptc-miR6432:1358777:1359918	RE:Chr04:1358483:1358781:-
Potri.001G243100	TCONS_00026700	dominant iso	ptc-miR393a-3p:25405444:25405464; ptc-miR393b-3p:25405444:25405464
Potri.001G243100	TCONS_00026702	loss	ptc-miR393b-3p:25405444:25405464	RE:Chr01:25405280:25405457:-
Potri.019G054400	TCONS_00285083	dominant iso	ptc-miR160c-3p:8386000:8386020; ptc-miR160b-3p:8386000:8386020
Potri.019G054400	TCONS_00285091	loss	ptc-miR160b-3p:8386000:8386020	A3:Chr19:8385902:8386060:+,SI:Chr19:8385902:8386060:+
Potri.019G054400	TCONS_00285085	loss	ptc-miR160b-3p:8386000:8386020	A3:Chr19:8385902:8386049:+,SI:Chr19:8385902:8386049:+
Potri.003G220100	TCONS_00064849	dominant iso	none
Potri.003G220100	TCONS_00064850	gain	ptc-miR6436:21549065:21549086	RI:Chr03:21548826:21549133:+
Potri.003G029000	TCONS_00057300	dominant iso	none
Potri.003G029000	TCONS_00057295	gain	ptc-miR7816:3621802:3621822	AE:Chr03:3621538:3621922:+
Potri.004G081800	TCONS_00075910	dominant iso	ptc-miR6426b:6753673:6753693; ptc-miR6426a:6753673:6753693
Potri.004G081800	TCONS_00075909	gain	ptc-miR7833:6752444:6752464	RI:Chr04:6752309:6752937:+
Potri.008G096700	TCONS_00154158	dominant iso	none
Potri.008G096700	TCONS_00154157	gain	ptc-miR7822:6041593:6041612	RI:Chr08:6041200:6042080:-
Potri.015G019200	TCONS_00241804	dominant iso	none
Potri.015G019200	TCONS_00241801	gain	ptc-miR7817b:1376921:1376941	RI:Chr15:1376178:1376929:+
Potri.015G019200	TCONS_00241799	gain	ptc-miR7817b:1376921:1376941	RI:Chr15:1376178:1376929:+
Potri.003G087800	TCONS_00059795	dominant iso	ptc-miR7833:11541285:11541305
Potri.003G087800	TCONS_00059793	gain	ptc-miR6435:11538922:11538941	RI:Chr03:11538714:11539335:+
Potri.006G116700	TCONS_00123348	dominant iso	none
Potri.006G116700	TCONS_00123343	gain	ptc-miR399a:9156856:9156876	RI:Chr06:9156832:9157711:-
Potri.010G166500	TCONS_00188934	dominant iso	ptc-miR171g-5p:16972811:16972831; ptc-miR6465:16972720:16972741; ptc-miR6471:16973572:16975062
Potri.010G166500	TCONS_00188931	gain	ptc-miR160b-3p:16974524:16974544	RI:Chr10:16973591:16975061:-
Potri.001G285300	TCONS_00010630	dominant iso	none
Potri.001G285300	TCONS_00010632	gain	ptc-miR171j:29169098:29169117	AE:Chr01:29169048:29170106:+
Potri.010G198400	TCONS_00179510	dominant iso	ptc-miR6423:19096518:19096539
Potri.010G198400	TCONS_00179485	gain	ptc-miR6435:19095085:19095105	RI:Chr10:19094706:19095273:+
Potri.011G053000	TCONS_00199284	dominant iso	none
Potri.011G053000	TCONS_00199281	gain	ptc-miR7835:4547276:4547580	RE:Chr11:4547570:4547990:-,SI:Chr11:4547286:4547569:-
Potri.001G151700	TCONS_00023266	dominant iso	ptc-miR6468-5p:12503080:12503100
Potri.001G151700	TCONS_00023251	gain	ptc-miR6425c-3p:12504118:12504138	RI:Chr01:12504039:12504594:-
Potri.004G086100	TCONS_00076025	dominant iso	ptc-miR6428:7165777:7165798; ptc-miR6446:7165491:7165511
Potri.004G086100	TCONS_00076024	gain	ptc-miR6425c-3p:7163632:7163652	AE:Chr04:7163297:7164845:+
Potri.006G225100	TCONS_00127390	dominant iso	ptc-miR169s:23682712:23682733
Potri.006G225100	TCONS_00127392	loss	ptc-miR169s:23682712:23682733	SI:Chr06:23682667:23682786:-
Potri.018G100900	TCONS_00281111	dominant iso	none
Potri.018G100900	TCONS_00281102	gain	ptc-miR472a:12857557:12857578	RI:Chr18:12857154:12858184:-
Potri.006G146400	TCONS_00114025	dominant iso	ptc-miR171g-5p:12497842:12498569; ptc-miR171h-5p:12497842:12498569
Potri.006G146400	TCONS_00114026	loss	ptc-miR171h-5p:12497842:12498569	RI:Chr06:12497846:12498552:+
Potri.016G125600	TCONS_00255985	dominant iso	ptc-miR159b:12871781:12871801; ptc-miR6456:12868771:12868791; ptc-miR159a:12871781:12871801; ptc-miR159d:12871781:12871801; ptc-miR6426b:12870173:12870193; ptc-miR6426a:12870173:12870193
Potri.016G125600	TCONS_00255983	loss	ptc-miR6456:12868771:12868791	SE:Chr16:12868601:12869426:+
Potri.002G202000	TCONS_00043071	dominant iso	ptc-miR6440b:16347933:16347953; ptc-miR6440c:16347933:16347953; ptc-miR6440a:16347933:16347953; ptc-miR6421-5p:16349334:16349354; ptc-miR6440d:16347933:16347953
Potri.002G202000	TCONS_00043074	gain	ptc-miR7831:16348281:16348301	RI:Chr02:16348252:16348350:+,RI:Chr02:16348252:16348358:+
Potri.014G171900	TCONS_00232494	dominant iso	ptc-miR397b:13942028:13942048; ptc-miR397a:13942028:13942048
Potri.014G171900	TCONS_00232489	loss	ptc-miR397a:13942028:13942048	SE:Chr14:13940068:13943989:+
Potri.018G142900	TCONS_00276977	dominant iso	ptc-miR408-3p:16274821:16274841; ptc-miR6461:16273674:16273694
Potri.018G142900	TCONS_00276979	loss	ptc-miR408-3p:16274821:16274841	SI:Chr18:16274647:16274868:+,A5:Chr18:16274647:16274868:+
Potri.018G142900	TCONS_00276974	loss	ptc-miR408-3p:16274821:16274841	SI:Chr18:16274761:16274841:+,A5:Chr18:16274761:16274841:+
Potri.001G399100	TCONS_00032072	dominant iso	ptc-miR473a-5p:42015680:42015700; ptc-miR477b:42015681:42015701; ptc-miR477a-5p:42015681:42015701; ptc-miR473b:42015680:42015700
Potri.001G399100	TCONS_00032068	gain	ptc-miR6426a:42016611:42016631	RI:Chr01:42013571:42015523:-
Potri.004G115900	TCONS_00084965	dominant iso	ptc-miR169n-3p:10711448:10711467
Potri.004G115900	TCONS_00084964	gain	ptc-miR390d-5p:10715115:10715135	RI:Chr04:10715118:10715230:-
Potri.011G087100	TCONS_00200503	dominant iso	none
Potri.011G087100	TCONS_00200502	gain	ptc-miR6477:10334585:10334605	RI:Chr11:10334340:10334645:-,RI:Chr11:10334340:10334664:-
Potri.009G051100	TCONS_00167339	dominant iso	ptc-miR167h-3p:5575634:5575654; ptc-miR6451:5571290:5571310; ptc-miR167f-3p:5575634:5575654; ptc-miR167g-3p:5575634:5575654
Potri.009G051100	TCONS_00167338	loss	ptc-miR6451:5571290:5571310	SI:Chr09:5571133:5571460:-
Potri.009G051100	TCONS_00167340	loss	ptc-miR6451:5571290:5571310	SI:Chr09:5571133:5571460:-
Potri.014G147400	TCONS_00238865	dominant iso	none
Potri.014G147400	TCONS_00238834	gain	ptc-miR478o:11267657:11267680	RI:Chr14:11267006:11269367:-
Potri.002G139700	TCONS_00051448	dominant iso	ptc-miR7825:10354893:10354914
Potri.002G139700	TCONS_00051463	gain	ptc-miR408-3p:10359677:10359697	RE:Chr02:10358891:10359969:-
Potri.001G086600	TCONS_00002916	dominant iso	none
Potri.001G086600	TCONS_00002917	gain	ptc-miR476a:6843785:6843805	RE:Chr01:6843090:6844824:+
Potri.006G234100	TCONS_00127727	dominant iso	ptc-miR6472:24359572:24359593
Potri.006G234100	TCONS_00127722	gain	ptc-miR160b-3p:24360491:24360511	RI:Chr06:24360124:24361774:-
Potri.002G012000	TCONS_00046194	dominant iso	none
Potri.002G012000	TCONS_00046191	gain	ptc-miR7835:706268:706288	RI:Chr02:706185:706754:-
Potri.003G062400	TCONS_00067154	dominant iso	ptc-miR530b:9063477:9063496
Potri.003G062400	TCONS_00067152	gain	ptc-miR6444:9064065:9064085	RI:Chr03:9063707:9064757:-
Potri.006G059600	TCONS_00121108	dominant iso	ptc-miR6455:4337547:4337567; ptc-miR7815:4337619:4338882
Potri.006G059600	TCONS_00121104	loss	ptc-miR7815:4337619:4338882	AE:Chr06:4338053:4337744:-
Potri.016G142600	TCONS_00256617	dominant iso	none
Potri.016G142600	TCONS_00256619	gain	ptc-miR6448:14365306:14365326	RI:Chr16:14364942:14365971:+
Potri.008G117600	TCONS_00155017	dominant iso	ptc-miR6430:7561224:7561244
Potri.008G117600	TCONS_00155008	gain	ptc-miR3627a:7562707:7562728	RI:Chr08:7561617:7562730:-
Potri.006G192900	TCONS_00126201	dominant iso	ptc-miR482d-5p:20730802:20730823; ptc-miR162a:20730255:20730275; ptc-miR162b:20730255:20730275
Potri.006G192900	TCONS_00126199	loss	ptc-miR162b:20730255:20730275	SI:Chr06:20730132:20730966:-
Potri.006G192900	TCONS_00126203	loss	ptc-miR162b:20730255:20730275	SI:Chr06:20730132:20731014:-
Potri.008G012100	TCONS_00141141	dominant iso	ptc-miR7821:677073:677093
Potri.008G012100	TCONS_00141138	loss	ptc-miR7821:677073:677093	SI:Chr08:677023:677304:+
Potri.014G130300	TCONS_00230730	dominant iso	ptc-miR164b:9934659:9934679; ptc-miR164c:9934659:9934679; ptc-miR164a:9934659:9934679; ptc-miR164d:9934659:9934679; ptc-miR164e:9934659:9934679
Potri.014G130300	TCONS_00230728	gain	ptc-miR167d:9935280:9935300	RI:Chr14:9934743:9935445:+
Potri.006G169700	TCONS_00114912	dominant iso	none
Potri.006G169700	TCONS_00114911	gain	ptc-miR6470:17607910:17607930	RI:Chr06:17607799:17607946:+
Potri.004G052300	TCONS_00074939	dominant iso	ptc-miR171h-5p:4082599:4082619; ptc-miR408-5p:4082871:4082891
Potri.004G052300	TCONS_00074950	gain	ptc-miR7825:4075976:4075997	RI:Chr04:4075936:4076083:+
Potri.010G038400	TCONS_00183653	dominant iso	ptc-miR6429:6544547:6544567
Potri.010G038400	TCONS_00183644	gain	ptc-miR7826:6542642:6542662	RI:Chr10:6541035:6542795:-
Potri.001G195600	TCONS_00024875	dominant iso	ptc-miR475b-3p:18250260:18250280; ptc-miR475a-3p:18250260:18250280; ptc-miR475c:18250260:18250280; ptc-miR7832:18251224:18251245
Potri.001G195600	TCONS_00024873	loss	ptc-miR7832:18251224:18251245	SE:Chr01:18251071:18252142:-
Potri.001G195600	TCONS_00024877	loss	ptc-miR7832:18251224:18251245	SE:Chr01:18251071:18252127:-
Potri.010G128700	TCONS_00176589	dominant iso	ptc-miR7828:14395567:14395857
Potri.010G128700	TCONS_00176580	loss	ptc-miR7828:14395567:14395857	A3:Chr10:14395578:14395846:+,A5:Chr10:14395578:14395846:+
Potri.009G061100	TCONS_00167707	dominant iso	ptc-miR478p:6314060:6314349; ptc-miR478f:6314060:6314349
Potri.009G061100	TCONS_00167705	gain	ptc-miR7813:6319622:6319641	RI:Chr09:6319497:6319697:-,RI:Chr09:6319497:6319789:-
Potri.006G272400	TCONS_00129068	dominant iso	ptc-miR7838:27348472:27348492; ptc-miR6438a:27348396:27348417; ptc-miR6438b:27348396:27348417
Potri.006G272400	TCONS_00129073	gain	ptc-miR6423:27350707:27350728	RI:Chr06:27350603:27350719:-,RI:Chr06:27350699:27350722:-
Potri.006G229600	TCONS_00117101	dominant iso	ptc-miR7813:24057178:24057198
Potri.006G229600	TCONS_00117102	loss	ptc-miR7813:24057178:24057198	SI:Chr06:24057195:24057214:+
Potri.001G113500	TCONS_00004047	dominant iso	ptc-miR171g-5p:9076538:9076558; ptc-miR171h-5p:9076538:9076558; ptc-miR6464:9076372:9076392; ptc-miR477a-3p:9076576:9076596
Potri.001G113500	TCONS_00004050	loss	ptc-miR477a-3p:9076576:9076596	A3:Chr01:9074595:9076883:+,SE:Chr01:9074595:9076883:+
Potri.001G196800	TCONS_00007331	dominant iso	none
Potri.001G196800	TCONS_00007334	gain	ptc-miR171c:18768314:18768780	A3:Chr01:18768334:18768779:+
Potri.007G121900	TCONS_00134178	dominant iso	none
Potri.007G121900	TCONS_00134179	gain	ptc-miR169o:14034576:14034596	A5:Chr07:14033425:14033491:+
Potri.008G036500	TCONS_00142215	dominant iso	ptc-miR399e:2050194:2050214
Potri.008G036500	TCONS_00142214	gain	ptc-miR6463:2046172:2046192	RI:Chr08:2046176:2046486:+
Potri.015G062900	TCONS_00248845	dominant iso	none
Potri.015G062900	TCONS_00248823	gain	ptc-miR6444:8638137:8638157	RI:Chr15:8637733:8638546:-
Potri.017G145700	TCONS_00271124	dominant iso	none
Potri.017G145700	TCONS_00271123	gain	ptc-miR396e-3p:15335735:15335754	RI:Chr17:15335588:15335778:-
Potri.011G049300	TCONS_00199171	dominant iso	ptc-miR7817b:4208034:4208054; ptc-miR397b:4216295:4216315; ptc-miR167h-3p:4211053:4211073; ptc-miR167f-3p:4211053:4211073; ptc-miR167g-3p:4211053:4211073
Potri.011G049300	TCONS_00199167	gain	ptc-miR408-5p:4211473:4211493	RI:Chr11:4211412:4211505:-
Potri.003G083800	TCONS_00068205	dominant iso	ptc-miR6442:11140444:11140464; ptc-miR6469:11140570:11140590
Potri.003G083800	TCONS_00068204	loss	ptc-miR6469:11140570:11140590	SI:Chr03:11140146:11140693:-
Potri.005G145300	TCONS_00104272	dominant iso	none
Potri.005G145300	TCONS_00104274	gain	ptc-miR7833:12549731:12549751	RI:Chr05:12549609:12549754:-
Potri.018G083200	TCONS_00274851	dominant iso	ptc-miR166p:11006333:11006353; ptc-miR6421-3p:11009705:11009725
Potri.018G083200	TCONS_00274827	gain	ptc-miR1449:11006877:11006898	RI:Chr18:11006772:11007060:+
Potri.003G023700	TCONS_00056957	dominant iso	none
Potri.003G023700	TCONS_00056955	gain	ptc-miR6451:2805518:2805537	RI:Chr03:2805495:2805594:+
Potri.007G115000	TCONS_00133946	dominant iso	ptc-miR6452:13620718:13620738
Potri.007G115000	TCONS_00133925	loss	ptc-miR6452:13620718:13620738	A3:Chr07:13620408:13620749:+
Potri.011G143100	TCONS_00202435	dominant iso	ptc-miR7834:16414976:16414996; ptc-miR480:16414989:16415012
Potri.011G143100	TCONS_00202436	loss	ptc-miR480:16414989:16415012	SI:Chr11:16414732:16415083:-
Potri.010G040100	TCONS_00173052	dominant iso	none
Potri.010G040100	TCONS_00173049	gain	ptc-miR6475:6773152:6773172	RI:Chr10:6773124:6773259:+
Potri.001G001300	TCONS_00017475	dominant iso	none
Potri.001G001300	TCONS_00017471	gain	ptc-miR399j:101989:102009	RI:Chr01:101771:102158:-
Potri.013G130800	TCONS_00219261	dominant iso	ptc-miR169i:14234182:14234202; ptc-miR169k:14234182:14234202; ptc-miR169j:14234182:14234202; ptc-miR169m:14234182:14234202; ptc-miR169l:14234182:14234202; ptc-miR169ab:14234183:14234202; ptc-miR169q:14234182:14234202; ptc-miR169u-5p:14234182:14234202; ptc-miR169s:14234183:14234203; ptc-miR169r:14234182:14234202
Potri.013G130800	TCONS_00219253	loss	ptc-miR169r:14234182:14234202	A5:Chr13:14234041:14234769:+
Potri.012G061400	TCONS_00205660	dominant iso	ptc-miR396g-3p:6615971:6615991; ptc-miR396e-3p:6615972:6615991
Potri.012G061400	TCONS_00205658	loss	ptc-miR396e-3p:6615972:6615991	SI:Chr12:6615755:6616024:+
Potri.018G146000	TCONS_00277148	dominant iso	none
Potri.018G146000	TCONS_00277147	gain	ptc-miR6458:16557297:16557318	RI:Chr18:16557105:16557317:+
Potri.012G064100	TCONS_00211397	dominant iso	ptc-miR6455:7961737:7961757; ptc-miR7827:7959342:7959362
Potri.012G064100	TCONS_00211398	loss	ptc-miR6455:7961737:7961757	SI:Chr12:7961659:7962210:-
Potri.005G001800	TCONS_00099095	dominant iso	ptc-miR7824:111936:111956
Potri.005G001800	TCONS_00099080	gain	ptc-miR396e-3p:109928:109947	RI:Chr05:112296:112602:-,RI:Chr05:109807:110149:-
Potri.005G001800	TCONS_00099072	gain	ptc-miR396e-3p:109928:109947	RI:Chr05:109807:110149:-
Potri.015G132300	TCONS_00251159	dominant iso	none
Potri.015G132300	TCONS_00251152	gain	ptc-miR399d:14268343:14268363	RI:Chr15:14268084:14268687:-
Potri.015G132300	TCONS_00251156	gain	ptc-miR6451:14268851:14270214	RE:Chr15:14268688:14268854:-,SE:Chr15:14268855:14270197:-
Potri.016G048100	TCONS_00253104	dominant iso	none
Potri.016G048100	TCONS_00253110	gain	ptc-miR6438b:3056701:3056722	AE:Chr16:3053376:3053726:+
Potri.018G034200	TCONS_00278754	dominant iso	ptc-miR6448:2735966:2735986; ptc-miR7817a:2731891:2731911,2732160:2732180
Potri.018G034200	TCONS_00278753	loss	ptc-miR6448:2735966:2735986	SI:Chr18:2735875:2736071:-
Potri.015G059000	TCONS_00248678	dominant iso	none
Potri.015G059000	TCONS_00248691	gain	ptc-miR171l-5p:8090076:8090796	RE:Chr15:8090788:8090831:-
Potri.009G066800	TCONS_00167903	dominant iso	none
Potri.009G066800	TCONS_00167904	gain	ptc-miR164e:6704993:6705013	RI:Chr09:6703148:6703388:-
Potri.003G075000	TCONS_00059291	dominant iso	ptc-miR7813:10359694:10359714
Potri.003G075000	TCONS_00059286	loss	ptc-miR7813:10359694:10359714	SI:Chr03:10359347:10360170:+
Potri.003G075000	TCONS_00059268	loss	ptc-miR7813:10359694:10359714	SI:Chr03:10359347:10360170:+
Potri.019G133000	TCONS_00291306	dominant iso	none
Potri.019G133000	TCONS_00291308	gain	ptc-miR6425c-3p:15817202:15817222	RI:Chr19:15816655:15817301:-
Potri.001G327100	TCONS_00029516	dominant iso	ptc-miR7827:33128804:33128824; ptc-miR162a:33128771:33128791; ptc-miR162b:33128771:33128791
Potri.001G327100	TCONS_00029515	loss	ptc-miR162b:33128771:33128791	SI:Chr01:33128627:33128779:-
Potri.001G197600	TCONS_00007393	dominant iso	ptc-miR7838:19054934:19055061; ptc-miR169ab:19054347:19054452
Potri.001G197600	TCONS_00007395	gain	ptc-miR7823:19055573:19055593	RI:Chr01:19055127:19055635:+
Potri.005G225000	TCONS_00107107	dominant iso	ptc-miR6448:23521932:23521952
Potri.005G225000	TCONS_00107109	loss	ptc-miR6448:23521932:23521952	SI:Chr05:23521855:23521966:-
Potri.005G225000	TCONS_00107110	loss	ptc-miR6448:23521932:23521952	SI:Chr05:23521841:23521966:-
Potri.010G159300	TCONS_00188633	dominant iso	ptc-miR473b:16540663:16540756
Potri.010G159300	TCONS_00188629	gain	ptc-miR7819:16541834:16541854	RI:Chr10:16541722:16542119:-
Potri.010G159300	TCONS_00188630	gain	ptc-miR7819:16541834:16541854	RI:Chr10:16541722:16542119:-
Potri.019G100900	TCONS_00290451	dominant iso	ptc-miR6480:13027874:13027894
Potri.019G100900	TCONS_00290454	gain	ptc-miR6427-3p:13026576:13026596	RE:Chr19:13025561:13026711:-
Potri.009G044200	TCONS_00167042	dominant iso	ptc-miR6430:5043587:5043607; ptc-miR164f:5040892:5040912; ptc-miR6480:5042785:5042805
Potri.009G044200	TCONS_00167043	gain	ptc-miR160e-3p:5041823:5041843	RI:Chr09:5041572:5042110:-
Potri.006G192000	TCONS_00115562	dominant iso	ptc-miR1450:20680772:20680793; ptc-miR6452:20680292:20680312,20681773:20681793
Potri.006G192000	TCONS_00115553	gain	ptc-miR481d:20677212:20677235	AE:Chr06:20677206:20677434:+
Potri.008G147100	TCONS_00146724	dominant iso	none
Potri.008G147100	TCONS_00146722	gain	ptc-miR482c-3p:9904840:9904861	RI:Chr08:9904624:9904952:+
Potri.015G048100	TCONS_00248211	dominant iso	ptc-miR7816:5032622:5032642
Potri.015G048100	TCONS_00248200	loss	ptc-miR7816:5032622:5032642	SI:Chr15:5032486:5032643:-
Potri.016G080500	TCONS_00259463	dominant iso	none
Potri.016G080500	TCONS_00259465	gain	ptc-miR395a:6229087:6229107	RI:Chr16:6228893:6229111:-
Potri.008G186900	TCONS_00157682	dominant iso	ptc-miR169z:12896273:12896293
Potri.008G186900	TCONS_00157655	gain	ptc-miR6429:12892316:12892336	RI:Chr08:12892180:12893728:-
Potri.009G128700	TCONS_00164024	dominant iso	none
Potri.009G128700	TCONS_00164031	gain	ptc-miR390d-3p:10540004:10540716	A5:Chr09:10540013:10540704:+
Potri.005G131300	TCONS_00103798	dominant iso	ptc-miR172b-5p:10590073:10590093; ptc-miR6458:10591471:10591492; ptc-miR172g-5p:10590073:10590093
Potri.005G131300	TCONS_00103800	gain	ptc-miR172i:10592184:10592204	RI:Chr05:10591775:10592249:-
Potri.002G189800	TCONS_00053348	dominant iso	ptc-miR6466-3p:14987257:14987277
Potri.002G189800	TCONS_00053335	gain	ptc-miR7825:14987164:14987185	RI:Chr02:14986441:14987256:-
Potri.004G143700	TCONS_00085915	dominant iso	ptc-miR169n-5p:16737746:16737846
Potri.004G143700	TCONS_00085921	gain	ptc-miR6447:16738887:16738907	RE:Chr04:16738851:16739547:-
Potri.008G030000	TCONS_00141910	dominant iso	ptc-miR159b:1654382:1654403; ptc-miR319a:1654382:1654402; ptc-miR319b:1654382:1654402; ptc-miR319c:1654382:1654402; ptc-miR319d:1654382:1654402; ptc-miR319e:1654382:1654402; ptc-miR319f:1654382:1654402; ptc-miR319g:1654382:1654402; ptc-miR319h:1654382:1654402; ptc-miR319i:1654382:1654402; ptc-miR159a:1654382:1654403
Potri.008G030000	TCONS_00141907	gain	ptc-miR472a:1652825:1652846	RE:Chr08:1652891:1653716:+
Potri.008G141600	TCONS_00155973	dominant iso	ptc-miR1444a:9457758:9457777; ptc-miR1444c:9457758:9457777; ptc-miR1444b:9457758:9457777; ptc-miR1444e:9457710:9457730; ptc-miR1444d:9457710:9457730
Potri.008G141600	TCONS_00155974	loss	ptc-miR1444d:9457710:9457730	SI:Chr08:9457638:9457799:-
Potri.011G077100	TCONS_00194630	dominant iso	none
Potri.011G077100	TCONS_00194629	gain	ptc-miR6443:7599816:7599836	RI:Chr11:7599173:7599891:+
Potri.001G171800	TCONS_00006553	dominant iso	none
Potri.001G171800	TCONS_00006556	gain	ptc-miR6466-3p:14554592:14554612	RI:Chr01:14554558:14555040:+
Potri.006G006700	TCONS_00108823	dominant iso	ptc-miR6450b:462153:462173; ptc-miR6452:462071:462091
Potri.006G006700	TCONS_00108815	gain	ptc-miR7826:464643:464663	A3:Chr06:459869:460103:+
Potri.007G133900	TCONS_00134521	dominant iso	ptc-miR6438a:14742817:14743230; ptc-miR6438b:14742817:14743230
Potri.007G133900	TCONS_00134515	gain	ptc-miR474c:14744355:14744378	RI:Chr07:14744015:14744635:+
Potri.009G134300	TCONS_00164192	dominant iso	ptc-miR169a:10861546:10861566; ptc-miR169b-5p:10861546:10861566; ptc-miR169c:10861546:10861566; ptc-miR394b-5p:10861423:10861442; ptc-miR394a-5p:10861423:10861442; ptc-miR169ae:10861546:10861566; ptc-miR169ad:10861546:10861566; ptc-miR169af:10861546:10861566; ptc-miR169ac:10861546:10861566; ptc-miR169q:10861546:10861566; ptc-miR169u-5p:10861546:10861566; ptc-miR169n-5p:10861547:10861567
Potri.009G134300	TCONS_00164197	loss	ptc-miR169n-5p:10861547:10861567	SI:Chr09:10861377:10861594:+
Potri.008G086900	TCONS_00144171	dominant iso	ptc-miR171l-5p:5456156:5456177; ptc-miR7830:5458256:5458275
Potri.008G086900	TCONS_00144191	loss	ptc-miR171l-5p:5456156:5456177	SE:Chr08:5455681:5456478:+
Potri.014G120100	TCONS_00230272	dominant iso	ptc-miR171e:9298697:9298717; ptc-miR171f:9298697:9298717; ptc-miR171b:9298693:9298714; ptc-miR171a-3p:9298693:9298714; ptc-miR171i:9298697:9298717; ptc-miR171h-3p:9298697:9298717; ptc-miR171g-3p:9298697:9298717
Potri.014G120100	TCONS_00230298	loss	ptc-miR171g-3p:9298697:9298717	SI:Chr14:9298665:9298743:+
Potri.014G120100	TCONS_00230299	loss	ptc-miR171g-3p:9298697:9298717	SI:Chr14:9298665:9298743:+
Potri.016G114700	TCONS_00255662	dominant iso	ptc-miR169aa:11905119:11906238; ptc-miR6444:11907016:11907036; ptc-miR482d-5p:11904433:11904454
Potri.016G114700	TCONS_00255660	loss	ptc-miR169aa:11905119:11906238	RI:Chr16:11905127:11906225:+,RI:Chr16:11905127:11906249:+,RI:Chr16:11905127:11906099:+
Potri.009G034700	TCONS_00166759	dominant iso	none
Potri.009G034700	TCONS_00166758	gain	ptc-miR7816:4456907:4456927	RI:Chr09:4456499:4457839:-,RI:Chr09:4456493:4457839:-,RI:Chr09:4456459:4457839:-
Potri.009G034700	TCONS_00166757	gain	ptc-miR7816:4456907:4456927	RI:Chr09:4456499:4457839:-,RI:Chr09:4456493:4457839:-,RI:Chr09:4456459:4457839:-
Potri.012G029700	TCONS_00204353	dominant iso	ptc-miR408-5p:2674316:2674336
Potri.012G029700	TCONS_00204351	loss	ptc-miR408-5p:2674316:2674336	SE:Chr12:2674154:2674948:+
Potri.006G098300	TCONS_00122497	dominant iso	none
Potri.006G098300	TCONS_00122503	gain	ptc-miR169t:7560281:7560301	RI:Chr06:7559973:7560357:-
Potri.013G058100	TCONS_00216371	dominant iso	ptc-miR482b-5p:4356031:4356051; ptc-miR6462f:4356097:4356116; ptc-miR6462e:4356097:4356116
Potri.013G058100	TCONS_00216370	loss	ptc-miR482b-5p:4356031:4356051	SI:Chr13:4355801:4356056:+
Potri.007G145700	TCONS_00140541	dominant iso	ptc-miR390d-5p:15492364:15492384; ptc-miR394b-5p:15489883:15489902; ptc-miR394a-5p:15489883:15489902; ptc-miR390c:15492364:15492384; ptc-miR390b:15492364:15492384; ptc-miR390a:15492364:15492384
Potri.007G145700	TCONS_00140542	loss	ptc-miR390a:15492364:15492384	SI:Chr07:15489190:15490076:-
Potri.002G175000	TCONS_00052773	dominant iso	none
Potri.002G175000	TCONS_00052774	gain	ptc-miR6471:13370636:13370656	RE:Chr02:13370395:13370838:-
Potri.002G093400	TCONS_00049488	dominant iso	none
Potri.002G093400	TCONS_00049504	gain	ptc-miR166q:6685666:6685686	RI:Chr02:6685572:6687011:-,RI:Chr02:6685891:6687011:-
Potri.016G000400	TCONS_00256700	dominant iso	none
Potri.016G000400	TCONS_00256697	gain	ptc-miR156k:25994:26013	RI:Chr16:26792:27440:-
Potri.006G040300	TCONS_00120345	dominant iso	ptc-miR169ae:2864823:2864843; ptc-miR169ad:2864823:2864843; ptc-miR7817a:2864362:2864382; ptc-miR169af:2864823:2864843; ptc-miR169ac:2864823:2864843; ptc-miR169q:2864823:2864843; ptc-miR169u-5p:2864823:2864843; ptc-miR169w:2864823:2864843; ptc-miR169v:2864823:2864843; ptc-miR7818:2864206:2864226; ptc-miR169n-5p:2864822:2864842
Potri.006G040300	TCONS_00120375	gain	ptc-miR6457b:2865770:2865790	RI:Chr06:2864862:2865851:-
Potri.006G040300	TCONS_00120347	gain	ptc-miR6457b:2865770:2865790	RI:Chr06:2864862:2865851:-
Potri.018G141600	TCONS_00276910	dominant iso	ptc-miR6451:16124720:16124740
Potri.018G141600	TCONS_00276911	gain	ptc-miR6462a:16125712:16126437	A3:Chr18:16125721:16126425:+
Potri.005G066900	TCONS_00101261	dominant iso	none
Potri.005G066900	TCONS_00101260	gain	ptc-miR6425c-3p:4805221:4805874	A3:Chr05:4805872:4805240:-
Potri.001G348400	TCONS_00013007	dominant iso	none
Potri.001G348400	TCONS_00013014	gain	ptc-miR472a:35426915:35427069	AE:Chr01:35426883:35426921:+
Potri.013G128300	TCONS_00224707	dominant iso	ptc-miR6427-3p:14067079:14067100,14066440:14066460
Potri.013G128300	TCONS_00224679	loss	ptc-miR6427-3p:14066440:14066460	SE:Chr13:14067066:14068141:-
Potri.006G242400	TCONS_00128013	dominant iso	ptc-miR475c:25097835:25097855; ptc-miR475d-3p:25097835:25097855; ptc-miR476b:25097822:25097842; ptc-miR476a:25097822:25097842
Potri.006G242400	TCONS_00128019	gain	ptc-miR475a-3p:25097835:25097855	RI:Chr06:25098040:25098438:-
Potri.003G094500	TCONS_00068663	dominant iso	ptc-miR390d-5p:12159831:12159851; ptc-miR167f-5p:12158817:12158837; ptc-miR167c:12158817:12158837; ptc-miR167b:12158817:12158837; ptc-miR167a:12158817:12158837; ptc-miR167e:12158817:12158837; ptc-miR167d:12158817:12158837; ptc-miR390c:12159831:12159851; ptc-miR390b:12159831:12159851; ptc-miR390a:12159831:12159851; ptc-miR167g-5p:12158817:12158837
Potri.003G094500	TCONS_00068684	gain	ptc-miR171j:12159133:12159152	RI:Chr03:12157230:12158265:-,RI:Chr03:12157274:12158265:-
Potri.016G130000	TCONS_00256108	dominant iso	ptc-miR1447:13237996:13238016
Potri.016G130000	TCONS_00256109	loss	ptc-miR1447:13237996:13238016	A3:Chr16:13237832:13238021:+,SI:Chr16:13237832:13238021:+
Potri.001G139400	TCONS_00022780	dominant iso	ptc-miR6462f:11190777:11190796; ptc-miR6462e:11190777:11190796; ptc-miR171a-5p:11190462:11190482
Potri.001G139400	TCONS_00022775	loss	ptc-miR171a-5p:11190462:11190482	SE:Chr01:11189556:11191351:-
Potri.010G062000	TCONS_00174043	dominant iso	ptc-miR6475:9020840:9020860; ptc-miR530b:9025121:9025140; ptc-miR530a:9025121:9025140
Potri.010G062000	TCONS_00174053	gain	ptc-miR160e-3p:9023081:9023101	RE:Chr10:9022050:9023423:+
Potri.008G186500	TCONS_00157639	dominant iso	ptc-miR478e:12827904:12827927
Potri.008G186500	TCONS_00157636	loss	ptc-miR478e:12827904:12827927	SE:Chr08:12827158:12828447:-
Potri.008G186500	TCONS_00157642	loss	ptc-miR478e:12827904:12827927	SE:Chr08:12827158:12828447:-
Potri.015G079500	TCONS_00244309	dominant iso	none
Potri.015G079500	TCONS_00244308	gain	ptc-miR6477:10453419:10453439	RI:Chr15:10453386:10453480:+
Potri.011G120000	TCONS_00201643	dominant iso	none
Potri.011G120000	TCONS_00201663	gain	ptc-miR169b-3p:14535610:14535629	RI:Chr11:14534855:14535821:-
Potri.010G077900	TCONS_00185252	dominant iso	ptc-miR6465:10314492:10314513
Potri.010G077900	TCONS_00185267	loss	ptc-miR6465:10314492:10314513	SE:Chr10:10313366:10314743:-
Potri.010G001000	TCONS_00171885	dominant iso	ptc-miR3627b:118685:118706; ptc-miR2111b:116333:116353; ptc-miR2111a:116333:116353
Potri.010G001000	TCONS_00171889	loss	ptc-miR2111a:116333:116353	SI:Chr10:118634:118750:+
Potri.005G081700	TCONS_00101902	dominant iso	ptc-miR6454:6013664:6013684
Potri.005G081700	TCONS_00101896	gain	ptc-miR6442:6016014:6016034	RI:Chr05:6014227:6016065:-,RI:Chr05:6014635:6016065:-
Potri.001G144000	TCONS_00022938	dominant iso	ptc-miR399b:11702224:11702244; ptc-miR399d:11702224:11702244
Potri.001G144000	TCONS_00022937	gain	ptc-miR319i:11702630:11704944	SE:Chr01:11702635:11704929:-
Potri.001G121400	TCONS_00004384	dominant iso	none
Potri.001G121400	TCONS_00004418	gain	ptc-miR6454:9811531:9811551	RI:Chr01:9811192:9811578:+
Potri.003G056300	TCONS_00058402	dominant iso	ptc-miR6455:8332031:8332050; ptc-miR394b-5p:8335690:8335709; ptc-miR394a-5p:8335690:8335709
Potri.003G056300	TCONS_00058405	gain	ptc-miR6438b:8336915:8336936	RI:Chr03:8336566:8337093:+
Potri.001G412200	TCONS_00015274	dominant iso	ptc-miR6479:43700635:43700655
Potri.001G412200	TCONS_00015252	gain	ptc-miR6435:43702118:43702138	RI:Chr01:43702075:43702411:+
Potri.005G105700	TCONS_00093436	dominant iso	ptc-miR7833:8090514:8090534
Potri.005G105700	TCONS_00093448	loss	ptc-miR7833:8090514:8090534	A5:Chr05:8090432:8092757:+
Potri.019G041700	TCONS_00288336	dominant iso	ptc-miR6439a:4854619:4854639
Potri.019G041700	TCONS_00288339	loss	ptc-miR6439a:4854619:4854639	SI:Chr19:4854536:4854652:-
Potri.006G225900	TCONS_00116893	dominant iso	none
Potri.006G225900	TCONS_00116894	gain	ptc-miR159c:23757844:23757864	RI:Chr06:23756807:23758356:+
Potri.012G077700	TCONS_00206467	dominant iso	ptc-miR6462c-5p:10351278:10351299
Potri.012G077700	TCONS_00206461	gain	ptc-miR6462a:10348472:10348492	RI:Chr12:10349812:10350077:+
Potri.012G039200	TCONS_00204709	dominant iso	ptc-miR6455:3462099:3462118; ptc-miR6476c:3461006:3461025; ptc-miR6476b:3461006:3461025; ptc-miR6476a:3461006:3461025
Potri.012G039200	TCONS_00204713	loss	ptc-miR6476a:3461006:3461025	SI:Chr12:3460667:3461372:+
Potri.008G060800	TCONS_00152525	dominant iso	ptc-miR6450a:3673047:3673067
Potri.008G060800	TCONS_00152521	gain	ptc-miR6475:3672031:3672051	RI:Chr08:3671332:3672671:-,RI:Chr08:3671357:3672671:-
Potri.005G120800	TCONS_00103290	dominant iso	none
Potri.005G120800	TCONS_00103293	gain	ptc-miR6457a:9426908:9427084	A3:Chr05:9427070:9426915:-,SI:Chr05:9426915:9427070:-
Potri.001G170200	TCONS_00006469	dominant iso	none
Potri.001G170200	TCONS_00006460	gain	ptc-miR6421-3p:14392956:14392976	RI:Chr01:14392165:14393092:+
Potri.006G275000	TCONS_00129221	dominant iso	ptc-miR827:27503181:27503201
Potri.006G275000	TCONS_00129224	gain	ptc-miR6476a:27503506:27503525	RI:Chr06:27503441:27503543:-
Potri.006G153700	TCONS_00114349	dominant iso	ptc-miR399i:13715805:13715825; ptc-miR6446:13716433:13716453; ptc-miR399d:13715805:13715825; ptc-miR399e:13715805:13715825; ptc-miR403c-5p:13715120:13715140; ptc-miR399g:13715805:13715825; ptc-miR399f:13715805:13715825; ptc-miR396g-3p:13716598:13716618
Potri.006G153700	TCONS_00114348	loss	ptc-miR396g-3p:13716598:13716618	A5:Chr06:13716280:13716888:+
Potri.019G039500	TCONS_00284069	dominant iso	ptc-miR166h:4498175:4498195; ptc-miR166i:4498175:4498195; ptc-miR166j:4498175:4498195; ptc-miR166k:4498175:4498195; ptc-miR166l:4498175:4498195; ptc-miR166m:4498175:4498195; ptc-miR166a:4498175:4498195; ptc-miR166b:4498175:4498195; ptc-miR166c:4498175:4498195; ptc-miR6470:4498158:4498178; ptc-miR166e:4498175:4498195; ptc-miR166d:4498175:4498195; ptc-miR166g:4498175:4498195; ptc-miR166f:4498175:44…
Potri.019G039500	TCONS_00284089	loss	ptc-miR166f:4498175:4498195	A3:Chr19:4497423:4498207:+
Potri.005G237900	TCONS_00098308	dominant iso	none
Potri.005G237900	TCONS_00098300	gain	ptc-miR6450a:24516632:24516652	RI:Chr05:24516396:24516859:+
Potri.015G138200	TCONS_00246204	dominant iso	none
Potri.015G138200	TCONS_00246206	gain	ptc-miR6479:14687466:14687486	RI:Chr15:14687335:14687514:+
Potri.008G105400	TCONS_00154511	dominant iso	ptc-miR171e:6692147:6692167; ptc-miR171f:6692147:6692167; ptc-miR171i:6692147:6692167; ptc-miR171g-3p:6692147:6692167; ptc-miR171h-3p:6692147:6692167
Potri.008G105400	TCONS_00154518	loss	ptc-miR171h-3p:6692147:6692167	SE:Chr08:6691832:6696226:-
Potri.003G103800	TCONS_00060495	dominant iso	ptc-miR472b:12885483:12885504
Potri.003G103800	TCONS_00060494	gain	ptc-miR156a:12883122:12883141	RI:Chr03:12883047:12883425:+
Potri.007G100900	TCONS_00133530	dominant iso	none
Potri.007G100900	TCONS_00133531	gain	ptc-miR475a-5p:12639382:12641579	A3:Chr07:12639394:12641570:+,A5:Chr07:12639394:12641570:+
Potri.004G079900	TCONS_00083669	dominant iso	ptc-miR6430:6596945:6596965
Potri.004G079900	TCONS_00083670	loss	ptc-miR6430:6596945:6596965	RI:Chr04:6596905:6597166:-,RI:Chr04:6596900:6597166:-,RI:Chr04:6596895:6597166:-
Potri.004G079900	TCONS_00083656	loss	ptc-miR6430:6596945:6596965	SI:Chr04:6596900:6597166:-
Potri.013G046900	TCONS_00215903	dominant iso	ptc-miR6461:3392208:3392228
Potri.013G046900	TCONS_00215931	gain	ptc-miR7842:3391716:3391736	RI:Chr13:3391356:3392175:+,RI:Chr13:3390876:3392175:+
Potri.002G160700	TCONS_00052227	dominant iso	none
Potri.002G160700	TCONS_00052218	gain	ptc-miR6459a-5p:12116284:12116304	RI:Chr02:12115788:12116395:-,RI:Chr02:12115784:12116395:-,RI:Chr02:12115971:12116395:-
Potri.002G108700	TCONS_00050166	dominant iso	ptc-miR482b-3p:8011567:8011588
Potri.002G108700	TCONS_00050158	loss	ptc-miR482b-3p:8011567:8011588	SE:Chr02:8011397:8011700:-
Potri.002G108700	TCONS_00050163	gain	ptc-miR7822:8007498:8007518	RE:Chr02:8010243:8010937:-,RI:Chr02:8010328:8010816:-
Potri.006G099200	TCONS_00112269	dominant iso	ptc-miR475d-3p:7632036:7632056; ptc-miR474a:7630771:7630794
Potri.006G099200	TCONS_00112271	loss	ptc-miR474a:7630771:7630794	SI:Chr06:7630752:7630838:+
Potri.004G112200	TCONS_00076985	dominant iso	none
Potri.004G112200	TCONS_00076984	gain	ptc-miR7817b:10163602:10163622	RI:Chr04:10163224:10163643:+
Potri.016G029200	TCONS_00252587	dominant iso	ptc-miR478p:1643731:1643826; ptc-miR478d:1643731:1643826
Potri.016G029200	TCONS_00252577	loss	ptc-miR478d:1643731:1643826	A3:Chr16:1643743:1643817:+
Potri.017G138300	TCONS_00270873	dominant iso	none
Potri.017G138300	TCONS_00270838	gain	ptc-miR396g-5p:14672753:14672773	RI:Chr17:14668588:14668889:-
Potri.T012800	TCONS_00295736	dominant iso	ptc-miR6457b:203089:203109; ptc-miR476a:202905:202924
Potri.T012800	TCONS_00295740	loss	ptc-miR6457b:203089:203109	A5:scaffold_25:203047:204671:+
Potri.006G136100	TCONS_00113576	dominant iso	ptc-miR482d-5p:11226523:11226544; ptc-miR6476c:11226727:11226746; ptc-miR6476b:11226727:11226746; ptc-miR6476a:11226727:11226746
Potri.006G136100	TCONS_00113577	gain	ptc-miR6459a-3p:11225124:11225639	A3:Chr06:11225127:11225621:+
Potri.003G140700	TCONS_00061949	dominant iso	none
Potri.003G140700	TCONS_00061939	gain	ptc-miR396g-3p:15800522:15800542	RI:Chr03:15799349:15800995:+,RI:Chr03:15800193:15800995:+
Potri.003G140700	TCONS_00061952	gain	ptc-miR396g-3p:15800522:15800542	RI:Chr03:15799349:15800995:+,RI:Chr03:15800193:15800995:+
Potri.012G092800	TCONS_00207082	dominant iso	ptc-miR172b-5p:11971886:11971906; ptc-miR172g-5p:11971886:11971906
Potri.012G092800	TCONS_00207081	gain	ptc-miR398c-5p:11972847:11972867	RI:Chr12:11972662:11972928:+
Potri.002G209900	TCONS_00043500	dominant iso	ptc-miR7828:17984360:17984380
Potri.002G209900	TCONS_00043490	loss	ptc-miR7828:17984360:17984380	SI:Chr02:17984345:17984929:+
Potri.002G209900	TCONS_00043498	loss	ptc-miR7828:17984360:17984380	SI:Chr02:17984345:17984929:+
Potri.001G089100	TCONS_00020838	dominant iso	ptc-miR478i:7039173:7039196; ptc-miR478p:7039173:7039196; ptc-miR478q:7039173:7039196; ptc-miR478r:7039173:7039196; ptc-miR478s:7039173:7039196; ptc-miR478h:7039173:7039196; ptc-miR7842:7037055:7037075; ptc-miR478j:7039173:7039196; ptc-miR478k:7039173:7039196; ptc-miR478l:7039173:7039196; ptc-miR478m:7039173:7039196; ptc-miR478n:7039173:7039196; ptc-miR478o:7039173:7039196; ptc-miR478a:7039173:70…
Potri.001G089100	TCONS_00020836	loss	ptc-miR478f:7039173:7039196	SI:Chr01:7039095:7039202:-
Potri.008G134900	TCONS_00155800	dominant iso	none
Potri.008G134900	TCONS_00155787	gain	ptc-miR6424:8971921:8971942	RI:Chr08:8971303:8972148:-,RI:Chr08:8971283:8972148:-
Potri.001G068900	TCONS_00020012	dominant iso	ptc-miR475d-5p:5476492:5476512,5474142:5474162; ptc-miR3627b:5474679:5474701; ptc-miR475b-5p:5476492:5476512,5474142:5474162; ptc-miR475a-5p:5476492:5476512,5474142:5474162
Potri.001G068900	TCONS_00020015	gain	ptc-miR7815:5477688:5477708	RI:Chr01:5477661:5478096:-
Potri.001G044000	TCONS_00018886	dominant iso	ptc-miR1445:3180676:3180695
Potri.001G044000	TCONS_00018873	loss	ptc-miR1445:3180676:3180695	SE:Chr01:3180128:3181849:-
Potri.010G176100	TCONS_00178369	dominant iso	none
Potri.010G176100	TCONS_00178372	gain	ptc-miR6455:17609516:17609536	RE:Chr10:17608508:17610039:+
Potri.011G078900	TCONS_00194717	dominant iso	none
Potri.011G078900	TCONS_00194720	gain	ptc-miR477a-3p:7804776:7805013	A3:Chr11:7804791:7805007:+,SI:Chr11:7804791:7805007:+
Potri.011G078900	TCONS_00194722	gain	ptc-miR477a-3p:7804776:7805013	RE:Chr11:7805008:7805117:+,SI:Chr11:7804791:7805007:+
Potri.007G026100	TCONS_00136045	dominant iso	ptc-miR167h-5p:1952404:1952424; ptc-miR167f-5p:1952404:1952424; ptc-miR167c:1952404:1952424; ptc-miR167b:1952404:1952424; ptc-miR167a:1952404:1952424; ptc-miR167e:1952404:1952424; ptc-miR167d:1952404:1952424; ptc-miR6449:1952263:1952283; ptc-miR167g-5p:1952404:1952424
Potri.007G026100	TCONS_00136044	gain	ptc-miR169y:1953224:1953244	RI:Chr07:1952890:1953523:-
Potri.016G070500	TCONS_00254021	dominant iso	ptc-miR482d-3p:5186066:5186087; ptc-miR1444e:5185711:5185731; ptc-miR1444d:5185711:5185731; ptc-miR159d:5188575:5188595; ptc-miR6427-3p:5188382:5188402
Potri.016G070500	TCONS_00254025	loss	ptc-miR482d-3p:5186066:5186087	SI:Chr16:5185758:5186330:+
Potri.008G170800	TCONS_00147743	dominant iso	none
Potri.008G170800	TCONS_00147733	gain	ptc-miR171h-5p:11669839:11669859	RE:Chr08:11669777:11669896:+
Potri.013G068800	TCONS_00216818	dominant iso	ptc-miR6450b:5568861:5568881; ptc-miR6465:5569519:5569540; ptc-miR160e-3p:5570640:5570660; ptc-miR160c-5p:5571599:5571619; ptc-miR160b-5p:5571599:5571619; ptc-miR160d:5571599:5571619; ptc-miR7835:5569842:5569862; ptc-miR160a:5571599:5571619
Potri.013G068800	TCONS_00216822	loss	ptc-miR160a:5571599:5571619	SI:Chr13:5571617:5571739:+
Potri.013G068800	TCONS_00216816	loss	ptc-miR160a:5571599:5571619	SI:Chr13:5571617:5571739:+
Potri.009G155200	TCONS_00171263	dominant iso	ptc-miR2111b:12089539:12089559; ptc-miR2111a:12089539:12089559; ptc-miR171l-5p:12088674:12088695; ptc-miR171a-5p:12088722:12088742
Potri.009G155200	TCONS_00171265	gain	ptc-miR6464:12088568:12088676	A3:Chr09:12088661:12088574:-
Potri.001G002300	TCONS_00000082	dominant iso	ptc-miR390c:145376:145396; ptc-miR390b:145376:145396; ptc-miR390a:145376:145396; ptc-miR390d-5p:145376:145396
Potri.001G002300	TCONS_00000073	gain	ptc-miR476b:144964:144984	RI:Chr01:144891:145091:+
Potri.002G143100	TCONS_00051575	dominant iso	none
Potri.002G143100	TCONS_00051574	gain	ptc-miR7831:10637223:10637243	RI:Chr02:10637163:10637426:-
Potri.010G033500	TCONS_00172888	dominant iso	none
Potri.010G033500	TCONS_00172890	gain	ptc-miR6474:5685151:5685171	RI:Chr10:5685036:5685303:+,RI:Chr10:5685036:5685385:+
Potri.011G088500	TCONS_00195007	dominant iso	none
Potri.011G088500	TCONS_00195006	gain	ptc-miR403c-5p:10673648:10673668	RI:Chr11:10673464:10674224:+
Potri.004G091200	TCONS_00076252	dominant iso	none
Potri.004G091200	TCONS_00076250	gain	ptc-miR6464:7768442:7768462	AE:Chr04:7767234:7769453:+
Potri.006G057400	TCONS_00110596	dominant iso	ptc-miR7819:4189298:4189557; ptc-miR6463:4187565:4187585
Potri.006G057400	TCONS_00110602	loss	ptc-miR6463:4187565:4187585	A3:Chr06:4186490:4187857:+
Potri.003G061800	TCONS_00067143	dominant iso	none
Potri.003G061800	TCONS_00067136	gain	ptc-miR6447:8945277:8945297	RI:Chr03:8945248:8946299:-,RI:Chr03:8944610:8946299:-,RI:Chr03:8944828:8946299:-
Potri.004G168000	TCONS_00086754	dominant iso	ptc-miR7813:18736621:18736641
Potri.004G168000	TCONS_00086751	loss	ptc-miR7813:18736621:18736641	SI:Chr04:18735562:18737016:-,SE:Chr04:18735562:18737016:-
Potri.001G280200	TCONS_00028079	dominant iso	none
Potri.001G280200	TCONS_00028089	gain	ptc-miR3627a:28682746:28682767	RI:Chr01:28682734:28683002:-
Potri.017G050500	TCONS_00263343	dominant iso	ptc-miR6462c-5p:4225594:4225615
Potri.017G050500	TCONS_00263348	loss	ptc-miR6462c-5p:4225594:4225615	SI:Chr17:4225426:4225693:+,A3:Chr17:4225426:4225693:+
Potri.017G050500	TCONS_00263346	loss	ptc-miR6462c-5p:4225594:4225615	SI:Chr17:4225426:4225797:+,A3:Chr17:4225426:4225797:+
Potri.011G024800	TCONS_00193275	dominant iso	ptc-miR160c-3p:2048293:2048313; ptc-miR6421-3p:2050184:2050204; ptc-miR7839:2048231:2048250; ptc-miR160b-3p:2048293:2048313
Potri.011G024800	TCONS_00193276	loss	ptc-miR6421-3p:2050184:2050204	SI:Chr11:2049863:2050195:+
Potri.019G099100	TCONS_00286395	dominant iso	ptc-miR476b:12899049:12899601
Potri.019G099100	TCONS_00286385	loss	ptc-miR476b:12899049:12899601	SE:Chr19:12899059:12900146:+
Potri.001G257600	TCONS_00027257	dominant iso	ptc-miR169af:26690963:26690983; ptc-miR169m:26690963:26690983; ptc-miR169ac:26690963:26690983; ptc-miR169a:26690963:26690983; ptc-miR169c:26690963:26690983; ptc-miR169e:26690963:26690983; ptc-miR169d:26690963:26690983; ptc-miR169g:26690963:26690983; ptc-miR169f:26690963:26690983; ptc-miR169i:26690963:26690983; ptc-miR169h:26690963:26690983; ptc-miR169ag:26690963:26690984; ptc-miR169j:26690963:266…
Potri.001G257600	TCONS_00027244	gain	ptc-miR7833:26693599:26693619	RI:Chr01:26693470:26693612:-
Potri.017G057400	TCONS_00263594	dominant iso	none
Potri.017G057400	TCONS_00263597	gain	ptc-miR156l:5184782:5184802	RI:Chr17:5184780:5184906:+
Potri.010G014500	TCONS_00172305	dominant iso	ptc-miR162a:1828650:1828670; ptc-miR162b:1828650:1828670; ptc-miR482c-3p:1815774:1815795
Potri.010G014500	TCONS_00172307	gain	ptc-miR6480:1829162:1829183	RI:Chr10:1828767:1829316:+
[truncated: 1,623 more rows]
