# Supplementary material for: The Genetic Regulation of Alternative Splicing in Populus deltoides
Source: Front Plant Sci. 2020 Jun 5;11:590. doi: 10.3389/fpls.2020.00590 (PMC7291814; doi:10.3389/fpls.2020.00590)
Supplement: TABLE S8 — AS events regulated by sQTL. [file Table_8.XLSX]

## Sheet: rrm_mirna_switch_atgenes_func_e
Annotation Cluster 1	Enrichment Score: 43.91052433555269
Category	Term	Count	%	PValue	Genes	List Total	Pop Hits	Pop Total	Fold Enrichment	Bonferroni	Benjamini	FDR
INTERPRO	IPR000504:RNA recognition motif domain	26	100	8.69351e-50	AT5G65260, AT2G05160, AT4G31580, AT1G09140, AT4G27000, AT4G10110, AT2G24590, AT5G27640, AT3G10400, AT4G39260, AT3G54230, AT2G16940, AT1G16610, AT3G55460, AT3G50670, AT4G16280, AT1G71800, AT3G61860, AT3G49430, AT3G04500, AT4G12640, AT1G21320, AT2G44710, AT3G11400, AT1G60200, AT2G03640	26	253	22105	87.3715	2.17338e-48	2.17338e-48	7.05324e-47
INTERPRO	IPR012677:Nucleotide-binding, alpha-beta plait	26	100	1.63689e-48	AT5G65260, AT2G05160, AT4G31580, AT1G09140, AT4G27000, AT4G10110, AT2G24590, AT5G27640, AT3G10400, AT4G39260, AT3G54230, AT2G16940, AT1G16610, AT3G55460, AT3G50670, AT4G16280, AT1G71800, AT3G61860, AT3G49430, AT3G04500, AT4G12640, AT1G21320, AT2G44710, AT3G11400, AT1G60200, AT2G03640	26	283	22105	78.1095	4.09222e-47	2.04611e-47	1.32804e-45
SMART	SM00360:RRM	26	100	2.42117e-40	AT5G65260, AT2G05160, AT4G31580, AT1G09140, AT4G27000, AT4G10110, AT2G24590, AT5G27640, AT3G10400, AT4G39260, AT3G54230, AT2G16940, AT1G16610, AT3G55460, AT3G50670, AT4G16280, AT1G71800, AT3G61860, AT3G49430, AT3G04500, AT4G12640, AT1G21320, AT2G44710, AT3G11400, AT1G60200, AT2G03640	26	231	8423	36.4632	1.69482e-39	1.69482e-39	1.24819e-37
GOTERM_MF_DIRECT	GO:0000166~nucleotide binding	26	100	6.61704e-40	AT5G65260, AT2G05160, AT4G31580, AT1G09140, AT4G27000, AT4G10110, AT2G24590, AT5G27640, AT3G10400, AT4G39260, AT3G54230, AT2G16940, AT1G16610, AT3G55460, AT3G50670, AT4G16280, AT1G71800, AT3G61860, AT3G49430, AT3G04500, AT4G12640, AT1G21320, AT2G44710, AT3G11400, AT1G60200, AT2G03640	26	504	18171	36.0536	9.92556e-39	9.92556e-39	4.60056e-37
Annotation Cluster 2	Enrichment Score: 10.495776849127761
Category	Term	Count	%	PValue	Genes	List Total	Pop Hits	Pop Total	Fold Enrichment	Bonferroni	Benjamini	FDR
UP_KEYWORDS	mRNA processing	13	50	1.94912e-19	AT3G54230, AT1G09140, AT4G31580, AT1G16610, AT4G27000, AT3G55460, AT3G50670, AT2G24590, AT1G71800, AT3G61860, AT3G10400, AT4G39260, AT3G49430	26	209	26542	63.4976	4.8728e-18	2.4364e-18	1.58136e-16
UP_KEYWORDS	mRNA splicing	11	42.3077	1.34014e-17	AT3G61860, AT3G54230, AT4G31580, AT3G10400, AT1G09140, AT3G49430, AT4G39260, AT1G16610, AT3G55460, AT3G50670, AT2G24590	26	127	26542	88.4197	3.35036e-16	1.11679e-16	1.08729e-14
UP_KEYWORDS	Spliceosome	10	38.4615	4.98464e-17	AT3G61860, AT3G54230, AT4G31580, AT3G10400, AT1G09140, AT3G49430, AT1G16610, AT3G55460, AT3G50670, AT2G24590	26	86	26542	118.703	1.24616e-15	3.1154e-16	4.04415e-14
GOTERM_CC_DIRECT	GO:0016607~nuclear speck	9	34.6154	1.12587e-15	AT3G61860, AT5G65260, AT4G31580, AT1G09140, AT3G49430, AT1G16610, AT3G55460, AT3G50670, AT1G21320	24	70	25147	134.716	3.10862e-14	3.10862e-14	9.32587e-13
GOTERM_BP_DIRECT	GO:0000398~mRNA splicing, via spliceosome	9	34.6154	1.91954e-13	AT3G61860, AT3G54230, AT4G31580, AT3G10400, AT1G16610, AT3G55460, AT3G50670, AT4G12640, AT1G21320	21	114	18499	69.5451	6.91047e-12	6.91047e-12	1.71207e-10
GOTERM_CC_DIRECT	GO:0005681~spliceosomal complex	8	30.7692	9.99881e-13	AT3G61860, AT3G54230, AT4G31580, AT1G09140, AT3G49430, AT1G16610, AT3G55460, AT2G24590	24	86	25147	97.469	2.79963e-11	1.39981e-11	8.36453e-10
GOTERM_BP_DIRECT	GO:0008380~RNA splicing	7	26.9231	5.25969e-09	AT3G61860, AT3G54230, AT4G31580, AT3G49430, AT1G16610, AT3G55460, AT2G24590	21	137	18499	45.0097	1.89349e-07	9.46743e-08	4.69126e-06
KEGG_PATHWAY	ath03040:Spliceosome	9	34.6154	6.9366e-09	AT3G61860, AT4G31580, AT1G09140, AT3G49430, AT4G10110, AT3G55460, AT3G50670, AT2G24590, AT1G60200	14	192	4727	15.827	2.08098e-08	2.08098e-08	2.18358e-06
UP_KEYWORDS	Nucleus	16	61.5385	3.09037e-08	AT5G65260, AT3G54230, AT1G09140, AT4G31580, AT1G16610, AT4G27000, AT3G55460, AT3G50670, AT2G24590, AT4G16280, AT1G71800, AT3G61860, AT3G10400, AT4G39260, AT3G49430, AT1G21320	26	3358	26542	4.86407	7.72592e-07	1.54518e-07	2.50728e-05
UP_KEYWORDS	Phosphoprotein	9	34.6154	6.0029e-05	AT3G61860, AT4G31580, AT1G09140, AT3G49430, AT4G39260, AT1G16610, AT3G55460, AT3G50670, AT2G24590	26	1555	26542	5.90843	0.00149965	0.000250097	0.0486925
GOTERM_CC_DIRECT	GO:0005730~nucleolus	5	19.2308	0.000566884	AT4G31580, AT3G49430, AT4G39260, AT1G16610, AT2G24590	24	428	25147	12.2406	0.0157519	0.00396145	0.473246
UP_KEYWORDS	Alternative splicing	10	38.4615	0.001041	AT3G61860, AT3G54230, AT1G09140, AT3G49430, AT4G39260, AT1G16610, AT3G55460, AT3G50670, AT4G16280, AT5G27640	26	2971	26542	3.43604	0.0257025	0.00371288	0.841465
Annotation Cluster 3	Enrichment Score: 1.6051854473125808
Category	Term	Count	%	PValue	Genes	List Total	Pop Hits	Pop Total	Fold Enrichment	Bonferroni	Benjamini	FDR
INTERPRO	IPR001878:Zinc finger, CCHC-type	3	11.5385	0.00163339	AT4G31580, AT3G10400, AT2G24590	26	53	22105	48.1241	0.0400442	0.0135303	1.31753
SMART	SM00343:ZnF_C2HC	3	11.5385	0.00528576	AT4G31580, AT3G10400, AT2G24590	26	37	8423	26.2672	0.0364187	0.0183782	2.69523
UP_KEYWORDS	Zinc-finger	5	19.2308	0.0107276	AT2G05160, AT3G54230, AT4G31580, AT3G10400, AT2G24590	26	935	26542	5.45907	0.236344	0.0331431	8.37861
UP_KEYWORDS	Zinc	5	19.2308	0.0298745	AT2G05160, AT3G54230, AT4G31580, AT3G10400, AT2G24590	26	1274	26542	4.00646	0.531513	0.0730213	21.8135
UP_KEYWORDS	Metal-binding	5	19.2308	0.282024	AT2G05160, AT3G54230, AT4G31580, AT3G10400, AT2G24590	26	2868	26542	1.77972	0.999747	0.529048	93.1988
GOTERM_MF_DIRECT	GO:0008270~zinc ion binding	4	15.3846	0.299642	AT3G54230, AT4G31580, AT3G10400, AT2G24590	26	1393	18171	2.00685	0.995216	0.589512	91.5943
