# Supplementary material for: The Genetic Regulation of Alternative Splicing in Populus deltoides
Source: Front Plant Sci. 2020 Jun 5;11:590. doi: 10.3389/fpls.2020.00590 (PMC7291814; doi:10.3389/fpls.2020.00590)
Supplement: Supplementary file 10 [file Table_9.XLSX]

## Sheet: cis_sQTL_asEvents
SNP_id	Gene and splice junction coordinates	AS events of the junction
Chr15_11856115	Potri.015G099500:11856129:11856610	alt_donor,retained_intron
Chr01_8165404	Potri.001G102000:8150629:8161285	skipped_exon
Chr03_16781535	Potri.003G154900:16782634:16782718	retained_intron
Chr10_15766656	Potri.010G148500:15769497:15769853	alt_acceptor,retained_intron
Chr06_19984450	Potri.006G185700:19985099:19985188	alt_donor,retained_intron
Chr10_15766644	Potri.010G148500:15769497:15769853	alt_acceptor,retained_intron
Chr05_2230819	Potri.005G030000:2227140:2227928	retained_intron
Chr06_2992555	Potri.006G041900:2992431:2992542	retained_intron
Chr03_15334079	Potri.003G134000:15334173:15334269	retained_intron
Chr03_15334204	Potri.003G134000:15334173:15334269	retained_intron
Chr01_8165452	Potri.001G102000:8150629:8161285	skipped_exon
Chr08_14096295	Potri.008G200700:14100084:14100748	retained_intron
Chr04_509351	Potri.004G007800:502695:503058	retained_intron
Chr06_2992537	Potri.006G041900:2992431:2992542	retained_intron
Chr10_15766419	Potri.010G148500:15769497:15769853	alt_acceptor,retained_intron
Chr10_15766435	Potri.010G148500:15769497:15769853	alt_acceptor,retained_intron
Chr09_10929725	Potri.009G135500:10929434:10929518	alt_donor
Chr10_22320530	Potri.010G250900:22321980:22322310	alt_acceptor
Chr03_15334747	Potri.003G134000:15334173:15334269	retained_intron
Chr18_16884724	Potri.018G151500:16883211:16883296	alt_acceptor
Chr18_16883176	Potri.018G151500:16883211:16883296	alt_acceptor
Chr01_44352266	Potri.001G418500:44337175:44337630	alt_acceptor,retained_intron
Chr18_16889060	Potri.018G151500:16883211:16883296	alt_acceptor
Chr12_6536572	Potri.012G061000:6543566:6543705	alt_donor
Chr10_15768486	Potri.010G148500:15769497:15769853	alt_acceptor,retained_intron
Chr03_15334061	Potri.003G134000:15334173:15334269	retained_intron
Chr01_12040485	Potri.001G148000:12040809:12041865	alt_acceptor
Chr05_144583	Potri.005G002300:131163:131744	alt_donor,retained_intron
Chr18_16884754	Potri.018G151500:16883211:16883296	alt_acceptor
Chr18_16884756	Potri.018G151500:16883211:16883296	alt_acceptor
Chr18_16890727	Potri.018G151500:16883211:16883296	alt_acceptor
Chr18_16887455	Potri.018G151500:16883211:16883296	alt_acceptor
Chr18_16887265	Potri.018G151500:16883211:16883296	alt_acceptor
Chr18_16883296	Potri.018G151500:16883211:16883296	alt_acceptor
Chr18_16883300	Potri.018G151500:16883211:16883296	alt_acceptor
Chr09_10934921	Potri.009G135500:10929434:10929518	alt_donor
Chr18_16889040	Potri.018G151500:16883211:16883296	alt_acceptor
Chr15_8519586	Potri.015G062300:8536168:8536291	alt_acceptor
Chr18_16887619	Potri.018G151500:16883211:16883296	alt_acceptor
Chr18_16890566	Potri.018G151500:16883211:16883296	alt_acceptor
Chr18_16884653	Potri.018G151500:16883211:16883296	alt_acceptor
Chr18_16884659	Potri.018G151500:16883211:16883296	alt_acceptor
Chr12_5991110	Potri.012G057700:5992167:5992287	alt_acceptor
Chr18_16884835	Potri.018G151500:16883211:16883296	alt_acceptor
Chr15_8519501	Potri.015G062300:8536168:8536291	alt_acceptor
Chr18_16886520	Potri.018G151500:16883211:16883296	alt_acceptor
Chr01_44352091	Potri.001G418500:44337175:44337630	alt_acceptor,retained_intron
Chr18_16890413	Potri.018G151500:16883211:16883296	alt_acceptor
Chr18_16887062	Potri.018G151500:16883211:16883296	alt_acceptor
Chr10_22319244	Potri.010G250900:22321980:22322310	alt_acceptor
Chr18_16874270	Potri.018G151500:16883211:16883296	alt_acceptor
Chr12_6539968	Potri.012G061000:6543566:6543705	alt_donor
Chr18_16867010	Potri.018G151500:16883211:16883296	alt_acceptor
Chr04_6330596	Potri.004G075800:6329060:6329486	retained_intron
Chr04_6329059	Potri.004G075800:6329060:6329486	retained_intron
Chr04_834858	Potri.004G013200:834864:834971	alt_donor
Chr10_16342043	Potri.010G155400:16279832:16280662	alt_donor,retained_intron
Chr01_6068499	Potri.001G076400:6066767:6066945	alt_acceptor,alt_donor
Chr01_8165404	Potri.001G102000:8148498:8159173	skipped_exon
Chr10_16342042	Potri.010G155400:16279832:16280662	alt_donor,retained_intron
Chr01_35075665	Potri.001G345300:35085677:35086236	alt_acceptor
Chr01_6068502	Potri.001G076400:6066767:6066945	alt_acceptor,alt_donor
Chr05_2229213	Potri.005G030000:2227140:2227928	retained_intron
Chr03_18244312	Potri.003G173000:18240732:18242124	retained_intron
Chr02_2447421	Potri.002G037900:2442874:2442972	alt_donor,retained_intron
Chr18_16886642	Potri.018G151500:16883211:16883296	alt_acceptor
Chr12_5988681	Potri.012G057700:5992167:5992287	alt_acceptor
Chr03_12552342	Potri.003G099300:12551988:12552332	alt_acceptor,alt_donor,retained_intron
Chr03_12549569	Potri.003G099300:12551988:12552332	alt_acceptor,alt_donor,retained_intron
Chr18_16859573	Potri.018G151500:16883211:16883296	alt_acceptor
Chr05_2231167	Potri.005G030000:2227140:2227928	retained_intron
Chr15_8496983	Potri.015G062300:8536168:8536291	alt_acceptor
Chr01_6068528	Potri.001G076400:6066767:6066945	alt_acceptor,alt_donor
Chr01_6068529	Potri.001G076400:6066767:6066945	alt_acceptor,alt_donor
Chr18_16856370	Potri.018G151500:16883211:16883296	alt_acceptor
Chr18_16906746	Potri.018G151500:16883211:16883296	alt_acceptor
Chr05_2231177	Potri.005G030000:2227140:2227928	retained_intron
Chr18_16906747	Potri.018G151500:16883211:16883296	alt_acceptor
Chr06_2994152	Potri.006G041900:2992431:2992542	retained_intron
Chr12_6500011	Potri.012G061000:6543566:6543705	alt_donor
Chr18_16886634	Potri.018G151500:16883211:16883296	alt_acceptor
Chr18_16906943	Potri.018G151500:16883211:16883296	alt_acceptor
Chr19_14138310	Potri.019G112400:14138500:14139709	alt_acceptor
Chr11_8022412	Potri.011G080500:8022503:8022784	retained_intron
Chr18_8870434	Potri.018G069900:8872992:8873109	alt_acceptor
Chr08_8656755	Potri.008G131500:8657721:8658504	alt_donor,retained_intron
Chr12_5992129	Potri.012G057700:5992167:5992287	alt_acceptor
Chr05_2230819	Potri.005G028900:2126130:2127157	retained_intron
Chr18_16598135	Potri.018G146700:16595452:16596626	alt_donor,retained_intron
Chr18_16598105	Potri.018G146700:16595452:16596626	alt_donor,retained_intron
Chr01_6068502	Potri.001G076400:6067359:6068122	alt_acceptor,alt_donor,retained_intron
Chr18_8871816	Potri.018G069900:8872992:8873109	alt_acceptor
Chr01_6068499	Potri.001G076400:6067359:6068122	alt_acceptor,alt_donor,retained_intron
Chr18_16906366	Potri.018G151500:16883211:16883296	alt_acceptor
Chr18_8871902	Potri.018G069900:8872992:8873109	alt_acceptor
Chr18_16598155	Potri.018G146700:16595452:16596626	alt_donor,retained_intron
Chr05_2231266	Potri.005G030000:2227140:2227928	retained_intron
Chr18_16597950	Potri.018G146700:16595452:16596626	alt_donor,retained_intron
Chr04_18172436	Potri.004G161200:18173018:18173100	alt_acceptor,alt_donor
Chr18_16598094	Potri.018G146700:16595452:16596626	alt_donor,retained_intron
Chr01_8165452	Potri.001G102000:8148498:8159173	skipped_exon
Chr07_12641356	Potri.007G100900:12639411:12641564	alt_acceptor,alt_donor
Chr18_8870347	Potri.018G069900:8872992:8873109	alt_acceptor
Chr08_14089273	Potri.008G200700:14100084:14100748	retained_intron
Chr03_9593384	Potri.003G067700:9593177:9593292	alt_acceptor,alt_donor,retained_intron
Chr07_1954044	Potri.007G026100:1952890:1953193	alt_acceptor,alt_donor,retained_intron
Chr17_11936681	Potri.017G102700:11936673:11937323	alt_acceptor
Chr04_502011	Potri.004G007800:502695:503058	retained_intron
Chr02_2447421	Potri.002G037900:2442874:2442982	alt_donor,retained_intron
Chr11_4503974	Potri.011G052600:4500100:4500397	alt_donor
Chr14_3474518	Potri.014G043300:3476811:3477111	alt_acceptor,skipped_exon
Chr07_1954030	Potri.007G026100:1952890:1953193	alt_acceptor,alt_donor,retained_intron
Chr04_18172995	Potri.004G161200:18173018:18173100	alt_acceptor,alt_donor
Chr18_16598003	Potri.018G146700:16595452:16596626	alt_donor,retained_intron
Chr03_9582693	Potri.003G067700:9593177:9593292	alt_acceptor,alt_donor,retained_intron
Chr10_3252138	Potri.010G025000:3528813:3529350	retained_intron
Chr01_35075665	Potri.001G345300:35085677:35086221	alt_acceptor
Chr08_14096289	Potri.008G200700:14100084:14100748	retained_intron
Chr11_4485749	Potri.011G052400:4489909:4491092	alt_acceptor
Chr06_1518974	Potri.006G021600:1518028:1518240	retained_intron
Chr01_35098432	Potri.001G345300:35085677:35086236	alt_acceptor
Chr07_12642268	Potri.007G100900:12639411:12641564	alt_acceptor,alt_donor
Chr13_3984828	Potri.013G053400:3985624:3986222	alt_acceptor
Chr10_22319244	Potri.010G250900:22321949:22322310	alt_acceptor
Chr01_50262473	Potri.001G471200:50262034:50262487	alt_acceptor,alt_donor,retained_intron
Chr12_6506296	Potri.012G061000:6543566:6543705	alt_donor
Chr03_12552336	Potri.003G099300:12551988:12552332	alt_acceptor,alt_donor,retained_intron
Chr12_6504309	Potri.012G061000:6543566:6543705	alt_donor
Chr19_1224494	Potri.019G006700:785146:785318	alt_acceptor,retained_intron
Chr11_4505090	Potri.011G052600:4500100:4500397	alt_donor
Chr06_10448833	Potri.006G128200:10449361:10449460	alt_donor
Chr13_3984809	Potri.013G053400:3985624:3986222	alt_acceptor
Chr02_8026377	Potri.002G109200:8033472:8033758	retained_intron
Chr01_46696575	Potri.001G430300:46074780:46074875	alt_donor
Chr02_5150718	Potri.002G074500:5148023:5148353	retained_intron
Chr01_6068528	Potri.001G076400:6067359:6068122	alt_acceptor,alt_donor,retained_intron
Chr01_6068529	Potri.001G076400:6067359:6068122	alt_acceptor,alt_donor,retained_intron
Chr01_50262488	Potri.001G471200:50262034:50262487	alt_acceptor,alt_donor,retained_intron
Chr10_22320530	Potri.010G250900:22321949:22322310	alt_acceptor
Chr17_14672985	Potri.017G138300:14668588:14668889	retained_intron
Chr16_4126626	Potri.016G059800:4130211:4130477	retained_intron
Chr10_15765272	Potri.010G148500:15769497:15769853	alt_acceptor,retained_intron
Chr18_16906964	Potri.018G151500:16883211:16883296	alt_acceptor
Chr06_1518974	Potri.006G021600:1518392:1518877	alt_acceptor,alt_donor
Chr12_6507193	Potri.012G061000:6543566:6543705	alt_donor
Chr14_7267079	Potri.014G092300:7213282:7213387	alt_acceptor
Chr14_3474324	Potri.014G043300:3476811:3477111	alt_acceptor,skipped_exon
Chr07_4750591	Potri.007G049800:4751192:4751274	alt_acceptor
Chr07_4751373	Potri.007G049800:4751192:4751274	alt_acceptor
Chr01_12002623	Potri.001G148000:12040809:12041865	alt_acceptor
Chr07_12644781	Potri.007G100900:12639411:12641564	alt_acceptor,alt_donor
Chr16_4126572	Potri.016G059800:4130211:4130477	retained_intron
Chr18_16507654	Potri.018G146700:16595452:16596626	alt_donor,retained_intron
Chr14_1546464	Potri.014G015900:1541898:1542563	alt_donor
Chr18_16906734	Potri.018G151500:16883211:16883296	alt_acceptor
Chr08_6537349	Potri.008G103000:6537499:6537809	alt_donor,retained_intron
Chr01_12001342	Potri.001G148000:12040809:12041865	alt_acceptor
Chr01_12036554	Potri.001G148000:12040809:12041865	alt_acceptor
Chr15_8519586	Potri.015G062300:8536168:8536282	alt_acceptor
Chr10_3161211	Potri.010G025000:3528813:3529350	retained_intron
Chr15_8496983	Potri.015G062300:8536168:8536282	alt_acceptor
Chr02_8026515	Potri.002G109200:8033472:8033758	retained_intron
Chr01_49917085	Potri.001G466500:49979439:49979946	alt_acceptor,alt_donor,retained_intron
Chr15_8180069	Potri.015G054700:7419900:7424148	skipped_exon
Chr05_7657934	Potri.005G100200:7657943:7658883	retained_intron
Chr06_3071670	Potri.006G043400:3070101:3070745	retained_intron
Chr01_49917067	Potri.001G466500:49979439:49979946	alt_acceptor,alt_donor,retained_intron
Chr18_16887622	Potri.018G151600:16887785:16888637	alt_donor,skipped_exon
Chr07_1952645	Potri.007G026100:1952599:1953193	alt_acceptor,alt_donor,retained_intron
Chr15_15100726	Potri.015G145800:15100303:15100718	retained_intron
Chr10_16342043	Potri.010G155400:16280723:16281181	alt_donor,retained_intron
Chr12_5991250	Potri.012G057700:5992167:5992287	alt_acceptor
Chr03_20642470	Potri.003G205500:20637364:20637460	retained_intron
Chr02_3715022	Potri.002G056200:3761952:3762064	alt_acceptor
Chr05_11347829	Potri.005G137500:11348249:11348361	retained_intron
Chr18_16887455	Potri.018G151600:16889152:16889311	retained_intron
Chr10_16342042	Potri.010G155400:16280723:16281181	alt_donor,retained_intron
Chr07_12644448	Potri.007G100900:12639411:12641564	alt_acceptor,alt_donor
Chr17_14672985	Potri.017G138300:14669050:14669135	retained_intron
Chr13_3986355	Potri.013G053400:3985624:3986222	alt_acceptor
Chr10_16342043	Potri.010G155400:16281276:16281595	retained_intron
Chr18_16890693	Potri.018G151600:16887785:16888637	alt_donor,skipped_exon
Chr18_16886520	Potri.018G151600:16889152:16889311	retained_intron
Chr10_16342042	Potri.010G155400:16281276:16281595	retained_intron
Chr13_13042206	Potri.013G116900:13021615:13022351	alt_acceptor
Chr11_18338591	Potri.011G167500:18320158:18325701	alt_acceptor,alt_donor,skipped_exon
Chr12_6535941	Potri.012G061000:6543566:6543705	alt_donor
Chr14_12627529	Potri.014G160400:12627854:12628027	alt_acceptor,alt_donor,retained_intron
Chr01_50260730	Potri.001G471200:50262034:50262487	alt_acceptor,alt_donor,retained_intron
Chr12_6535945	Potri.012G061000:6543566:6543705	alt_donor
Chr12_6535940	Potri.012G061000:6543566:6543705	alt_donor
Chr03_16764981	Potri.003G154900:16782634:16782718	retained_intron
Chr03_15502824	Potri.003G136200:15507981:15508407	alt_acceptor,alt_donor
Chr15_8519501	Potri.015G062300:8536168:8536282	alt_acceptor
Chr06_23544722	Potri.006G222900:23542339:23542635	alt_acceptor
Chr04_17982522	Potri.004G158300:17985770:17986589	retained_intron
Chr17_14459670	Potri.017G138300:14669050:14669135	retained_intron
Chr01_23855826	Potri.001G227000:23855522:23855705	alt_acceptor,retained_intron
Chr08_6064568	Potri.008G097000:6061273:6062142	alt_acceptor
Chr13_3984809	Potri.013G053400:3985374:3985525	retained_intron
Chr06_23309043	Potri.006G220700:23308442:23308891	retained_intron
Chr13_4946195	Potri.013G064300:4945944:4946182	retained_intron
Chr16_6157969	Potri.016G079900:6158069:6158564	alt_acceptor
Chr18_16884724	Potri.018G151600:16889152:16889311	retained_intron
Chr18_16887062	Potri.018G151600:16889152:16889311	retained_intron
Chr07_12641419	Potri.007G100900:12639411:12641564	alt_acceptor,alt_donor
Chr05_2229213	Potri.005G028900:2126130:2127157	retained_intron
Chr02_2196104	Potri.002G034000:2193790:2194070	retained_intron
Chr14_12627612	Potri.014G160400:12627854:12628027	alt_acceptor,alt_donor,retained_intron
Chr01_35097096	Potri.001G345300:35085677:35086236	alt_acceptor
Chr13_3984828	Potri.013G053400:3985374:3985525	retained_intron
Chr16_494619	Potri.016G018700:1024173:1024266	alt_donor
Chr15_6583480	Potri.015G054700:7419900:7424148	skipped_exon
Chr07_12641693	Potri.007G100900:12639411:12641564	alt_acceptor,alt_donor
Chr03_9227685	Potri.003G063500:9226004:9226379	alt_donor
Chr09_7139769	Potri.009G080000:7652469:7652553	alt_donor,retained_intron
Chr18_15116430	Potri.018G129500:15115327:15116241	alt_acceptor,skipped_exon
Chr18_15116433	Potri.018G129500:15115327:15116241	alt_acceptor,skipped_exon
Chr06_10449007	Potri.006G128200:10449361:10449460	alt_donor
Chr05_2230819	Potri.005G030000:2228122:2228723	alt_acceptor
Chr18_16884653	Potri.018G151600:16889152:16889311	retained_intron
Chr18_16884659	Potri.018G151600:16889152:16889311	retained_intron
Chr14_9680385	Potri.014G125700:9684809:9685146	alt_acceptor
Chr08_11417655	Potri.008G166800:11393608:11393694	retained_intron
Chr14_1534127	Potri.014G015900:1541898:1542563	alt_donor
Chr18_15116549	Potri.018G129500:15115327:15116241	alt_acceptor,skipped_exon
Chr01_8135877	Potri.001G102000:8148498:8159173	skipped_exon
Chr18_16884835	Potri.018G151600:16889152:16889311	retained_intron
Chr08_5787980	Potri.008G092500:5786309:5786952	retained_intron
Chr01_23858624	Potri.001G227000:23855522:23855705	alt_acceptor,retained_intron
Chr19_9845030	Potri.019G065700:9846875:9847662	retained_intron
Chr18_16883176	Potri.018G151600:16889152:16889311	retained_intron
Chr18_16890413	Potri.018G151600:16889152:16889311	retained_intron
Chr02_1558256	Potri.002G024900:1566951:1567324	retained_intron
Chr06_25921313	Potri.006G254200:25921580:25921688	alt_acceptor
Chr14_13513591	Potri.014G168900:13512103:13514170	alt_acceptor,retained_intron
Chr10_3542464	Potri.010G025000:3528813:3529350	retained_intron
Chr18_16890727	Potri.018G151600:16889152:16889311	retained_intron
Chr18_16886652	Potri.018G151500:16883211:16883296	alt_acceptor
Chr03_8372736	Potri.003G056300:8336566:8337093	alt_donor,retained_intron
Chr19_1224494	Potri.019G006700:785182:785318	alt_acceptor,retained_intron
Chr05_11347914	Potri.005G137500:11348249:11348361	retained_intron
Chr01_23858785	Potri.001G227000:23855522:23855705	alt_acceptor,retained_intron
Chr18_16883296	Potri.018G151600:16889152:16889311	retained_intron
Chr18_16883300	Potri.018G151600:16889152:16889311	retained_intron
Chr05_2231266	Potri.005G028900:2126130:2127157	retained_intron
Chr10_22240036	Potri.010G252800:22404147:22404431	alt_acceptor,retained_intron
Chr02_1558249	Potri.002G024900:1566951:1567324	retained_intron
Chr18_15116447	Potri.018G129500:15115327:15116241	alt_acceptor,skipped_exon
Chr01_46695743	Potri.001G430300:46074780:46074875	alt_donor
Chr18_16889040	Potri.018G151600:16889152:16889311	retained_intron
Chr10_3542245	Potri.010G025000:3528813:3529350	retained_intron
Chr07_12641127	Potri.007G100900:12639411:12641564	alt_acceptor,alt_donor
Chr15_7544908	Potri.015G054700:7419900:7424148	skipped_exon
Chr03_20355111	Potri.003G201400:20356594:20357405	skipped_exon
Chr18_16890566	Potri.018G151600:16889152:16889311	retained_intron
Chr07_1954090	Potri.007G026100:1952599:1953193	alt_acceptor,alt_donor,retained_intron
Chr01_46697905	Potri.001G430300:46074780:46074875	alt_donor
Chr04_17655497	Potri.004G155300:17656369:17656389	alt_acceptor,alt_donor,retained_intron
Chr16_6154129	Potri.016G079900:6158069:6158564	alt_acceptor
Chr05_166048	Potri.005G002300:131163:131744	alt_donor,retained_intron
Chr03_20353838	Potri.003G201400:20356594:20357405	skipped_exon
Chr18_16887619	Potri.018G151600:16889152:16889311	retained_intron
Chr10_22253693	Potri.010G249700:22247486:22247878	alt_donor
Chr10_22253770	Potri.010G249700:22247486:22247878	alt_donor
Chr04_21952082	Potri.004G217200:22399868:22399987	retained_intron
Chr02_22600246	Potri.002G234600:22827493:22827872	alt_acceptor
Chr18_16884756	Potri.018G151600:16889152:16889311	retained_intron
Chr01_8165375	Potri.001G102000:8150629:8161285	skipped_exon
Chr14_7213390	Potri.014G092300:7213282:7213387	alt_acceptor
Chr18_16884754	Potri.018G151600:16889152:16889311	retained_intron
Chr05_166037	Potri.005G002300:131163:131744	alt_donor,retained_intron
Chr10_9232256	Potri.010G071000:9780827:9780915	alt_acceptor
Chr05_2231177	Potri.005G028900:2126130:2127157	retained_intron
Chr15_7544625	Potri.015G054700:7419900:7424148	skipped_exon
Chr01_49917123	Potri.001G466500:49979439:49979946	alt_acceptor,alt_donor,retained_intron
Chr04_2725280	Potri.004G036400:2726456:2726671	retained_intron
Chr14_2850746	Potri.014G043300:3472891:3473178	alt_acceptor,retained_intron
Chr19_9845647	Potri.019G065700:9846875:9847662	retained_intron
Chr12_2649125	Potri.012G034000:3036851:3037079	alt_donor
Chr01_35075885	Potri.001G345300:35085677:35086236	alt_acceptor
Chr12_4150660	Potri.012G045500:4164097:4164837	alt_donor,retained_intron
Chr02_5800343	Potri.002G082700:5800002:5800143	alt_acceptor
Chr18_12231445	Potri.018G093500:12231550:12231893	alt_donor
Chr04_21952218	Potri.004G217200:22399868:22399987	retained_intron
Chr01_35077282	Potri.001G345300:35085677:35086236	alt_acceptor
Chr03_20355538	Potri.003G201400:20356594:20357405	skipped_exon
Chr18_16889060	Potri.018G151600:16889152:16889311	retained_intron
Chr01_44563125	Potri.001G418500:44337175:44337630	alt_acceptor,retained_intron
Chr17_14024573	Potri.017G138300:14669050:14669135	retained_intron
Chr03_20642495	Potri.003G205500:20637364:20637460	retained_intron
Chr18_15115099	Potri.018G129500:15115327:15116241	alt_acceptor,skipped_exon
Chr18_16887265	Potri.018G151600:16889152:16889311	retained_intron
Chr10_9084758	Potri.010G060800:8951213:8959988	alt_donor,skipped_exon
Chr12_3826647	Potri.012G043000:3882334:3882801	retained_intron
Chr03_20355846	Potri.003G201400:20356594:20357405	skipped_exon
Chr18_16859217	Potri.018G151500:16883211:16883296	alt_acceptor
Chr02_8029594	Potri.002G109200:8033472:8033758	retained_intron
Chr08_6987610	Potri.008G109900:6987456:6987593	retained_intron
Chr08_6831299	Potri.008G107700:6840112:6840210	alt_acceptor,retained_intron
Chr05_2230773	Potri.005G030000:2228122:2228723	alt_acceptor
Chr15_8043218	Potri.015G054700:7419900:7424148	skipped_exon
Chr10_22322544	Potri.010G250900:22321980:22322310	alt_acceptor
Chr16_4781702	Potri.016G067200:4781908:4782048	alt_donor
Chr15_8315099	Potri.015G054700:7419900:7424148	skipped_exon
Chr05_2231167	Potri.005G028900:2126130:2127157	retained_intron
Chr03_20355813	Potri.003G201400:20356594:20357405	skipped_exon
Chr13_240176	Potri.013G003700:266398:266838	alt_acceptor
Chr10_20670995	Potri.010G222000:20671925:20672671	alt_acceptor
Chr05_21502844	Potri.005G199600:21502585:21502828	alt_donor
Chr01_10549590	Potri.001G131000:10549603:10550371	alt_acceptor
Chr04_7292925	Potri.004G087300:7297409:7297507	alt_acceptor
Chr01_50109915	Potri.001G468700:50110389:50110917	retained_intron
Chr07_1952687	Potri.007G026100:1952890:1953193	alt_acceptor,alt_donor,retained_intron
Chr01_28416537	Potri.001G288200:29395644:29396127	retained_intron
Chr15_7529849	Potri.015G054700:7419900:7424148	skipped_exon
Chr18_15115271	Potri.018G129500:15115327:15116241	alt_acceptor,skipped_exon
Chr11_18187229	Potri.011G167500:18320158:18325701	alt_acceptor,alt_donor,skipped_exon
Chr18_16597950	Potri.018G146700:16595452:16596632	alt_donor,retained_intron
Chr18_16598155	Potri.018G146700:16595452:16596632	alt_donor,retained_intron
Chr15_8314679	Potri.015G054700:7419900:7424148	skipped_exon
Chr15_8314528	Potri.015G054700:7419900:7424148	skipped_exon
Chr11_8022412	Potri.011G080500:8023042:8023619	alt_acceptor,retained_intron
Chr10_12913908	Potri.010G119300:13634713:13634819	alt_acceptor
Chr09_2233881	Potri.009G013600:2233884:2234607	retained_intron
Chr18_16598094	Potri.018G146700:16595452:16596632	alt_donor,retained_intron
Chr07_12641356	Potri.007G100900:12639359:12641564	alt_acceptor,alt_donor
Chr13_12757857	Potri.013G114500:12761604:12761843	alt_acceptor,alt_donor
Chr15_7545295	Potri.015G054700:7419900:7424148	skipped_exon
Chr10_8937359	Potri.010G071000:9780827:9780915	alt_acceptor
Chr03_8372516	Potri.003G056300:8336566:8337093	alt_donor,retained_intron
Chr01_49905378	Potri.001G466500:49979439:49979946	alt_acceptor,alt_donor,retained_intron
Chr06_10448895	Potri.006G128200:10449361:10449460	alt_donor
Chr10_22255202	Potri.010G249700:22247486:22247878	alt_donor
Chr02_2870580	Potri.002G045200:2876573:2876687	alt_donor
Chr10_3885286	Potri.010G025000:3528813:3529350	retained_intron
Chr18_16598135	Potri.018G146700:16595452:16596632	alt_donor,retained_intron
Chr04_21952218	Potri.004G219100:22569991:22570109	alt_acceptor,alt_donor
Chr15_7544664	Potri.015G054700:7419900:7424148	skipped_exon
Chr06_20726618	Potri.006G192800:20725337:20725997	alt_acceptor
Chr15_7701824	Potri.015G054700:7419900:7424148	skipped_exon
Chr09_715842	Potri.009G002200:656406:656550	retained_intron
Chr10_8937366	Potri.010G071000:9780827:9780915	alt_acceptor
Chr05_21501916	Potri.005G199600:21502585:21502828	alt_donor
Chr12_4151494	Potri.012G045500:4164097:4164837	alt_donor,retained_intron
Chr14_9059859	Potri.014G116500:9059869:9059960	alt_donor
Chr06_6973542	Potri.006G092000:7013549:7013631	retained_intron
Chr08_6097016	Potri.008G097000:6061273:6062142	alt_acceptor
Chr14_8940629	XLOC_062561:9186753:9187399	alt_acceptor,retained_intron
Chr01_48372732	Potri.001G449500:48373979:48374062	alt_donor
Chr03_20355920	Potri.003G201400:20356594:20357405	skipped_exon
Chr03_13120625	Potri.003G107400:13120985:13121682	alt_donor
Chr01_35077393	Potri.001G345300:35085677:35086221	alt_acceptor
Chr05_168961	Potri.005G002300:131163:131744	alt_donor,retained_intron
Chr05_23790688	Potri.005G228600:23790291:23790391	alt_acceptor
Chr16_14174228	Potri.016G139700:14182465:14183414	alt_acceptor
Chr11_13870527	Potri.011G114300:13887960:13888662	alt_acceptor,retained_intron
Chr02_3583337	Potri.002G054700:3646746:3646925	alt_acceptor
Chr10_4097097	Potri.010G025000:3528813:3529350	retained_intron
Chr10_20670410	Potri.010G222000:20671925:20672671	alt_acceptor
Chr03_15502824	Potri.003G136200:15506964:15507852	alt_acceptor,retained_intron
Chr18_6076787	Potri.018G057600:6093216:6093317	retained_intron
Chr19_1224405	Potri.019G006700:785182:785318	alt_acceptor,retained_intron
Chr12_3827392	Potri.012G043000:3882334:3882801	retained_intron
Chr05_21476492	Potri.005G198900:21476106:21476453	retained_intron
Chr01_11648327	Potri.001G143400:11648842:11649368	retained_intron
Chr18_16867010	Potri.018G151600:16889152:16889311	retained_intron
Chr05_2229213	Potri.005G030000:2228122:2228723	alt_acceptor
Chr02_3715022	Potri.002G056200:3761958:3762064	alt_acceptor
Chr04_21952082	Potri.004G219100:22569991:22570109	alt_acceptor,alt_donor
Chr03_20355245	Potri.003G201400:20356594:20357405	skipped_exon
Chr05_11348829	Potri.005G137500:11348249:11348361	retained_intron
Chr10_4018229	Potri.010G025000:3528813:3529350	retained_intron
Chr06_6700492	Potri.006G088000:6727464:6728131	retained_intron
Chr01_8135879	Potri.001G102000:8148498:8159173	skipped_exon
Chr03_20354038	Potri.003G201400:20356594:20357405	skipped_exon
Chr04_7298237	Potri.004G087300:7297409:7297507	alt_acceptor
Chr03_20356115	Potri.003G201400:20356594:20357405	skipped_exon
Chr09_11622476	Potri.009G147500:11621941:11622471	retained_intron
Chr05_1578266	Potri.005G020300:1578460:1579062	alt_acceptor,alt_donor,retained_intron
Chr05_1578260	Potri.005G020300:1578460:1579062	alt_acceptor,alt_donor,retained_intron
Chr01_48375530	Potri.001G449500:48373979:48374062	alt_donor
Chr01_23848268	Potri.001G227000:23855522:23855705	alt_acceptor,retained_intron
Chr14_1479442	Potri.014G019500:1784141:1784231	alt_acceptor
Chr04_18169590	Potri.004G161200:18173018:18173100	alt_acceptor,alt_donor
Chr09_4164523	Potri.009G031200:4166461:4167302	alt_donor
Chr08_5995358	Potri.008G097000:6061273:6062142	alt_acceptor
Chr06_6700859	Potri.006G088000:6727464:6728131	retained_intron
Chr14_13513604	Potri.014G168900:13512103:13514170	alt_acceptor,retained_intron
Chr03_12553850	Potri.003G099300:12551988:12552332	alt_acceptor,alt_donor,retained_intron
Chr18_16598105	Potri.018G146700:16595452:16596632	alt_donor,retained_intron
Chr09_2235064	Potri.009G013600:2233884:2234607	retained_intron
Chr03_20353645	Potri.003G201400:20356594:20357405	skipped_exon
Chr03_21714658	Potri.003G223600:21752836:21752947	alt_acceptor
Chr05_5551439	Potri.005G075800:5547472:5547492	retained_intron
Chr11_11522609	Potri.011G094800:11524039:11524740	alt_acceptor
Chr06_2153951	Potri.006G021600:1518028:1518240	retained_intron
Chr07_1954276	Potri.007G026100:1952890:1953193	alt_acceptor,alt_donor,retained_intron
Chr03_20354374	Potri.003G201400:20356594:20357405	skipped_exon
Chr04_22469438	Potri.004G214000:22175460:22175695	alt_donor
Chr07_1718351	Potri.007G022700:1717419:1718284	alt_donor
Chr18_8867812	Potri.018G069900:8872992:8873109	alt_acceptor
Chr13_12592946	Potri.013G112300:12592771:12592905	alt_acceptor
Chr05_1579126	Potri.005G020300:1578460:1579062	alt_acceptor,alt_donor,retained_intron
Chr03_18742937	Potri.003G170000:18013105:18013296	alt_acceptor
Chr10_3885670	Potri.010G025000:3528813:3529350	retained_intron
Chr18_16886642	Potri.018G151600:16889152:16889311	retained_intron
Chr07_14505495	Potri.007G140400:15135193:15135962	retained_intron
Chr13_12047765	Potri.013G116900:13021615:13022351	alt_acceptor
Chr02_2192995	Potri.002G034000:2193790:2194070	retained_intron
Chr03_19604834	Potri.003G193900:19757684:19758442	alt_donor
Chr10_22291617	Potri.010G237500:21674217:21674339	alt_donor,retained_intron
Chr05_11348846	Potri.005G137500:11348249:11348361	retained_intron
Chr03_20354189	Potri.003G201400:20356594:20357405	skipped_exon
Chr03_20353995	Potri.003G201400:20356594:20357405	skipped_exon
Chr07_12648847	Potri.007G100900:12639411:12641564	alt_acceptor,alt_donor
Chr02_23774333	Potri.002G246600:23773640:23774355	retained_intron
Chr18_16859573	Potri.018G151600:16889152:16889311	retained_intron
Chr15_8466619	Potri.015G062300:8536168:8536291	alt_acceptor
Chr18_15114944	Potri.018G129500:15115327:15116241	alt_acceptor,skipped_exon
Chr08_8658629	Potri.008G131500:8657721:8658504	alt_donor,retained_intron
Chr12_4151182	Potri.012G045500:4164097:4164837	alt_donor,retained_intron
Chr07_12648845	Potri.007G100900:12639411:12641564	alt_acceptor,alt_donor
Chr12_3463547	Potri.012G039200:3463456:3463541	alt_donor
Chr15_8315252	Potri.015G054700:7419900:7424148	skipped_exon
Chr03_15972260	XLOC_019663:15973457:15973546	alt_donor
Chr02_3741757	Potri.002G054700:3646746:3646925	alt_acceptor
Chr06_1850559	Potri.006G027600:1849367:1850118	alt_acceptor,retained_intron
Chr09_2235386	Potri.009G013600:2233884:2234607	retained_intron
Chr19_11401846	Potri.019G080300:11401754:11401842	retained_intron
Chr13_12047765	Potri.013G116100:12965915:12968269	skipped_exon
Chr08_3857759	Potri.008G063200:3831263:3831939	alt_acceptor,alt_donor,retained_intron
Chr18_16819095	Potri.018G151500:16883367:16884634	skipped_exon
Chr10_8786959	Potri.010G071000:9780827:9780915	alt_acceptor
Chr10_22242471	Potri.010G249700:22247486:22247878	alt_donor
Chr02_2192992	Potri.002G034000:2193790:2194070	retained_intron
Chr14_7388982	Potri.014G094900:7386963:7387345	retained_intron
Chr05_11347572	Potri.005G137500:11348249:11348361	retained_intron
Chr13_4337486	Potri.013G057700:4337358:4337508	retained_intron
Chr03_20353633	Potri.003G201400:20356594:20357405	skipped_exon
Chr10_10250617	Potri.010G076600:10251297:10252481	retained_intron
Chr12_6465100	Potri.012G061000:6543566:6543705	alt_donor
Chr11_15860080	Potri.011G134200:15859507:15859734	alt_acceptor,alt_donor,retained_intron
Chr04_831571	Potri.004G013200:834864:834971	alt_donor
Chr05_2123096	Potri.005G030000:2228122:2228723	alt_acceptor
Chr14_11239173	Potri.014G146900:11240213:11240345	alt_donor
Chr01_12483685	Potri.001G158000:13149547:13149631	retained_intron
Chr06_1851696	Potri.006G027600:1849367:1850118	alt_acceptor,retained_intron
Chr10_3660502	Potri.010G025000:3528813:3529350	retained_intron
Chr04_2725692	Potri.004G036400:2726456:2726671	retained_intron
Chr18_6076648	Potri.018G057600:6093216:6093317	retained_intron
Chr11_13941994	Potri.011G114300:13889669:13889757	retained_intron
Chr01_8515931	Potri.001G107000:8515942:8516098	alt_donor
Chr01_24003723	Potri.001G228100:24009200:24009473	alt_acceptor,retained_intron
Chr14_1467333	Potri.014G019500:1784141:1784231	alt_acceptor
Chr14_10030081	Potri.014G131600:10025089:10025211	alt_acceptor,alt_donor
Chr03_10527639	Potri.003G073100:10202467:10202583	alt_acceptor,alt_donor,retained_intron
Chr05_9620679	Potri.005G123500:9620974:9621679	alt_acceptor,retained_intron
Chr18_16874270	Potri.018G151600:16889152:16889311	retained_intron
Chr18_16856370	Potri.018G151600:16889152:16889311	retained_intron
Chr07_4330170	Potri.007G047100:4331932:4332010	alt_donor
Chr01_8180087	Potri.001G102000:8148498:8159173	skipped_exon
Chr14_1519096	Potri.014G015900:1541898:1542563	alt_donor
Chr03_12553920	Potri.003G099300:12551988:12552332	alt_acceptor,alt_donor,retained_intron
Chr14_12627230	Potri.014G160400:12627854:12628027	alt_acceptor,alt_donor,retained_intron
Chr14_1466614	Potri.014G019500:1784141:1784231	alt_acceptor
Chr18_6076810	Potri.018G057600:6093216:6093317	retained_intron
Chr14_6393116	Potri.014G079900:6391661:6391749	alt_donor
Chr06_4612600	Potri.006G064800:4759148:4759271	alt_donor
Chr01_10220566	Potri.001G126500:10271425:10271833	alt_donor
Chr06_1851777	Potri.006G027600:1849367:1850118	alt_acceptor,retained_intron
Chr06_4612576	Potri.006G064800:4759148:4759271	alt_donor
Chr15_7699300	Potri.015G054700:7419900:7424148	skipped_exon
Chr18_6076649	Potri.018G057600:6093216:6093317	retained_intron
Chr18_16886634	Potri.018G151600:16889152:16889311	retained_intron
Chr01_8135879	Potri.001G102000:8150629:8161285	skipped_exon
Chr16_7086414	Potri.016G088600:7090202:7090413	retained_intron
Chr13_4337486	Potri.013G057700:4335650:4337270	retained_intron
Chr09_713028	Potri.009G002200:656406:656550	retained_intron
Chr13_13026536	Potri.013G116900:13021615:13022351	alt_acceptor
Chr04_7304467	Potri.004G087300:7297409:7297507	alt_acceptor
Chr10_22414249	Potri.010G252800:22404147:22404431	alt_acceptor,retained_intron
Chr15_785268	Potri.015G012500:806012:806895	alt_acceptor
Chr10_18791015	Potri.010G192600:18731016:18731081	retained_intron
Chr03_20354143	Potri.003G201400:20356594:20357405	skipped_exon
Chr06_13771803	Potri.006G153900:13743901:13743977	alt_acceptor
Chr14_12628285	Potri.014G160400:12627854:12628027	alt_acceptor,alt_donor,retained_intron
Chr09_2235963	Potri.009G013600:2233884:2234607	retained_intron
Chr02_19951981	Potri.002G216400:19952370:19952460	alt_acceptor
Chr17_15564897	Potri.017G147700:15429387:15429513	alt_acceptor
Chr11_18284352	Potri.011G168800:18394402:18394486	alt_donor
Chr14_4097784	Potri.014G043300:3472658:3473178	alt_acceptor,retained_intron
Chr02_23830385	Potri.002G247500:23831161:23831899	alt_acceptor,retained_intron
Chr18_16906767	Potri.018G151500:16883211:16883296	alt_acceptor
Chr06_13787919	Potri.006G153900:13743901:13743977	alt_acceptor
Chr13_12496872	Potri.013G116100:12965915:12968269	skipped_exon
Chr09_10929216	Potri.009G135500:10929434:10929518	alt_donor
Chr07_1954210	Potri.007G026100:1952890:1953193	alt_acceptor,alt_donor,retained_intron
Chr03_14677145	Potri.003G125800:14680058:14680213	alt_donor
Chr11_4487432	Potri.011G052400:4489909:4491092	alt_acceptor
Chr18_16884653	Potri.018G151500:16883367:16884634	skipped_exon
Chr18_16884659	Potri.018G151500:16883367:16884634	skipped_exon
Chr01_48375619	Potri.001G449500:48373595:48373684	alt_acceptor
Chr01_35761401	Potri.001G350800:35769264:35769351	alt_acceptor,alt_donor
Chr13_5163432	Potri.013G064300:4945367:4945595	retained_intron
Chr17_8274345	Potri.017G071700:8263501:8263628	retained_intron
Chr02_4105915	Potri.002G054700:3646746:3646925	alt_acceptor
Chr18_16819284	Potri.018G151600:16889152:16889311	retained_intron
Chr02_1558837	Potri.002G024900:1566951:1567324	retained_intron
Chr02_1558838	Potri.002G024900:1566951:1567324	retained_intron
Chr13_263714	Potri.013G003700:266398:266838	alt_acceptor
Chr16_5444673	Potri.016G067800:4821848:4822901	retained_intron
Chr01_28416537	Potri.001G287600:29350448:29350533	alt_acceptor
Chr01_49913006	Potri.001G466500:49979439:49979946	alt_acceptor,alt_donor,retained_intron
Chr05_9620671	Potri.005G123500:9620974:9621679	alt_acceptor,retained_intron
Chr05_11348828	Potri.005G137500:11348249:11348361	retained_intron
Chr17_12352660	Potri.017G106300:12349247:12349667	alt_acceptor,alt_donor
Chr02_3739093	Potri.002G054700:3646746:3646925	alt_acceptor
Chr14_3478498	Potri.014G043300:3472658:3473178	alt_acceptor,retained_intron
Chr02_8039071	Potri.002G108700:8010938:8011058	alt_donor
Chr01_42806599	Potri.001G399000:42001986:42002411	retained_intron
Chr02_8039072	Potri.002G108700:8010938:8011058	alt_donor
Chr03_15503598	Potri.003G136200:15506964:15508407	alt_acceptor,alt_donor,skipped_exon
Chr08_6815873	Potri.008G107700:6840112:6840210	alt_acceptor,retained_intron
Chr18_6076715	Potri.018G057600:6093216:6093317	retained_intron
Chr01_15454726	Potri.001G179200:15449626:15449958	alt_acceptor
Chr07_1367675	Potri.007G026100:1952890:1953193	alt_acceptor,alt_donor,retained_intron
Chr06_13757045	Potri.006G153900:13743901:13743977	alt_acceptor
Chr09_8201894	Potri.009G088900:8202405:8203170	alt_acceptor,alt_donor
Chr03_20353183	Potri.003G201400:20356594:20357405	skipped_exon
Chr10_8791058	Potri.010G071000:9780827:9780915	alt_acceptor
Chr09_11177203	Potri.009G137200:11010367:11010626	retained_intron
Chr05_2230773	Potri.005G030000:2227140:2227928	retained_intron
Chr17_15516882	Potri.017G144500:15236042:15236434	alt_donor,skipped_exon
Chr19_1559231	Potri.019G014100:1559692:1559868	alt_acceptor
Chr02_23832068	Potri.002G247500:23831161:23831899	alt_acceptor,retained_intron
Chr01_6935881	Potri.001G076400:6067359:6068122	alt_acceptor,alt_donor,retained_intron
Chr11_11565603	Potri.011G102500:12512114:12512672	alt_acceptor,alt_donor,skipped_exon
Chr17_12352824	Potri.017G106300:12349247:12349667	alt_acceptor,alt_donor
Chr16_7088684	Potri.016G088600:7090202:7090413	retained_intron
Chr02_4109821	Potri.002G054700:3646746:3646925	alt_acceptor
Chr08_11493225	Potri.008G168100:11495626:11495877	alt_acceptor
Chr13_294733	Potri.013G004400:297206:297346	alt_acceptor,retained_intron
Chr05_9620645	Potri.005G123500:9620974:9621679	alt_acceptor,retained_intron
Chr07_2535683	Potri.007G026100:1952599:1953193	alt_acceptor,alt_donor,retained_intron
Chr10_3821753	Potri.010G025000:3528813:3529350	retained_intron
Chr16_7086507	Potri.016G088600:7090202:7090413	retained_intron
Chr18_8867344	Potri.018G069900:8872992:8873109	alt_acceptor
Chr07_654288	Potri.007G008300:654550:654631	alt_acceptor
Chr13_5163438	Potri.013G064300:4945367:4945595	retained_intron
Chr18_16819284	Potri.018G151500:16883367:16884634	skipped_exon
Chr01_35075885	Potri.001G345300:35085677:35086221	alt_acceptor
Chr18_11333507	Potri.018G083700:11059761:11059981	retained_intron
Chr19_1226015	Potri.019G006700:785182:785318	alt_acceptor,retained_intron
Chr04_1400808	Potri.004G007800:502695:503058	retained_intron
Chr07_12642268	Potri.007G100900:12639359:12641564	alt_acceptor,alt_donor
Chr14_13605350	Potri.014G168900:13512103:13514170	alt_acceptor,retained_intron
Chr05_2231167	Potri.005G030000:2228122:2228723	alt_acceptor
Chr01_42808159	Potri.001G399000:42001986:42002411	retained_intron
Chr10_16348750	Potri.010G155400:16279832:16280662	alt_donor,retained_intron
Chr01_43077308	Potri.001G408200:43077199:43077292	retained_intron
Chr13_5163434	Potri.013G064300:4945367:4945595	retained_intron
Chr06_3224395	Potri.006G045500:3225366:3225529	alt_acceptor
Chr01_5769829	Potri.001G076400:6067359:6068122	alt_acceptor,alt_donor,retained_intron
Chr10_3050251	Potri.010G025000:3528813:3529350	retained_intron
Chr14_3297775	Potri.014G043300:3472891:3473178	alt_acceptor,retained_intron
Chr04_21918135	Potri.004G211500:21917952:21918117	alt_donor
Chr01_35761613	Potri.001G350800:35769264:35769351	alt_acceptor,alt_donor
Chr10_10312184	Potri.010G077900:10312099:10312185	retained_intron
Chr14_9525826	XLOC_062561:9186753:9187399	alt_acceptor,retained_intron
Chr10_3821750	Potri.010G025000:3528813:3529350	retained_intron
Chr09_4165815	Potri.009G027300:3831770:3832056	alt_donor,retained_intron
Chr01_48846230	XLOC_005006:49254479:49255560	skipped_exon
Chr07_654287	Potri.007G008300:654550:654631	alt_acceptor
Chr02_25023874	Potri.002G263000:25090326:25090713	retained_intron
Chr02_8035909	Potri.002G108700:8010938:8011058	alt_donor
Chr01_48372894	Potri.001G449500:48376293:48376673	alt_donor
Chr06_2167207	Potri.006G021600:1518028:1518240	retained_intron
Chr11_11522609	Potri.011G094800:11524039:11524749	alt_acceptor
Chr01_29901208	Potri.001G285700:29194542:29194647	retained_intron
Chr11_2693297	Potri.011G032900:2692742:2692960	alt_donor,retained_intron
Chr02_23552741	Potri.002G245800:23729840:23729998	alt_donor
Chr06_13755627	Potri.006G153900:13743901:13743977	alt_acceptor
Chr03_11081470	Potri.003G079200:10721166:10721817	alt_acceptor
Chr02_1375896	Potri.002G022600:1365139:1365678	alt_acceptor,alt_donor,skipped_exon
Chr02_3076626	Potri.002G054700:3646746:3646925	alt_acceptor
Chr09_4773503	Potri.009G027300:3831770:3832056	alt_donor,retained_intron
Chr10_3541531	Potri.010G025000:3528813:3529350	retained_intron
Chr01_8180525	Potri.001G102000:8148498:8159173	skipped_exon
Chr18_16884835	Potri.018G151500:16883367:16884634	skipped_exon
Chr12_4152337	Potri.012G045500:4164097:4164837	alt_donor,retained_intron
Chr02_4928276	Potri.002G075400:5209680:5210327	alt_acceptor,alt_donor
Chr03_15502959	Potri.003G136200:15506964:15508407	alt_acceptor,alt_donor,skipped_exon
Chr12_3208968	Potri.012G041100:3697616:3697732	alt_donor
Chr15_7705547	Potri.015G054700:7419900:7424148	skipped_exon
Chr04_2723207	Potri.004G036400:2726456:2726671	retained_intron
Chr02_23830929	Potri.002G247500:23831161:23831899	alt_acceptor,retained_intron
Chr13_3986355	Potri.013G053400:3985374:3985525	retained_intron
Chr10_9075893	Potri.010G071000:9780827:9780915	alt_acceptor
Chr14_10029632	Potri.014G131600:10025089:10025211	alt_acceptor,alt_donor
Chr01_46696575	Potri.001G430300:46074004:46074729	alt_donor
Chr07_14505367	Potri.007G140400:15135193:15135962	retained_intron
Chr13_1115843	Potri.013G015500:979339:979755	alt_acceptor
Chr06_1456396	Potri.006G021600:1518028:1518240	retained_intron
Chr06_2276815	Potri.006G021600:1518028:1518240	retained_intron
Chr01_46695743	Potri.001G430300:46074004:46074729	alt_donor
Chr14_9497717	Potri.014G116500:9057654:9058282	alt_donor
Chr01_22454890	Potri.001G218700:22456421:22456851	alt_acceptor
Chr01_28416537	Potri.001G279000:28546827:28547395	retained_intron
Chr02_14141033	Potri.002G173800:13258782:13258881	retained_intron
Chr06_12586879	Potri.006G146800:12590639:12590752	retained_intron
Chr03_8336589	Potri.003G056300:8336566:8337093	alt_donor,retained_intron
Chr10_18794204	Potri.010G192600:18731016:18731081	retained_intron
Chr18_16890413	Potri.018G151500:16883367:16884634	skipped_exon
Chr12_14614836	Potri.012G123700:14283823:14284308	alt_donor
Chr03_16787132	Potri.003G154300:16752003:16752080	alt_acceptor
Chr01_28416537	Potri.001G272300:27953429:27953737	retained_intron
Chr06_4613629	Potri.006G064800:4759148:4759271	alt_donor
Chr13_295086	Potri.013G004400:297206:297346	alt_acceptor,retained_intron
Chr14_3101270	Potri.014G025300:2170065:2170690	alt_acceptor,skipped_exon
Chr05_2229243	Potri.005G030000:2227140:2227928	retained_intron
Chr13_14221023	Potri.013G120500:13390038:13391668	skipped_exon
Chr05_1577978	Potri.005G020300:1578460:1579062	alt_acceptor,alt_donor,retained_intron
Chr16_2094676	Potri.016G035800:2106205:2106360	retained_intron
Chr11_13572450	Potri.011G114300:13887960:13888662	alt_acceptor,retained_intron
Chr02_2590249	Potri.002G040600:2590810:2591206	retained_intron
Chr09_9218693	Potri.009G114700:9718366:9718498	alt_acceptor
Chr03_20294608	Potri.003G200600:20294899:20294994	retained_intron
Chr14_9053303	Potri.014G116500:9057654:9058282	alt_donor
Chr14_9682125	Potri.014G125700:9684809:9685146	alt_acceptor
Chr10_18622030	Potri.010G199600:19181499:19181767	retained_intron
Chr04_21150159	Potri.004G199900:21184082:21184377	alt_acceptor
Chr01_16704350	Potri.001G188800:16700682:16700994	alt_donor
Chr02_4106136	Potri.002G054700:3646746:3646925	alt_acceptor
Chr03_12036725	Potri.003G092300:11951607:11951746	alt_donor
Chr14_10029645	Potri.014G131600:10025089:10025211	alt_acceptor,alt_donor
Chr01_28416537	Potri.001G275400:28186267:28186384	retained_intron
Chr01_28415377	Potri.001G288200:29395644:29396127	retained_intron
Chr04_21952597	Potri.004G217200:22399868:22399987	retained_intron
Chr14_3474518	Potri.014G043300:3472658:3473178	alt_acceptor,retained_intron
Chr05_1579131	Potri.005G020300:1578460:1579062	alt_acceptor,alt_donor,retained_intron
Chr18_16883296	Potri.018G151500:16883367:16884634	skipped_exon
Chr18_16883300	Potri.018G151500:16883367:16884634	skipped_exon
Chr05_4529335	Potri.005G070100:5013221:5013503	retained_intron
Chr01_38426136	Potri.001G370200:38429087:38429187	alt_acceptor
Chr17_6405529	Potri.017G065800:6366771:6367533	alt_acceptor,alt_donor,skipped_exon
Chr05_1579059	Potri.005G020300:1578460:1579062	alt_acceptor,alt_donor,retained_intron
Chr02_23831867	Potri.002G247500:23831161:23831899	alt_acceptor,retained_intron
Chr16_7086626	Potri.016G088600:7090202:7090413	retained_intron
Chr18_16906943	Potri.018G151600:16889152:16889311	retained_intron
Chr14_10029650	Potri.014G131600:10025089:10025211	alt_acceptor,alt_donor
Chr12_1720065	Potri.012G027800:2414624:2414904	retained_intron
Chr17_2625719	Potri.017G036600:3070355:3070661	alt_acceptor
Chr02_3817664	Potri.002G054700:3646746:3646925	alt_acceptor
Chr18_16887062	Potri.018G151500:16883367:16884634	skipped_exon
Chr15_7963705	Potri.015G054700:7419900:7424148	skipped_exon
Chr12_14614836	Potri.012G140800:15458374:15458589	alt_acceptor
Chr03_13118032	Potri.003G107400:13120985:13121682	alt_donor
Chr18_16887455	Potri.018G151500:16883367:16884634	skipped_exon
Chr01_28416537	Potri.001G269900:27734115:27734267	retained_intron
Chr08_6045381	Potri.008G097000:6061273:6062142	alt_acceptor
Chr08_2792111	Potri.008G045300:2604683:2605032	skipped_exon
Chr01_28416537	Potri.001G277600:28406058:28406905	retained_intron
Chr10_22227463	Potri.010G252800:22404147:22404431	alt_acceptor,retained_intron
Chr15_9484764	Potri.015G070500:9492966:9493328	retained_intron
Chr12_4150337	Potri.012G045500:4164097:4164837	alt_donor,retained_intron
Chr18_16924460	Potri.018G151500:16883211:16883296	alt_acceptor
Chr06_6727738	Potri.006G088000:6727464:6728131	retained_intron
Chr04_21262616	Potri.004G215500:22256890:22257065	alt_donor
Chr14_7724880	Potri.014G092300:7213282:7213387	alt_acceptor
Chr16_7090569	Potri.016G088600:7090202:7090413	retained_intron
Chr13_3088565	Potri.013G043700:3091896:3092742	alt_donor,retained_intron
Chr13_3088572	Potri.013G043700:3091896:3092742	alt_donor,retained_intron
Chr19_4973585	Potri.019G042600:4955835:4955917	alt_acceptor
Chr01_28416537	Potri.001G279000:28547528:28547605	retained_intron
Chr10_18791753	Potri.010G192600:18731016:18731081	retained_intron
Chr03_21726398	Potri.003G223600:21752836:21752947	alt_acceptor
Chr12_14614836	Potri.012G140800:15458672:15458887	retained_intron
Chr06_4613731	Potri.006G064800:4759148:4759271	alt_donor
Chr03_8629172	Potri.003G058400:8628167:8628853	retained_intron
Chr13_1192872	Potri.013G024100:1568800:1578444	skipped_exon
Chr03_18372084	Potri.003G170000:18013105:18013296	alt_acceptor
Chr06_4612961	Potri.006G064800:4759148:4759271	alt_donor
Chr01_28416537	Potri.001G271500:27909459:27909874	alt_acceptor
Chr17_14459670	Potri.017G138300:14668588:14668889	retained_intron
Chr13_5641231	Potri.013G064300:4945944:4946182	retained_intron
Chr14_11265127	Potri.014G150600:11547898:11550700	alt_acceptor
Chr03_12637245	Potri.003G093300:12048232:12048593	retained_intron
Chr02_3353010	Potri.002G056200:3761952:3762064	alt_acceptor
Chr14_1464574	Potri.014G019500:1784141:1784231	alt_acceptor
Chr18_16887441	Potri.018G151600:16887785:16888637	alt_donor,skipped_exon
Chr03_15317256	Potri.003G134000:15334173:15334269	retained_intron
Chr13_4337574	Potri.013G057700:4337358:4337508	retained_intron
Chr07_1952618	Potri.007G026100:1952495:1953193	alt_acceptor,alt_donor
Chr18_16887399	Potri.018G151500:16883211:16883296	alt_acceptor
Chr03_21710654	Potri.003G223600:21752836:21752947	alt_acceptor
Chr15_11916484	Potri.015G105000:12298919:12299794	alt_acceptor
Chr02_4197549	Potri.002G056200:3761952:3762064	alt_acceptor
Chr10_19966548	Potri.010G211000:19964639:19964770	alt_acceptor
Chr01_38833007	Potri.001G375700:39065475:39066568	retained_intron
Chr03_20294571	Potri.003G200600:20294899:20294994	retained_intron
Chr01_32934921	Potri.001G322500:32674882:32675648	alt_donor
Chr18_2195003	Potri.018G027500:2194204:2194293	retained_intron
Chr10_11076046	Potri.010G090100:11380414:11381376	retained_intron
Chr11_4415801	Potri.011G048000:4113362:4113630	retained_intron
Chr01_24008438	Potri.001G228100:24009200:24009473	alt_acceptor,retained_intron
Chr05_1578415	Potri.005G020300:1578460:1579062	alt_acceptor,alt_donor,retained_intron
Chr07_2614495	Potri.007G033800:2614393:2614487	alt_acceptor
Chr18_2567937	Potri.018G031900:2472293:2473560	alt_acceptor,alt_donor
Chr13_2669609	Potri.013G044100:3134168:3136841	alt_acceptor
Chr05_1578411	Potri.005G020300:1578460:1579062	alt_acceptor,alt_donor,retained_intron
Chr05_1578420	Potri.005G020300:1578460:1579062	alt_acceptor,alt_donor,retained_intron
Chr02_24378124	Potri.002G246600:23773640:23774355	retained_intron
Chr19_4973585	Potri.019G042600:4956134:4956235	retained_intron
Chr13_6086505	Potri.013G072700:6075836:6077332	alt_donor,retained_intron,skipped_exon
Chr18_16890566	Potri.018G151500:16883367:16884634	skipped_exon
Chr04_21024674	Potri.004G198100:21063721:21063873	alt_donor
Chr01_35077426	Potri.001G345300:35085677:35086236	alt_acceptor
Chr13_13026673	Potri.013G116900:13021615:13022351	alt_acceptor
Chr12_2968224	Potri.012G043800:3965634:3965877	retained_intron
Chr11_13809129	Potri.011G114300:13887960:13888662	alt_acceptor,retained_intron
Chr06_13788194	Potri.006G153900:13743901:13743977	alt_acceptor
Chr11_17089370	Potri.011G151500:16992671:16992799	alt_donor
Chr01_38426136	Potri.001G370200:38426595:38429026	alt_acceptor
Chr08_9087873	Potri.008G132500:8763926:8764235	retained_intron
Chr16_494344	Potri.016G018700:1024173:1024266	alt_donor
Chr15_8063927	Potri.015G054700:7419900:7424148	skipped_exon
Chr05_9155493	Potri.005G108500:8307590:8308055	alt_donor
Chr10_12658310	Potri.010G113700:13213684:13213804	alt_donor
Chr06_5377101	Potri.006G064800:4759148:4759271	alt_donor
Chr14_5551265	Potri.014G060100:4635277:4635974	alt_acceptor
Chr03_15317316	Potri.003G134000:15334173:15334269	retained_intron
Chr09_5262694	Potri.009G047100:5259454:5259532	alt_acceptor
Chr14_6442335	Potri.014G071600:5790223:5790402	alt_acceptor
Chr01_42808321	Potri.001G399000:42001986:42002411	retained_intron
Chr01_44396068	Potri.001G418500:44337175:44337630	alt_acceptor,retained_intron
Chr13_12777858	Potri.013G105300:11908075:11908169	alt_acceptor,alt_donor
Chr10_20217435	Potri.010G216200:20335296:20335377	alt_acceptor
Chr15_805292	Potri.015G012500:807002:807294	alt_acceptor
Chr10_17443141	Potri.010G158700:16507008:16507641	alt_acceptor
Chr18_16819095	Potri.018G151600:16889152:16889311	retained_intron
Chr01_6068499	Potri.001G076400:6066220:6066673	alt_acceptor
Chr14_10453986	Potri.014G122500:9489203:9489817	alt_acceptor
Chr03_17440843	Potri.003G158100:17052428:17052535	alt_acceptor
Chr02_3674783	Potri.002G054700:3646746:3646925	alt_acceptor
Chr09_12347882	Potri.009G160100:12362661:12362913	retained_intron
Chr06_260697	Potri.006G003400:260594:260684	retained_intron
Chr01_28416537	Potri.001G288200:29396184:29396568	retained_intron
Chr14_3288710	Potri.014G043300:3476811:3477111	alt_acceptor,skipped_exon
Chr18_16902380	Potri.018G151500:16883211:16883296	alt_acceptor
Chr03_20355000	Potri.003G201400:20356594:20357405	skipped_exon
Chr13_4631048	Potri.013G068400:5514393:5514999	alt_acceptor
Chr18_16887619	Potri.018G151500:16883367:16884634	skipped_exon
Chr17_8263068	Potri.017G071700:8263501:8263628	retained_intron
Chr17_11937792	Potri.017G102700:11936673:11937323	alt_acceptor
Chr14_5581617	Potri.014G071600:5790223:5790402	alt_acceptor
Chr03_9676809	Potri.003G073100:10202648:10202764	alt_donor
Chr15_14143648	Potri.015G130000:14143221:14143620	alt_acceptor
Chr08_2289930	Potri.008G045300:2605696:2605848	alt_acceptor
Chr15_7889355	Potri.015G054700:7419900:7424148	skipped_exon
Chr04_21264385	Potri.004G215500:22256890:22257065	alt_donor
Chr01_16309858	Potri.001G185600:16272494:16272596	alt_acceptor
Chr01_28416537	Potri.001G269900:27730193:27730983	retained_intron
Chr01_49497298	Potri.001G455800:49051427:49051520	alt_acceptor,alt_donor
Chr07_2039927	Potri.007G026100:1952890:1953193	alt_acceptor,alt_donor,retained_intron
Chr03_10491526	Potri.003G071500:9997262:9997386	alt_acceptor
Chr03_21714166	Potri.003G223600:21752836:21752947	alt_acceptor
Chr02_22567382	Potri.002G228800:21895730:21895832	alt_acceptor
Chr14_6391138	Potri.014G079900:6391661:6391749	alt_donor
Chr17_14672986	Potri.017G138300:14668588:14668889	retained_intron
Chr01_49052110	Potri.001G455800:49050839:49050977	alt_acceptor
Chr08_3493238	Potri.008G058500:3506631:3506757	alt_donor,retained_intron
Chr03_17058861	Potri.003G159000:17089842:17090045	alt_acceptor,retained_intron
Chr08_5938547	Potri.008G094700:5938677:5938886	alt_acceptor,alt_donor
Chr15_8346443	Potri.015G054700:7419900:7424148	skipped_exon
Chr14_18834681	Potri.014G193300:18050070:18051478	alt_acceptor
Chr01_8385199	Potri.001G102000:8150629:8161285	skipped_exon
Chr14_13501143	Potri.014G168700:13509142:13509345	retained_intron
Chr07_1485081	Potri.007G026100:1952890:1953193	alt_acceptor,alt_donor,retained_intron
Chr17_14672906	Potri.017G138300:14668588:14668889	retained_intron
Chr02_22600246	Potri.002G238900:23193056:23193330	alt_donor
Chr03_17058857	Potri.003G159000:17089842:17090045	alt_acceptor,retained_intron
Chr06_777052	Potri.006G021600:1518028:1518240	retained_intron
Chr01_33475974	Potri.001G330300:33398275:33398389	retained_intron
Chr03_8352600	Potri.003G056300:8336566:8337093	alt_donor,retained_intron
Chr03_18514941	Potri.003G183800:19008599:19009440	alt_acceptor
Chr12_14614836	Potri.012G142600:15583032:15583325	retained_intron
Chr06_4612637	Potri.006G064800:4759148:4759271	alt_donor
Chr13_12060777	Potri.013G116100:12965915:12968269	skipped_exon
Chr02_2395579	Potri.002G037900:2442874:2442972	alt_donor,retained_intron
Chr14_1369917	Potri.014G019500:1784141:1784231	alt_acceptor
Chr03_5821843	Potri.003G038500:5088360:5088444	alt_acceptor
Chr06_3061070	Potri.006G041900:2992431:2992542	retained_intron
Chr15_13319961	Potri.015G124700:13829694:13830230	alt_donor
Chr10_18567781	Potri.010G191200:18628513:18628617	retained_intron
Chr01_28416537	Potri.001G285700:29194798:29194882	alt_donor,retained_intron
Chr08_9087873	Potri.008G130100:8527167:8527374	retained_intron
Chr09_2060904	Potri.009G015100:2609491:2612402	skipped_exon
Chr13_13026239	Potri.013G116900:13021615:13022351	alt_acceptor
Chr01_31910698	Potri.001G316700:32201866:32202179	alt_acceptor
Chr09_11177203	Potri.009G136600:10983110:10983233	retained_intron
Chr11_13809129	Potri.011G114300:13889669:13889757	retained_intron
Chr03_15502824	Potri.003G136200:15506964:15508407	alt_acceptor,alt_donor,skipped_exon
Chr14_5583303	Potri.014G071600:5790223:5790402	alt_acceptor
Chr01_8135877	Potri.001G102000:8150629:8161285	skipped_exon
Chr02_3817684	Potri.002G054700:3646746:3646925	alt_acceptor
Chr18_16874270	Potri.018G151500:16883367:16884634	skipped_exon
Chr18_16884754	Potri.018G151500:16883367:16884634	skipped_exon
Chr14_7495296	Potri.014G092300:7213282:7213387	alt_acceptor
Chr14_7495302	Potri.014G092300:7213282:7213387	alt_acceptor
Chr02_4932516	Potri.002G075400:5209680:5210327	alt_acceptor,alt_donor
Chr10_22392001	Potri.010G252800:22404147:22404431	alt_acceptor,retained_intron
Chr14_1268714	Potri.014G019500:1784141:1784231	alt_acceptor
Chr01_49362645	XLOC_005006:49254479:49255560	skipped_exon
Chr01_42806599	Potri.001G399400:42082589:42082703	retained_intron
Chr14_14709624	Potri.014G174400:14139387:14139734	retained_intron
Chr11_17400436	Potri.011G148700:16748462:16748626	retained_intron
Chr10_22322544	Potri.010G250900:22321949:22322310	alt_acceptor
Chr07_12644781	Potri.007G100900:12639359:12641564	alt_acceptor,alt_donor
Chr07_12641693	Potri.007G100900:12639359:12641564	alt_acceptor,alt_donor
Chr01_7026629	Potri.001G076400:6067359:6068122	alt_acceptor,alt_donor,retained_intron
Chr09_9221822	Potri.009G115800:9787934:9788053	alt_donor
Chr18_16884756	Potri.018G151500:16883367:16884634	skipped_exon
Chr06_1456396	Potri.006G021600:1518392:1518877	alt_acceptor,alt_donor
Chr03_13414131	Potri.003G118300:14148170:14148445	alt_acceptor
Chr09_11172580	Potri.009G137200:11010367:11010626	retained_intron
Chr08_8849190	Potri.008G133400:8850316:8850610	alt_acceptor
Chr04_7283304	Potri.004G086900:7274506:7275086	alt_donor
Chr14_749516	Potri.014G015900:1541898:1542563	alt_donor
Chr12_5929419	Potri.012G057100:5931968:5938330	skipped_exon
Chr04_6253328	Potri.004G074900:6252792:6253028	retained_intron
Chr08_11495639	Potri.008G168100:11495626:11495877	alt_acceptor
Chr18_16886520	Potri.018G151500:16883367:16884634	skipped_exon
Chr08_13590062	Potri.008G197600:13826053:13826174	alt_donor,retained_intron
Chr14_9482718	Potri.014G119700:9267927:9268133	alt_acceptor,retained_intron
Chr12_11445077	Potri.012G084800:11221134:11221211	retained_intron
Chr03_15501881	Potri.003G136200:15506964:15507852	alt_acceptor,retained_intron
Chr01_6068528	Potri.001G076400:6066220:6066673	alt_acceptor
Chr01_6068529	Potri.001G076400:6066220:6066673	alt_acceptor
Chr03_14677169	Potri.003G125800:14680058:14680213	alt_donor
Chr14_3474518	Potri.014G043300:3473231:3474290	retained_intron
Chr10_22296928	Potri.010G250900:22321980:22322310	alt_acceptor
Chr01_21482282	Potri.001G218700:22454995:22455342	alt_acceptor,alt_donor
Chr13_262938	Potri.013G003700:266398:266838	alt_acceptor
Chr13_745105	Potri.013G011600:745691:745947	alt_acceptor,retained_intron
Chr05_9795663	Potri.005G125500:9795517:9795620	retained_intron
Chr04_2159807	Potri.004G037600:2819342:2819583	retained_intron
Chr18_16889040	Potri.018G151500:16883367:16884634	skipped_exon
Chr14_1494730	Potri.014G015900:1541898:1542563	alt_donor
Chr09_8266908	Potri.009G081100:7720259:7720818	alt_donor
Chr05_21508101	Potri.005G199600:21502912:21502991	alt_acceptor
Chr03_21718764	Potri.003G223600:21752836:21752947	alt_acceptor
Chr09_11177124	Potri.009G137200:11010367:11010626	retained_intron
Chr11_13870527	Potri.011G114300:13889669:13889757	retained_intron
Chr14_1369928	Potri.014G019500:1784141:1784231	alt_acceptor
Chr01_42808159	Potri.001G399400:42082589:42082703	retained_intron
Chr06_8196787	Potri.006G098200:7549385:7549779	alt_acceptor,retained_intron
Chr01_13395463	Potri.001G160700:13396217:13396485	alt_acceptor
Chr10_22517774	Potri.010G252800:22404147:22404431	alt_acceptor,retained_intron
Chr01_50260730	Potri.001G471100:50259622:50260307	alt_acceptor,alt_donor,retained_intron
Chr18_116201	Potri.018G001000:77335:78153	retained_intron
Chr15_7963706	Potri.015G054700:7419900:7424148	skipped_exon
Chr15_7963707	Potri.015G054700:7419900:7424148	skipped_exon
Chr13_240199	Potri.013G003700:266398:266838	alt_acceptor
Chr14_3495830	Potri.014G043300:3472891:3473178	alt_acceptor,retained_intron
Chr01_32934896	Potri.001G322500:32674882:32675648	alt_donor
Chr03_9603008	Potri.003G067700:9593177:9593292	alt_acceptor,alt_donor,retained_intron
Chr05_21504794	Potri.005G199600:21502912:21502991	alt_acceptor
Chr06_25913052	Potri.006G254200:25921580:25921688	alt_acceptor
Chr02_14489033	Potri.002G184900:14436177:14436364	retained_intron
Chr14_7238421	Potri.014G092300:7213282:7213387	alt_acceptor
Chr11_17468860	Potri.011G167500:18320158:18325701	alt_acceptor,alt_donor,skipped_exon
Chr03_15380912	Potri.003G134000:15334173:15334269	retained_intron
Chr06_22915478	Potri.006G226800:23829431:23829778	alt_acceptor,alt_donor,retained_intron
Chr04_6253035	Potri.004G074900:6252792:6253028	retained_intron
Chr05_2088714	Potri.005G030000:2228122:2228723	alt_acceptor
Chr13_745111	Potri.013G011600:745691:745947	alt_acceptor,retained_intron
Chr13_5023687	Potri.013G056900:4269181:4269350	alt_donor
Chr11_566396	Potri.011G007600:562936:563448	retained_intron
Chr04_316583	Potri.004G004400:288455:288808	alt_acceptor
Chr01_50116733	XLOC_005006:49254479:49255560	skipped_exon
Chr01_5205244	Potri.001G076400:6067359:6068122	alt_acceptor,alt_donor,retained_intron
Chr13_11909127	Potri.013G099800:10991442:10993995	skipped_exon
Chr17_15259393	Potri.017G144500:15236042:15236434	alt_donor,skipped_exon
Chr02_2873641	Potri.002G045200:2876573:2876687	alt_donor
Chr14_13513258	Potri.014G168900:13512103:13514170	alt_acceptor,retained_intron
Chr01_10263109	Potri.001G126400:10263248:10264113	alt_acceptor
Chr07_12644448	Potri.007G100900:12639359:12641564	alt_acceptor,alt_donor
Chr02_4930248	Potri.002G075400:5209680:5210327	alt_acceptor,alt_donor
Chr14_7248652	Potri.014G092300:7213282:7213387	alt_acceptor
Chr14_4454254	Potri.014G043300:3472891:3473178	alt_acceptor,retained_intron
Chr14_9483070	Potri.014G119700:9267927:9268133	alt_acceptor,retained_intron
Chr04_421691	Potri.004G004400:288455:288808	alt_acceptor
Chr01_10145516	Potri.001G126400:10263354:10264113	alt_acceptor
Chr01_38833007	Potri.001G372000:38580139:38580328	alt_acceptor
Chr05_9620650	Potri.005G123500:9621120:9621679	alt_acceptor,retained_intron
Chr07_1124065	Potri.007G026100:1952890:1953193	alt_acceptor,alt_donor,retained_intron
Chr15_9448321	Potri.015G079300:10427786:10427882	retained_intron
Chr16_5444673	Potri.016G079900:6159525:6159989	retained_intron
Chr06_13743521	Potri.006G153900:13743901:13743977	alt_acceptor
Chr15_9447978	Potri.015G079300:10427786:10427882	retained_intron
Chr05_2088714	Potri.005G030000:2227140:2227928	retained_intron
Chr03_20354723	Potri.003G201400:20356594:20357405	skipped_exon
Chr02_9451266	Potri.002G125700:9446118:9446210	retained_intron
Chr04_3279063	Potri.004G036400:2726456:2726671	retained_intron
Chr11_7913010	Potri.011G080500:8023042:8023619	alt_acceptor,retained_intron
Chr13_4337574	Potri.013G057700:4335650:4337270	retained_intron
Chr14_13532585	Potri.014G168900:13512103:13514170	alt_acceptor,retained_intron
Chr01_7919471	Potri.001G102000:8148498:8159173	skipped_exon
Chr15_11706334	Potri.015G084000:10800588:10800707	alt_acceptor
Chr17_9200889	Potri.017G071700:8263501:8263628	retained_intron
Chr17_13019928	Potri.017G113200:12853102:12853485	alt_acceptor
Chr02_4109094	Potri.002G054700:3646746:3646925	alt_acceptor
Chr01_35077393	Potri.001G345300:35085677:35086236	alt_acceptor
Chr19_4977271	Potri.019G042600:4955835:4955917	alt_acceptor
Chr18_16886520	Potri.018G151600:16887785:16888637	alt_donor,skipped_exon
Chr08_11075704	Potri.008G162800:11074590:11075639	alt_acceptor
Chr14_5582128	Potri.014G071600:5790223:5790402	alt_acceptor
Chr03_17316433	Potri.003G152700:16644304:16644461	alt_donor
Chr11_11981908	XLOC_054235:12092933:12093447	alt_acceptor,retained_intron
Chr03_12305995	Potri.003G099300:12551988:12552332	alt_acceptor,alt_donor,retained_intron
Chr03_15505725	Potri.003G136200:15506964:15508407	alt_acceptor,alt_donor,skipped_exon
Chr05_22157909	Potri.005G216600:22949268:22949696	alt_acceptor,alt_donor,retained_intron
Chr01_28416537	Potri.001G269500:27710299:27710495	retained_intron
Chr10_247750	Potri.010G002500:246522:246632	retained_intron
Chr14_7238885	Potri.014G092300:7213282:7213387	alt_acceptor
Chr14_7238886	Potri.014G092300:7213282:7213387	alt_acceptor
Chr13_13026508	Potri.013G116900:13021615:13022351	alt_acceptor
Chr03_11081529	Potri.003G079200:10721166:10721817	alt_acceptor
Chr03_17484121	Potri.003G169700:17985647:17987189	retained_intron
Chr02_1399557	Potri.002G022600:1365139:1365678	alt_acceptor,alt_donor,skipped_exon
Chr13_746080	Potri.013G011600:745691:745947	alt_acceptor,retained_intron
Chr16_12037640	Potri.016G112000:11479754:11491656	skipped_exon
Chr08_5308494	Potri.008G097000:6061273:6062142	alt_acceptor
Chr10_22295109	Potri.010G250900:22321980:22322310	alt_acceptor
Chr01_9547091	Potri.001G118900:9545561:9545608	alt_acceptor,retained_intron
Chr10_22297957	Potri.010G250900:22321980:22322310	alt_acceptor
Chr08_6064515	Potri.008G097000:6061273:6062142	alt_acceptor
Chr01_48923381	Potri.001G454500:48907410:48907549	alt_acceptor
Chr10_17462698	Potri.010G169600:17150154:17150243	retained_intron
Chr06_9463032	Potri.006G115400:9057769:9057884	alt_acceptor
Chr02_4197943	Potri.002G056200:3761952:3762064	alt_acceptor
Chr06_4612723	Potri.006G064800:4759148:4759271	alt_donor
Chr04_17254694	Potri.004G155300:17656369:17656389	alt_acceptor,alt_donor,retained_intron
Chr12_3208968	Potri.012G036300:3247211:3247719	alt_acceptor
Chr10_22294982	Potri.010G250900:22321980:22322310	alt_acceptor
Chr05_5992207	Potri.005G081700:6016230:6016952	alt_acceptor
Chr14_6943715	Potri.014G088000:6946927:6947021	alt_donor
Chr03_12633625	Potri.003G093300:12048232:12048593	retained_intron
Chr09_11174017	Potri.009G137200:11010367:11010626	retained_intron
Chr10_20668802	Potri.010G222000:20671925:20672671	alt_acceptor
Chr02_24209299	Potri.002G257100:24592745:24593386	alt_acceptor,retained_intron
Chr01_29485474	Potri.001G285700:29194542:29194647	retained_intron
Chr04_17470845	Potri.004G155300:17656369:17656389	alt_acceptor,alt_donor,retained_intron
Chr04_316583	Potri.004G004400:288455:288806	alt_acceptor
Chr17_13019928	Potri.017G114700:13020227:13020778	alt_acceptor,alt_donor
Chr15_784997	Potri.015G012500:806012:806895	alt_acceptor
Chr14_7226729	Potri.014G092300:7213282:7213387	alt_acceptor
Chr18_11011702	Potri.018G083700:11059761:11059981	retained_intron
Chr14_2245732	Potri.014G024800:2127493:2127591	alt_donor
Chr13_2136142	Potri.013G031400:2092264:2092371	retained_intron
Chr06_3965849	Potri.006G064200:4714481:4714626	alt_donor
Chr02_24376156	Potri.002G246600:23773640:23774355	retained_intron
Chr18_16890413	Potri.018G151600:16887785:16888637	alt_donor,skipped_exon
Chr11_4491494	Potri.011G045100:3818189:3818291	alt_acceptor
Chr06_1862195	Potri.006G021600:1518392:1518877	alt_acceptor,alt_donor
Chr14_3376694	Potri.014G050000:4013911:4014411	retained_intron
Chr14_1546464	Potri.014G015900:1541902:1542563	alt_donor
Chr09_8776347	Potri.009G099400:8845186:8845891	alt_acceptor
Chr02_10929837	Potri.002G138400:10284781:10285471	alt_donor
Chr15_8466619	Potri.015G062300:8536168:8536282	alt_acceptor
Chr01_5687847	Potri.001G076400:6066767:6066945	alt_acceptor,alt_donor
Chr01_10261407	Potri.001G126400:10263248:10264113	alt_acceptor
Chr17_11937532	Potri.017G110300:12583469:12583581	retained_intron
Chr01_29485474	Potri.001G297400:30133172:30134305	alt_acceptor
Chr13_4943738	Potri.013G064300:4945367:4945595	retained_intron
Chr05_2231177	Potri.005G030000:2228122:2228723	alt_acceptor
Chr17_2626690	Potri.017G038800:3162414:3162487	alt_acceptor
Chr18_16889060	Potri.018G151500:16883367:16884634	skipped_exon
Chr01_42807208	Potri.001G399000:42001986:42002411	retained_intron
Chr13_820496	Potri.013G012500:819832:820425	retained_intron
Chr10_12199963	Potri.010G100700:12204369:12204481	alt_donor
Chr14_11265127	Potri.014G140900:10724357:10724646	retained_intron
Chr02_8156637	Potri.002G108600:8006653:8006771	retained_intron
Chr17_11914936	Potri.017G100000:11742407:11743361	alt_acceptor
Chr02_24209299	Potri.002G239400:23222051:23222221	alt_acceptor
Chr14_12146591	Potri.014G159500:12507851:12508976	alt_acceptor,retained_intron
Chr06_9177066	Potri.006G116500:9149666:9149765	alt_acceptor
Chr13_6922575	Potri.013G084100:7839870:7840115	alt_acceptor,alt_donor
Chr18_16884724	Potri.018G151500:16883367:16884634	skipped_exon
Chr07_12641127	Potri.007G100900:12639359:12641564	alt_acceptor,alt_donor
Chr09_1322150	Potri.009G013300:2214165:2214407	alt_donor,retained_intron
Chr10_21958659	Potri.010G253500:22436078:22436158	alt_acceptor
Chr10_10297350	Potri.010G071000:9780827:9780915	alt_acceptor
Chr04_21293917	Potri.004G198100:21062118:21062246	alt_acceptor
Chr09_3831640	Potri.009G027300:3831770:3832056	alt_donor,retained_intron
Chr05_21501876	Potri.005G199600:21502912:21502991	alt_acceptor
Chr07_1954257	Potri.007G026100:1952890:1953193	alt_acceptor,alt_donor,retained_intron
Chr06_1566703	Potri.006G027600:1849367:1850118	alt_acceptor,retained_intron
Chr08_6533865	Potri.008G103000:6537499:6537809	alt_donor,retained_intron
Chr17_12351859	Potri.017G106300:12349247:12349667	alt_acceptor,alt_donor
Chr02_3513808	Potri.002G054700:3646746:3646925	alt_acceptor
Chr08_5307959	Potri.008G084500:5306256:5306649	alt_acceptor
Chr12_6023884	Potri.012G060400:6434547:6434631	alt_donor,retained_intron
Chr10_22228023	Potri.010G252800:22404147:22404431	alt_acceptor,retained_intron
Chr01_46769153	Potri.001G437400:46877183:46877486	alt_acceptor
Chr04_21262386	Potri.004G215500:22256890:22257065	alt_donor
Chr03_13118268	Potri.003G099300:12551988:12552332	alt_acceptor,alt_donor,retained_intron
Chr19_9061179	Potri.019G058700:9061189:9061541	alt_acceptor
Chr01_13356844	Potri.001G160100:13351016:13351496	retained_intron
Chr10_20735058	Potri.010G227100:21025163:21026101	alt_donor
Chr17_12352148	Potri.017G106300:12349247:12349667	alt_acceptor,alt_donor
Chr18_16887265	Potri.018G151500:16883367:16884634	skipped_exon
Chr01_6068502	Potri.001G076400:6066220:6066673	alt_acceptor
Chr01_29463193	Potri.001G297400:30133172:30134305	alt_acceptor
Chr02_23565000	Potri.002G245800:23729840:23729998	alt_donor
Chr13_2668755	Potri.013G044100:3134168:3136841	alt_acceptor
Chr04_19190035	Potri.004G173700:19233564:19233644	alt_acceptor
Chr07_1800869	Potri.007G026100:1952890:1953193	alt_acceptor,alt_donor,retained_intron
Chr13_295374	Potri.013G004400:297206:297346	alt_acceptor,retained_intron
Chr13_12060777	Potri.013G116900:13021615:13022351	alt_acceptor
Chr02_14435874	Potri.002G184900:14436177:14436364	retained_intron
Chr08_9087873	Potri.008G130100:8526442:8527071	retained_intron
Chr11_16995447	Potri.011G145700:16566803:16566913	retained_intron
Chr06_7013431	Potri.006G092000:7013549:7013631	retained_intron
Chr09_2856552	Potri.009G015100:2609491:2612402	skipped_exon
Chr14_3474324	Potri.014G043300:3472658:3473178	alt_acceptor,retained_intron
Chr10_9829625	Potri.010G071000:9780827:9780915	alt_acceptor
Chr18_16885240	Potri.018G151600:16887785:16888637	alt_donor,skipped_exon
Chr02_4931789	Potri.002G075400:5209680:5210327	alt_acceptor,alt_donor
Chr01_10719514	Potri.001G133200:10707037:10707222	alt_acceptor
Chr10_3157208	Potri.010G025000:3528813:3529350	retained_intron
Chr05_23087956	Potri.005G218100:23045455:23045535	alt_acceptor
Chr10_9285847	Potri.010G065200:9284487:9284834	alt_donor
Chr05_9795636	Potri.005G125500:9795517:9795620	retained_intron
Chr01_34927828	Potri.001G345300:35085677:35086236	alt_acceptor
Chr01_28416537	Potri.001G272300:27952326:27953369	alt_acceptor,alt_donor
Chr19_4982763	Potri.019G042600:4956134:4956235	retained_intron
Chr18_16887335	Potri.018G151500:16883211:16883296	alt_acceptor
Chr04_277744	Potri.004G004400:288903:289184	alt_acceptor
Chr02_14490813	Potri.002G184900:14436177:14436364	retained_intron
Chr01_46048115	Potri.001G430300:46074780:46074875	alt_donor
Chr14_1466601	Potri.014G015900:1541898:1542563	alt_donor
Chr05_19241388	Potri.005G176600:19254813:19255147	alt_acceptor
Chr03_17402631	Potri.003G163000:17397769:17398629	alt_acceptor,alt_donor,retained_intron
Chr06_236425	Potri.006G003400:260594:260684	retained_intron
Chr03_13008589	Potri.003G099300:12551988:12552332	alt_acceptor,alt_donor,retained_intron
Chr10_22457613	Potri.010G252800:22404147:22404431	alt_acceptor,retained_intron
Chr18_8872647	Potri.018G069900:8872992:8873109	alt_acceptor
Chr07_2047092	Potri.007G026100:1952890:1953193	alt_acceptor,alt_donor,retained_intron
Chr07_2047093	Potri.007G026100:1952890:1953193	alt_acceptor,alt_donor,retained_intron
Chr14_7233719	Potri.014G092300:7213282:7213387	alt_acceptor
Chr02_24451576	Potri.002G254900:24436990:24437065	alt_donor,retained_intron
Chr06_6760306	Potri.006G088000:6727464:6728131	retained_intron
Chr17_15256229	Potri.017G144500:15236042:15236434	alt_donor,skipped_exon
Chr05_21124843	Potri.005G206300:22091920:22092547	retained_intron
Chr06_25916268	Potri.006G254200:25921580:25921688	alt_acceptor
Chr12_12203238	Potri.012G089700:11658718:11658823	retained_intron
Chr12_6538689	Potri.012G061000:6543566:6543705	alt_donor
Chr08_6041186	Potri.008G096700:6041200:6042080	retained_intron
Chr19_5011941	Potri.019G042600:4956134:4956235	retained_intron
Chr05_85443	Potri.005G002300:131163:131744	alt_donor,retained_intron
Chr10_12917715	Potri.010G119300:13634713:13634819	alt_acceptor
Chr08_9087873	Potri.008G126600:8266656:8266749	alt_acceptor
Chr14_4402163	Potri.014G060300:4663541:4663781	retained_intron
Chr12_14595179	Potri.012G118100:13854609:13855093	retained_intron,skipped_exon
Chr06_2767934	Potri.006G041900:2992431:2992542	retained_intron
Chr18_16856393	Potri.018G151500:16883211:16883296	alt_acceptor
Chr06_25971262	Potri.006G250300:25663306:25663756	retained_intron

## Sheet: trans_sQTL_asEvents
SNP_id	Gene and splice junction coordinates	AS events of the junction
Chr19_12687679	Potri.019G112400:14138500:14139709	alt_acceptor
Chr05_9629047	Potri.005G123500:9629845:9629950	alt_acceptor,alt_donor,retained_intron
Chr15_4272638	Potri.015G054700:7419900:7424148	skipped_exon
Chr02_24584982	Potri.002G054700:3646746:3646925	alt_acceptor
Chr10_17191137	Potri.010G025000:3528813:3529350	retained_intron
Chr02_5306027	Potri.002G054700:3646746:3646925	alt_acceptor
Chr10_12736009	Potri.010G025000:3528813:3529350	retained_intron
Chr14_11423790	Potri.014G043300:3472891:3473178	alt_acceptor,retained_intron
Chr10_13391732	Potri.010G025000:3528813:3529350	retained_intron
Chr10_21690460	Potri.010G025000:3528813:3529350	retained_intron
Chr15_211598	Potri.015G054700:7419900:7424148	skipped_exon
Chr15_9635517	Potri.015G054700:7419900:7424148	skipped_exon
Chr10_15021761	Potri.010G025000:3528813:3529350	retained_intron
Chr10_17407873	Potri.010G025000:3528813:3529350	retained_intron
Chr10_20589626	Potri.010G025000:3528813:3529350	retained_intron
Chr01_28416537	Potri.001G420200:44556928:44557636	alt_donor
Chr19_12684723	Potri.019G112400:14138500:14139709	alt_acceptor
Chr10_15161708	Potri.010G025000:3528813:3529350	retained_intron
Chr02_3800073	Potri.002G022600:1365142:1365266	alt_donor
Chr10_19561148	Potri.010G071000:9780827:9780915	alt_acceptor
Chr10_9075893	Potri.010G025000:3528813:3529350	retained_intron
Chr10_17407468	Potri.010G025000:3528813:3529350	retained_intron
Chr10_19916212	Potri.010G025000:3528813:3529350	retained_intron
Chr06_10458426	Potri.006G148600:12780382:12780462	alt_acceptor,alt_donor,retained_intron
Chr15_11049127	Potri.015G054700:7419900:7424148	skipped_exon
Chr10_22154549	Potri.010G025000:3528813:3529350	retained_intron
Chr10_20426782	Potri.010G025000:3528813:3529350	retained_intron
Chr15_4681852	Potri.015G054700:7419900:7424148	skipped_exon
Chr01_28416537	Potri.001G139500:11209715:11210438	alt_acceptor
Chr01_28416537	Potri.001G118100:9477044:9477363	retained_intron
Chr03_15671696	Potri.003G029000:3621129:3621537	alt_donor,retained_intron
Chr10_20432742	Potri.010G025000:3528813:3529350	retained_intron
Chr10_19561983	Potri.010G071000:9780827:9780915	alt_acceptor
Chr01_28416537	Potri.001G000700:55716:55965	retained_intron
Chr10_20430730	Potri.010G025000:3528813:3529350	retained_intron
Chr10_20428673	Potri.010G025000:3528813:3529350	retained_intron
Chr14_10653657	Potri.014G043300:3472891:3473178	alt_acceptor,retained_intron
Chr10_15459698	Potri.010G025000:3528813:3529350	retained_intron
Chr10_15459701	Potri.010G025000:3528813:3529350	retained_intron
Chr05_9628333	Potri.005G123500:9629845:9629950	alt_acceptor,alt_donor,retained_intron
Chr05_9628334	Potri.005G123500:9629845:9629950	alt_acceptor,alt_donor,retained_intron
Chr05_9628561	Potri.005G123500:9629845:9629950	alt_acceptor,alt_donor,retained_intron
Chr04_4174404	Potri.004G155300:17656369:17656389	alt_acceptor,alt_donor,retained_intron
Chr14_7022453	Potri.014G043300:3472891:3473178	alt_acceptor,retained_intron
Chr01_35647660	Potri.001G025100:1863078:1863243	retained_intron
Chr05_9628541	Potri.005G123500:9629845:9629950	alt_acceptor,alt_donor,retained_intron
Chr15_12265363	Potri.015G054700:7419900:7424148	skipped_exon
Chr15_5372592	Potri.015G054700:7419900:7424148	skipped_exon
Chr17_5862902	Potri.017G100000:11743863:11743965	alt_donor
Chr10_19265740	Potri.010G113400:13179009:13179111	alt_acceptor
Chr10_21347708	Potri.010G071000:9780827:9780915	alt_acceptor
Chr10_15022389	Potri.010G025000:3528813:3529350	retained_intron
Chr01_26497178	Potri.001G076400:6066767:6066945	alt_acceptor,alt_donor
Chr02_23840550	Potri.002G054700:3646746:3646925	alt_acceptor
Chr10_6484337	Potri.010G025000:3528813:3529350	retained_intron
Chr10_17246533	Potri.010G025000:3528813:3529350	retained_intron
Chr01_28416537	Potri.001G137200:11008913:11009587	retained_intron
Chr10_17443141	Potri.010G004300:392703:392807	alt_acceptor
Chr15_5376352	Potri.015G054700:7419900:7424148	skipped_exon
Chr08_2197283	Potri.008G195200:13614555:13615112	alt_acceptor,retained_intron
Chr10_13210591	Potri.010G025000:3528813:3529350	retained_intron
Chr06_9314259	Potri.006G185700:19985099:19985188	alt_donor,retained_intron
Chr10_14955145	Potri.010G025000:3528813:3529350	retained_intron
Chr10_21789106	Potri.010G025000:3528813:3529350	retained_intron
Chr13_14313462	Potri.013G116900:13021615:13022351	alt_acceptor
Chr02_4902424	Potri.002G054700:3646746:3646925	alt_acceptor
Chr10_12657136	Potri.010G025000:3528813:3529350	retained_intron
Chr14_7028444	Potri.014G043300:3472891:3473178	alt_acceptor,retained_intron
Chr01_21059414	Potri.001G263000:27179262:27179793	skipped_exon
Chr10_15159099	Potri.010G025000:3528813:3529350	retained_intron
Chr01_28416537	Potri.001G352900:36097237:36097356	retained_intron
Chr15_9496399	Potri.015G054700:7419900:7424148	skipped_exon
Chr11_4418664	XLOC_054235:12092933:12093447	alt_acceptor,retained_intron
Chr01_28416537	Potri.001G143400:11648654:11648752	retained_intron
Chr15_5377234	Potri.015G054700:7419900:7424148	skipped_exon
Chr01_28416537	Potri.001G118300:9499204:9499468	alt_acceptor
Chr15_709925	Potri.015G054700:7419900:7424148	skipped_exon
Chr05_21508124	Potri.005G251000:25335659:25335908	alt_donor
Chr10_11384224	Potri.010G025000:3528813:3529350	retained_intron
Chr01_14106584	Potri.001G471500:50288862:50288958	alt_donor,retained_intron
Chr01_28416537	Potri.001G325900:32996848:32997178	retained_intron
Chr01_28416537	Potri.001G370200:38429087:38429187	alt_acceptor
Chr10_20661846	Potri.010G025000:3528813:3529350	retained_intron
Chr15_9496365	Potri.015G054700:7419900:7424148	skipped_exon
Chr01_28415377	Potri.001G370200:38429087:38429187	alt_acceptor
Chr05_3814599	Potri.005G207300:22170372:22170539	alt_donor
Chr02_15615531	Potri.002G056200:3761952:3762064	alt_acceptor
Chr15_8648848	Potri.015G054700:7419900:7424148	skipped_exon
Chr10_3885286	Potri.010G071000:9780827:9780915	alt_acceptor
Chr01_28416537	Potri.001G057500:4378301:4379650	retained_intron
Chr02_10598166	Potri.002G056200:3761952:3762064	alt_acceptor
Chr01_14899037	Potri.001G076400:6066767:6066945	alt_acceptor,alt_donor
Chr12_8630475	Potri.012G061000:6543566:6543705	alt_donor
Chr15_11272645	Potri.015G054700:7419900:7424148	skipped_exon
Chr10_21780082	Potri.010G025000:3528813:3529350	retained_intron
Chr10_14500957	Potri.010G025000:3528813:3529350	retained_intron
Chr14_7026940	Potri.014G043300:3472891:3473178	alt_acceptor,retained_intron
Chr14_7022527	Potri.014G043300:3472891:3473178	alt_acceptor,retained_intron
Chr10_16199148	Potri.010G071000:9780827:9780915	alt_acceptor
Chr10_21664273	Potri.010G025000:3528813:3529350	retained_intron
Chr02_5833289	Potri.002G054700:3646746:3646925	alt_acceptor
Chr15_523898	Potri.015G054700:7419900:7424148	skipped_exon
Chr15_3255331	Potri.015G054700:7419900:7424148	skipped_exon
Chr10_11383262	Potri.010G025000:3528813:3529350	retained_intron
Chr10_17809776	Potri.010G025000:3528813:3529350	retained_intron
Chr15_14785252	Potri.015G062300:8536168:8536282	alt_acceptor
Chr10_1813976	Potri.010G025000:3528813:3529350	retained_intron
Chr10_16198437	Potri.010G071000:9780827:9780915	alt_acceptor
Chr10_14250126	Potri.010G025000:3528813:3529350	retained_intron
Chr10_19919149	Potri.010G025000:3528813:3529350	retained_intron
Chr01_28416537	Potri.001G153000:12615618:12615872	retained_intron
Chr10_18218880	Potri.010G025000:3528813:3529350	retained_intron
Chr01_28416537	Potri.001G174900:14822772:14823591	retained_intron
Chr01_28416537	Potri.001G088800:7027135:7027250	retained_intron
Chr06_21616397	Potri.006G148600:12780382:12780462	alt_acceptor,alt_donor,retained_intron
Chr11_11565603	Potri.011G127000:15192874:15192999	alt_acceptor
Chr07_3663169	Potri.007G140400:15135193:15135962	retained_intron
Chr02_23589564	Potri.002G025100:1580739:1583612	alt_acceptor
Chr10_7106999	Potri.010G025000:3528813:3529350	retained_intron
Chr10_15587089	Potri.010G025000:3528813:3529350	retained_intron
Chr10_19916813	Potri.010G025000:3528813:3529350	retained_intron
Chr13_15637515	Potri.013G116900:13021615:13022351	alt_acceptor
Chr01_48874291	Potri.001G356500:36480877:36481556	retained_intron
Chr15_3285609	Potri.015G054700:7419900:7424148	skipped_exon
Chr15_8648643	Potri.015G054700:7419900:7424148	skipped_exon
Chr15_3282072	Potri.015G071500:9610223:9610342	alt_donor,retained_intron
Chr14_6118744	Potri.014G043300:3472891:3473178	alt_acceptor,retained_intron
Chr10_7579199	Potri.010G025000:3528813:3529350	retained_intron
Chr10_16199174	Potri.010G071000:9780827:9780915	alt_acceptor
Chr15_9644587	Potri.015G054700:7419900:7424148	skipped_exon
Chr15_9644595	Potri.015G054700:7419900:7424148	skipped_exon
Chr03_19604834	Potri.003G165000:17563592:17564237	skipped_exon
Chr02_7013980	Potri.002G056200:3761952:3762064	alt_acceptor
Chr10_8937359	Potri.010G025000:3528813:3529350	retained_intron
Chr05_977769	Potri.005G167800:17755822:17756246	alt_acceptor
Chr01_14896742	Potri.001G076400:6066767:6066945	alt_acceptor,alt_donor
Chr01_29483349	Potri.001G236400:24796809:24797760	alt_acceptor,alt_donor,retained_intron
Chr15_13236214	Potri.015G054700:7419900:7424148	skipped_exon
Chr10_20393742	Potri.010G025000:3528813:3529350	retained_intron
Chr15_4520921	Potri.015G054700:7419900:7424148	skipped_exon
Chr10_16427350	Potri.010G025000:3528813:3529350	retained_intron
Chr10_14411174	Potri.010G025000:3528813:3529350	retained_intron
Chr08_2792111	Potri.008G210900:16395742:16395937	alt_acceptor
Chr14_7972091	Potri.014G043300:3472891:3473178	alt_acceptor,retained_intron
Chr01_28416537	Potri.001G293100:29828088:29828195	retained_intron
Chr04_4054095	Potri.004G036400:2725833:2726261	retained_intron
Chr02_22600246	Potri.002G163400:12351814:12352351	alt_acceptor,alt_donor
Chr10_7579371	Potri.010G025000:3528813:3529350	retained_intron
Chr10_6595086	Potri.010G025000:3528813:3529350	retained_intron
Chr01_8591742	Potri.001G076400:6066767:6066945	alt_acceptor,alt_donor
Chr15_8648675	Potri.015G054700:7419900:7424148	skipped_exon
Chr02_15486909	Potri.002G168900:12796877:12797007	retained_intron
Chr04_21036314	Potri.004G155300:17656369:17656389	alt_acceptor,alt_donor,retained_intron
Chr01_34927828	Potri.001G076400:6066767:6066945	alt_acceptor,alt_donor
Chr10_8937366	Potri.010G025000:3528813:3529350	retained_intron
Chr10_7682733	Potri.010G071000:9780827:9780915	alt_acceptor
Chr15_14909360	Potri.015G054700:7419900:7424148	skipped_exon
Chr05_22462166	Potri.005G166100:17262976:17263120	alt_acceptor
Chr01_10152286	Potri.001G349300:35580861:35580995	alt_acceptor
Chr15_5337973	Potri.015G054700:7419900:7424148	skipped_exon
Chr02_4851032	Potri.002G022600:1365142:1365266	alt_donor
Chr02_15929560	Potri.002G056200:3761952:3762064	alt_acceptor
Chr10_17490498	Potri.010G025000:3528813:3529350	retained_intron
Chr15_534404	Potri.015G054700:7419900:7424148	skipped_exon
Chr01_39643589	Potri.001G102000:8148498:8159173	skipped_exon
Chr01_33050767	Potri.001G211000:21149700:21150776	alt_acceptor,retained_intron
Chr13_6526812	Potri.013G116900:13021615:13022351	alt_acceptor
Chr04_834858	Potri.004G155300:17656369:17656389	alt_acceptor,alt_donor,retained_intron
Chr16_8045812	Potri.016G018700:1024173:1024266	alt_donor
Chr06_13661704	Potri.006G021600:1518028:1518240	retained_intron
Chr14_7026920	Potri.014G043300:3472891:3473178	alt_acceptor,retained_intron
Chr10_1813978	Potri.010G025000:3528813:3529350	retained_intron
Chr02_6227698	Potri.002G054700:3646746:3646925	alt_acceptor
Chr06_18358609	Potri.006G021600:1518392:1518877	alt_acceptor,alt_donor
Chr17_5862250	Potri.017G100000:11743863:11743965	alt_donor
Chr11_11565603	Potri.011G135300:15913421:15913630	alt_acceptor
Chr02_23016118	Potri.002G022600:1365142:1365266	alt_donor
Chr05_21508124	Potri.005G020400:1584591:1585169	alt_acceptor
Chr15_8861025	Potri.015G054700:7419900:7424148	skipped_exon
Chr18_10091226	Potri.018G087700:11471591:11471668	alt_acceptor,alt_donor,retained_intron
Chr05_21508128	Potri.005G251000:25335659:25335908	alt_donor
Chr10_15331624	Potri.010G025000:3528813:3529350	retained_intron
Chr10_8194236	Potri.010G025000:3528813:3529350	retained_intron
Chr01_29485474	Potri.001G237400:24861881:24862043	retained_intron
Chr10_19675260	Potri.010G025000:3528813:3529350	retained_intron
Chr01_9524735	Potri.001G207000:20741677:20741799	alt_acceptor
Chr10_9177313	Potri.010G025000:3528813:3529350	retained_intron
Chr02_6218608	Potri.002G054700:3646746:3646925	alt_acceptor
Chr02_16907484	Potri.002G061200:4160257:4160775	alt_acceptor
Chr05_96596	Potri.005G243000:24858776:24858931	alt_acceptor
Chr11_4552151	Potri.011G080500:8022503:8022784	retained_intron
Chr06_18358609	Potri.006G021600:1518028:1518240	retained_intron
Chr10_17425703	Potri.010G025000:3528813:3529350	retained_intron
Chr10_3885670	Potri.010G071000:9780827:9780915	alt_acceptor
Chr01_28416537	Potri.001G341100:34593947:34594036	alt_acceptor,alt_donor
Chr01_28416537	Potri.001G036900:2615409:2615507	retained_intron
Chr02_23016434	Potri.002G022600:1365142:1365266	alt_donor
Chr03_5118136	Potri.003G028100:3507570:3508162	retained_intron
Chr18_5302400	Potri.018G044100:3997173:3997626	retained_intron
Chr02_15197579	Potri.002G054700:3646746:3646925	alt_acceptor
Chr14_6495323	Potri.014G043300:3472891:3473178	alt_acceptor,retained_intron
Chr15_4521554	Potri.015G054700:7419900:7424148	skipped_exon
Chr02_24355080	Potri.002G054700:3646746:3646925	alt_acceptor
Chr01_28416537	Potri.001G143400:11648842:11649368	retained_intron
Chr16_6172105	Potri.016G112000:11479754:11491656	skipped_exon
Chr01_34927601	Potri.001G076400:6066767:6066945	alt_acceptor,alt_donor
Chr02_7292804	Potri.002G022600:1365139:1365678	alt_acceptor,alt_donor,skipped_exon
Chr15_892978	Potri.015G054700:7419900:7424148	skipped_exon
Chr02_23737156	Potri.002G109800:8101875:8101975	alt_donor,retained_intron
Chr01_28416537	Potri.001G410300:43367355:43367871	alt_donor,retained_intron
Chr02_16953367	Potri.002G004600:267169:267372	alt_acceptor
Chr06_22907334	Potri.006G009100:600390:600502	alt_donor
Chr02_490778	Potri.002G075500:5215365:5215448	alt_acceptor
Chr15_3655327	Potri.015G054700:7419900:7424148	skipped_exon
Chr02_15615053	Potri.002G056200:3761952:3762064	alt_acceptor
Chr15_11078885	Potri.015G071700:9622299:9622371	alt_acceptor
Chr15_13238400	Potri.015G054700:7419900:7424148	skipped_exon
Chr02_24188329	Potri.002G054700:3646746:3646925	alt_acceptor
Chr15_5373922	Potri.015G054700:7419900:7424148	skipped_exon
Chr10_20095767	Potri.010G025000:3528813:3529350	retained_intron
Chr10_13391732	Potri.010G071000:9780827:9780915	alt_acceptor
Chr10_12273216	Potri.010G066400:9375182:9375352	retained_intron
Chr06_7065050	Potri.006G128200:10449361:10449460	alt_donor
Chr01_35646602	Potri.001G025100:1863078:1863243	retained_intron
Chr08_11526322	Potri.008G091200:5721090:5721731	retained_intron
Chr05_3815579	Potri.005G207300:22170372:22170539	alt_donor
Chr10_17553182	Potri.010G025000:3528813:3529350	retained_intron
Chr10_10254389	Potri.010G152600:16041706:16041804	alt_acceptor
Chr10_17185327	Potri.010G025000:3528813:3529350	retained_intron
Chr14_6118726	Potri.014G043300:3472891:3473178	alt_acceptor,retained_intron
Chr13_12047765	Potri.013G006400:421072:421300	retained_intron
Chr15_4520677	Potri.015G054700:7419900:7424148	skipped_exon
Chr15_14898274	Potri.015G054700:7419900:7424148	skipped_exon
Chr10_498741	Potri.010G090400:11403878:11407256	alt_acceptor,skipped_exon
Chr13_12047765	Potri.013G120500:13390038:13391668	skipped_exon
Chr15_3207122	Potri.015G054700:7419900:7424148	skipped_exon
Chr15_11446330	Potri.015G054700:7419900:7424148	skipped_exon
Chr10_11934871	Potri.010G025000:3528813:3529350	retained_intron
Chr15_12401234	Potri.015G054700:7419900:7424148	skipped_exon
Chr14_1727130	Potri.014G043300:3472891:3473178	alt_acceptor,retained_intron
Chr10_17407873	Potri.010G071000:9780827:9780915	alt_acceptor
Chr15_5372443	Potri.015G054700:7419900:7424148	skipped_exon
Chr01_21482282	Potri.001G160100:13352237:13352338	retained_intron
Chr02_7300268	Potri.002G054700:3646746:3646925	alt_acceptor
Chr10_12570374	Potri.010G025000:3528813:3529350	retained_intron
Chr01_21048816	Potri.001G049200:3715415:3715534	alt_donor
Chr10_17870154	Potri.010G025000:3528813:3529350	retained_intron
Chr01_8591742	Potri.001G076400:6067359:6068122	alt_acceptor,alt_donor,retained_intron
Chr02_10606716	Potri.002G054700:3646746:3646925	alt_acceptor
Chr02_8740049	Potri.002G054700:3646746:3646925	alt_acceptor
Chr01_25697555	Potri.001G179200:15449626:15449958	alt_acceptor
Chr02_1928478	Potri.002G054700:3646746:3646925	alt_acceptor
Chr03_10768645	Potri.003G152700:16644782:16645127	alt_donor,retained_intron
Chr10_21958499	Potri.010G025000:3528813:3529350	retained_intron
Chr01_28416537	Potri.001G392500:41108909:41109214	retained_intron
Chr10_13745109	Potri.010G155400:16279832:16280662	alt_donor,retained_intron
Chr02_23840460	Potri.002G054700:3646746:3646925	alt_acceptor
Chr10_15329315	Potri.010G025000:3528813:3529350	retained_intron
Chr02_4899567	Potri.002G054700:3646746:3646925	alt_acceptor
Chr01_28416537	Potri.001G197600:19055776:19056220	retained_intron
Chr01_42806599	Potri.001G160100:13349511:13349673	alt_acceptor
Chr15_5380263	Potri.015G054700:7419900:7424148	skipped_exon
Chr10_6555433	Potri.010G025000:3528813:3529350	retained_intron
Chr04_16888551	Potri.004G199600:21168492:21168579	alt_acceptor,retained_intron
Chr06_25895718	Potri.006G148600:12780382:12780462	alt_acceptor,alt_donor,retained_intron
Chr01_28416537	Potri.001G370200:38426595:38429026	alt_acceptor
Chr10_16139404	Potri.010G025000:3528813:3529350	retained_intron
Chr01_42808159	Potri.001G160100:13349511:13349673	alt_acceptor
Chr01_7312083	Potri.001G471100:50258287:50258735	retained_intron
Chr02_24006205	Potri.002G054700:3646746:3646925	alt_acceptor
Chr02_4726378	Potri.002G054700:3646746:3646925	alt_acceptor
Chr14_9921046	Potri.014G043300:3472891:3473178	alt_acceptor,retained_intron
Chr10_3906486	Potri.010G071000:9780827:9780915	alt_acceptor
Chr10_17191137	Potri.010G252800:22404147:22404431	alt_acceptor,retained_intron
Chr05_3814318	Potri.005G207300:22170372:22170539	alt_donor
Chr10_18060432	Potri.010G025000:3528813:3529350	retained_intron
Chr02_22600246	Potri.002G255900:24526736:24526959	alt_acceptor,retained_intron
Chr14_1957139	Potri.014G043300:3472891:3473178	alt_acceptor,retained_intron
Chr11_1847821	Potri.011G094800:11523353:11523459	alt_acceptor,retained_intron
Chr11_1847853	Potri.011G094800:11523353:11523459	alt_acceptor,retained_intron
Chr02_8740043	Potri.002G054700:3646746:3646925	alt_acceptor
Chr10_6484337	Potri.010G071000:9780827:9780915	alt_acceptor
Chr15_3219845	Potri.015G054700:7419900:7424148	skipped_exon
Chr10_22023217	Potri.010G025000:3528813:3529350	retained_intron
Chr10_17622337	Potri.010G025000:3528813:3529350	retained_intron
Chr09_2525324	Potri.009G120800:10101442:10102355	alt_acceptor
Chr01_14899037	Potri.001G076400:6067359:6068122	alt_acceptor,alt_donor,retained_intron
Chr01_28416537	Potri.001G068000:5415221:5415454	retained_intron
Chr10_20095767	Potri.010G071000:9780827:9780915	alt_acceptor
Chr13_6086505	Potri.013G116900:13021615:13022351	alt_acceptor
Chr10_15588723	Potri.010G025000:3528813:3529350	retained_intron
Chr15_11078885	Potri.015G054700:7419900:7424148	skipped_exon
Chr14_8204243	Potri.014G043300:3472891:3473178	alt_acceptor,retained_intron
Chr03_16070153	Potri.003G169700:17985647:17987189	retained_intron
Chr10_22392001	Potri.010G025000:3528813:3529350	retained_intron
Chr15_8766546	Potri.015G054700:7419900:7424148	skipped_exon
Chr15_344803	Potri.015G054700:7419900:7424148	skipped_exon
Chr12_8668594	Potri.012G061000:6543566:6543705	alt_donor
Chr14_8768176	Potri.014G128600:9852889:9853598	alt_donor
Chr08_8932434	Potri.008G166800:11393608:11393694	retained_intron
Chr11_16838505	Potri.011G080100:7937008:7937587	alt_acceptor,alt_donor
Chr15_9268645	Potri.015G054700:7419900:7424148	skipped_exon
Chr14_13996740	Potri.014G119700:9267927:9268133	alt_acceptor,retained_intron
Chr10_19330751	Potri.010G152600:16041706:16041804	alt_acceptor
Chr05_20881197	Potri.005G005900:339346:339755	alt_acceptor
Chr13_10208031	Potri.013G077000:6625083:6626772	alt_acceptor
Chr15_12212360	Potri.015G054700:7419900:7424148	skipped_exon
Chr01_10152286	Potri.001G453200:48825512:48825737	alt_acceptor
Chr10_20172185	Potri.010G025000:3528813:3529350	retained_intron
Chr17_5706689	Potri.017G125300:13723478:13724360	alt_acceptor
Chr13_15637830	Potri.013G116900:13021615:13022351	alt_acceptor
Chr15_892939	Potri.015G054700:7419900:7424148	skipped_exon
Chr02_4900533	Potri.002G054700:3646746:3646925	alt_acceptor
Chr02_398211	Potri.002G054700:3646746:3646925	alt_acceptor
Chr10_17407468	Potri.010G071000:9780827:9780915	alt_acceptor
Chr10_16495931	Potri.010G025000:3528813:3529350	retained_intron
Chr01_28416537	Potri.001G153000:12615930:12616006	alt_acceptor
Chr10_9285935	Potri.010G025000:3528813:3529350	retained_intron
Chr10_14250149	Potri.010G025000:3528813:3529350	retained_intron
Chr10_15158858	Potri.010G025000:3528813:3529350	retained_intron
Chr01_28416537	Potri.001G177400:15194822:15195146	retained_intron
Chr14_10980285	Potri.014G043300:3472891:3473178	alt_acceptor,retained_intron
Chr02_8039071	Potri.002G226000:21490736:21493615	alt_acceptor
Chr02_25023874	Potri.002G054700:3646746:3646925	alt_acceptor
Chr04_19229199	Potri.004G155300:17656369:17656389	alt_acceptor,alt_donor,retained_intron
Chr02_8039072	Potri.002G226000:21490736:21493615	alt_acceptor
Chr10_18920151	Potri.010G025000:3528813:3529350	retained_intron
Chr01_28416537	Potri.001G146200:11899013:11899531	retained_intron
Chr01_26303971	Potri.001G076400:6066743:6066945	alt_acceptor,alt_donor
Chr01_28416537	Potri.001G174900:14822177:14822570	retained_intron
Chr01_3609168	Potri.001G337700:34117203:34117293	retained_intron
Chr10_18218685	Potri.010G025000:3528813:3529350	retained_intron
Chr13_12047765	Potri.013G010300:645996:646102	alt_acceptor
Chr10_21533320	Potri.010G071000:9780827:9780915	alt_acceptor
Chr04_4124606	Potri.004G236900:24247067:24248292	alt_acceptor
Chr10_1678974	Potri.010G025000:3528813:3529350	retained_intron
Chr10_14847947	Potri.010G250900:22321980:22322310	alt_acceptor
Chr01_28416537	Potri.001G228100:24008760:24008848	retained_intron
Chr10_500324	Potri.010G025000:3528813:3529350	retained_intron
Chr01_25774960	Potri.001G172400:14610889:14611235	alt_acceptor
Chr15_305335	Potri.015G054700:7419900:7424148	skipped_exon
Chr10_14854302	Potri.010G250900:22321980:22322310	alt_acceptor
Chr10_14465333	Potri.010G025000:3528813:3529350	retained_intron
Chr10_20173061	Potri.010G025000:3528813:3529350	retained_intron
Chr08_1054714	Potri.008G086300:5418356:5418520	retained_intron
Chr05_21508128	Potri.005G020400:1584591:1585169	alt_acceptor
Chr06_2153714	Potri.006G128200:10449361:10449460	alt_donor
Chr10_21738081	Potri.010G071000:9780827:9780915	alt_acceptor
Chr10_9084758	Potri.010G128500:14375400:14375870	alt_acceptor
Chr01_28416537	Potri.001G030000:2210076:2210923	retained_intron
Chr15_3914501	Potri.015G054700:7419900:7424148	skipped_exon
Chr01_29901208	Potri.001G036900:2616044:2616963	retained_intron
Chr02_24209299	Potri.002G203600:16615866:16616012	alt_acceptor
Chr13_6057366	Potri.013G116900:13021615:13022351	alt_acceptor
Chr01_28416537	Potri.001G418600:44344742:44344859	retained_intron
Chr12_8668732	Potri.012G061000:6543566:6543705	alt_donor
Chr05_23203497	Potri.005G177700:19367520:19368149	alt_acceptor
Chr01_28416537	Potri.001G390400:40843981:40844062	retained_intron
Chr01_28416537	Potri.001G190200:17059331:17059763	alt_donor
Chr10_16962345	Potri.010G025000:3528813:3529350	retained_intron
Chr01_29463638	Potri.001G033900:2457969:2458453	alt_donor
Chr10_20115044	Potri.010G025000:3528813:3529350	retained_intron
Chr01_10148837	Potri.001G453200:48825512:48825737	alt_acceptor
Chr01_29527229	Potri.001G114800:9173026:9174087	alt_donor
Chr15_13331133	Potri.015G054700:7419900:7424148	skipped_exon
Chr01_47405543	Potri.001G097200:7637286:7637793	alt_acceptor
Chr15_4040781	Potri.015G054700:7419900:7424148	skipped_exon
Chr10_13524912	Potri.010G025000:3528813:3529350	retained_intron
Chr10_16648368	Potri.010G025000:3528813:3529350	retained_intron
Chr02_9809587	Potri.002G054700:3646746:3646925	alt_acceptor
Chr06_25971262	Potri.006G122600:9797612:9797923	alt_acceptor,retained_intron
Chr06_10584620	Potri.006G148600:12780382:12780462	alt_acceptor,alt_donor,retained_intron
Chr10_21690460	Potri.010G071000:9780827:9780915	alt_acceptor
Chr01_28416537	Potri.001G352600:36067872:36068220	alt_donor
Chr04_22469438	Potri.004G183100:19951897:19951998	retained_intron
Chr13_11902627	Potri.013G116900:13021615:13022351	alt_acceptor
Chr10_18223128	Potri.010G025000:3528813:3529350	retained_intron
Chr02_23704361	Potri.002G043500:2783862:2784415	alt_acceptor
Chr01_28416537	Potri.001G108700:8645151:8645353	alt_donor,retained_intron
Chr01_28415377	Potri.001G352900:36097237:36097356	retained_intron
Chr05_22540099	Potri.005G070100:5013221:5013503	retained_intron
Chr04_19257059	Potri.004G142000:16528656:16528774	alt_acceptor
Chr01_28416537	Potri.001G122200:9897477:9897561	alt_acceptor
Chr01_28416537	Potri.001G352300:35980729:35980954	retained_intron
Chr08_2100594	Potri.008G210900:16395742:16395928	alt_acceptor
Chr08_2101399	Potri.008G210900:16395742:16395928	alt_acceptor
Chr11_3872877	XLOC_054235:12092933:12093447	alt_acceptor,retained_intron
Chr02_23704387	Potri.002G043500:2783862:2784415	alt_acceptor
Chr02_8035909	Potri.002G226000:21490736:21493615	alt_acceptor
Chr02_15953747	Potri.002G054700:3646746:3646925	alt_acceptor
Chr01_28416537	Potri.001G148000:12040809:12041799	alt_acceptor
Chr05_1542767	Potri.005G038700:2828978:2829801	skipped_exon
Chr01_42807208	Potri.001G160100:13349511:13349673	alt_acceptor
Chr19_8413223	Potri.019G014100:1559692:1559868	alt_acceptor
Chr01_28416537	Potri.001G083800:6633480:6634158	retained_intron
Chr06_7286280	Potri.006G185700:19985099:19985188	alt_donor,retained_intron
Chr05_24148882	Potri.005G180200:19638209:19638301	retained_intron
Chr01_21482282	Potri.001G349300:35588727:35589360	alt_donor
Chr06_1780312	Potri.006G148600:12780382:12780462	alt_acceptor,alt_donor,retained_intron
Chr10_17185327	Potri.010G252800:22404147:22404431	alt_acceptor,retained_intron
Chr01_42806599	Potri.001G085400:6759905:6760005	retained_intron
Chr14_4013322	Potri.014G131600:10025089:10025211	alt_acceptor,alt_donor
Chr01_28415377	Potri.001G370200:38426595:38429026	alt_acceptor
Chr15_3254677	Potri.015G054700:7419900:7424148	skipped_exon
Chr01_28416537	Potri.001G392200:41089917:41090606	skipped_exon
Chr18_11061251	Potri.018G151600:16887084:16887550	alt_acceptor,alt_donor,retained_intron
Chr06_24999633	Potri.006G148600:12780382:12780462	alt_acceptor,alt_donor,retained_intron
Chr01_28415377	Potri.001G088800:7027135:7027250	retained_intron
Chr01_28416537	Potri.001G000900:84522:84634	retained_intron
Chr01_28415377	Potri.001G118300:9499204:9499468	alt_acceptor
Chr14_10336898	Potri.014G116500:9057654:9058282	alt_donor
Chr01_38744117	Potri.001G076400:6066767:6066945	alt_acceptor,alt_donor
Chr01_28416537	Potri.001G255600:26523389:26524238	alt_donor
Chr10_1714228	Potri.010G071000:9780827:9780915	alt_acceptor
Chr15_8905140	Potri.015G054700:7419900:7424148	skipped_exon
Chr02_13312202	Potri.002G054700:3646746:3646925	alt_acceptor
Chr01_34927601	Potri.001G076400:6067359:6068122	alt_acceptor,alt_donor,retained_intron
Chr10_22227463	Potri.010G025000:3528813:3529350	retained_intron
Chr01_28416537	Potri.001G368000:38087027:38087678	retained_intron
Chr15_23160	Potri.015G054700:7419900:7424148	skipped_exon
Chr10_9084758	Potri.010G190000:18546271:18546425	alt_acceptor,retained_intron
Chr01_19694880	Potri.001G028400:2120354:2120686	retained_intron
Chr02_22600246	Potri.002G109800:8102777:8103340	alt_acceptor,alt_donor
Chr08_4776745	Potri.008G040300:2277891:2278730	alt_acceptor
Chr02_23589564	Potri.002G106900:7815714:7817867	alt_acceptor
Chr02_16907484	Potri.002G020400:1208447:1208558	alt_acceptor
Chr09_10796140	Potri.009G080000:7652469:7652553	alt_donor,retained_intron
Chr15_12401430	Potri.015G054700:7419900:7424148	skipped_exon
Chr01_34927784	Potri.001G076400:6066767:6066945	alt_acceptor,alt_donor
Chr04_22469438	Potri.004G002700:190981:191256	retained_intron
Chr12_8500026	Potri.012G039200:3462196:3462291	alt_acceptor
Chr10_21769544	Potri.010G025000:3528813:3529350	retained_intron
Chr14_6065251	Potri.014G043300:3472891:3473178	alt_acceptor,retained_intron
Chr03_10647856	Potri.003G056300:8328921:8329008	alt_acceptor
Chr13_10208078	Potri.013G077000:6625083:6626772	alt_acceptor
Chr01_28416537	Potri.001G449500:48373115:48373192	retained_intron
Chr01_7919471	Potri.001G188800:16700682:16700994	alt_donor
Chr02_23842143	Potri.002G054700:3646746:3646925	alt_acceptor
Chr10_8651672	Potri.010G071000:9780827:9780915	alt_acceptor
Chr13_12047765	Potri.013G154100:15722969:15723372	alt_acceptor,alt_donor,retained_intron
Chr02_24203674	Potri.002G054700:3646746:3646925	alt_acceptor
Chr08_3398433	Potri.008G147800:9953422:9953578	alt_acceptor
Chr05_96596	Potri.005G138200:11456893:11457156	retained_intron
Chr01_14899223	Potri.001G076400:6066767:6066945	alt_acceptor,alt_donor
Chr01_28416537	Potri.001G353500:36124367:36124517	retained_intron
Chr10_7579199	Potri.010G071000:9780827:9780915	alt_acceptor
Chr01_28416537	Potri.001G197200:18951765:18951988	retained_intron
Chr08_12242091	Potri.008G020600:1074658:1075247	alt_donor
Chr10_9084758	Potri.010G183600:18083995:18084262	retained_intron
Chr06_11297681	Potri.006G021600:1518028:1518240	retained_intron
Chr06_25914857	Potri.006G148600:12780382:12780462	alt_acceptor,alt_donor,retained_intron
Chr06_25346461	Potri.006G006100:418694:418800	alt_acceptor,alt_donor
Chr01_10893185	Potri.001G322500:32674882:32675648	alt_donor
Chr02_7286525	Potri.002G244700:23651408:23652380	alt_donor
Chr01_34927828	Potri.001G076400:6067359:6068122	alt_acceptor,alt_donor,retained_intron
Chr01_12446598	Potri.001G422800:44804951:44807220	alt_acceptor
Chr06_7065050	Potri.006G021600:1518028:1518240	retained_intron
Chr01_42808159	Potri.001G085400:6759905:6760005	retained_intron
Chr15_11375180	Potri.015G054700:7419900:7424148	skipped_exon
Chr15_14785265	Potri.015G062300:8536168:8536282	alt_acceptor
Chr10_8251137	Potri.010G190800:18602357:18602453	retained_intron
Chr15_1308984	Potri.015G054700:7419900:7424148	skipped_exon
Chr01_28416537	Potri.001G123500:10015876:10016173	retained_intron
Chr18_433395	Potri.018G069900:8872992:8873109	alt_acceptor
Chr04_18803331	Potri.004G007800:502695:503058	retained_intron
Chr07_4812868	Potri.007G026100:1952890:1953193	alt_acceptor,alt_donor,retained_intron
Chr01_28416537	Potri.001G418600:44343374:44344169	retained_intron
Chr02_7232957	Potri.002G056200:3761952:3762064	alt_acceptor
Chr10_13387777	Potri.010G025000:3528813:3529350	retained_intron
Chr01_29901208	Potri.001G113500:9076948:9077042	alt_acceptor
Chr02_9969381	Potri.002G003600:209328:209462	alt_donor,retained_intron
Chr03_15742424	Potri.003G154300:16752003:16752080	alt_acceptor
Chr02_4899173	Potri.002G054700:3646746:3646925	alt_acceptor
Chr03_18514766	Potri.003G197400:20026675:20030643	alt_acceptor,alt_donor
Chr10_22209179	Potri.010G025000:3528813:3529350	retained_intron
Chr10_660571	Potri.010G015200:1915112:1915254	alt_acceptor,retained_intron
Chr01_42806599	Potri.001G316700:32201866:32202179	alt_acceptor
Chr01_28416537	Potri.001G046600:3479296:3479629	retained_intron
Chr03_7817830	Potri.003G099300:12551988:12552332	alt_acceptor,alt_donor,retained_intron
Chr01_28416537	Potri.001G416300:44130586:44131178	retained_intron
Chr07_14287711	Potri.007G026100:1952890:1953193	alt_acceptor,alt_donor,retained_intron
Chr07_2080383	Potri.007G139800:15088785:15089242	alt_acceptor
Chr01_28416537	Potri.001G353900:36164218:36164314	retained_intron
Chr10_18567781	Potri.010G134200:14852382:14852519	retained_intron
Chr12_8660780	Potri.012G061000:6543566:6543705	alt_donor
Chr04_23576145	Potri.004G214000:22175460:22175695	alt_donor
Chr01_17059299	Potri.001G394200:41341314:41341419	retained_intron
Chr10_16955532	Potri.010G025000:3528813:3529350	retained_intron
Chr15_8861025	Potri.015G026100:2031869:2031977	alt_acceptor
Chr01_42808321	Potri.001G160100:13349511:13349673	alt_acceptor
Chr14_2512408	Potri.014G004100:498771:498846	alt_donor
Chr09_4486336	Potri.009G016900:2818232:2819253	alt_donor
Chr15_4022952	Potri.015G054700:7419900:7424148	skipped_exon
Chr10_9717650	Potri.010G025000:3528813:3529350	retained_intron
Chr01_28416537	Potri.001G036900:2615194:2615305	retained_intron
Chr09_10948401	Potri.009G080000:7652469:7652553	alt_donor,retained_intron
Chr01_28416537	Potri.001G121400:9814757:9815452	alt_donor,skipped_exon
Chr18_1338856	Potri.018G110300:13653517:13654001	retained_intron
Chr09_11425521	Potri.009G046500:5201411:5201767	retained_intron
Chr10_21735737	Potri.010G071000:9780827:9780915	alt_acceptor
Chr10_20173819	Potri.010G025000:3528813:3529350	retained_intron
Chr06_25922309	Potri.006G148600:12780382:12780462	alt_acceptor,alt_donor,retained_intron
Chr01_8613069	Potri.001G076400:6065968:6066061	retained_intron
Chr15_5326863	Potri.015G054700:7419900:7424148	skipped_exon
Chr03_11454535	Potri.003G029000:3619907:3621016	alt_donor
Chr10_14863854	Potri.010G071000:9780827:9780915	alt_acceptor
Chr06_4671139	Potri.006G128200:10449361:10449460	alt_donor
Chr04_6594428	Potri.004G155300:17656369:17656389	alt_acceptor,alt_donor,retained_intron
Chr01_28416537	Potri.001G227000:23855522:23855705	alt_acceptor,retained_intron
Chr10_6636073	Potri.010G025000:3528813:3529350	retained_intron
Chr04_21952218	Potri.004G033600:2452913:2453914	alt_acceptor
Chr04_113266	Potri.004G155300:17656369:17656389	alt_acceptor,alt_donor,retained_intron
Chr01_35686463	Potri.001G360700:37168089:37168756	alt_donor
Chr01_28416537	Potri.001G218700:22454995:22455342	alt_acceptor,alt_donor
Chr10_20883908	Potri.010G119400:13642735:13642848	alt_acceptor
Chr13_2570959	Potri.013G116900:13021615:13022351	alt_acceptor
Chr10_18061804	Potri.010G025000:3528813:3529350	retained_intron
Chr08_9200697	Potri.008G201400:14177879:14178028	alt_donor,retained_intron
Chr15_3292899	Potri.015G054700:7419900:7424148	skipped_exon
Chr02_8860519	Potri.002G018700:1075017:1075451	retained_intron
Chr13_4562635	Potri.013G150200:15447246:15447648	alt_donor
Chr02_3278749	Potri.002G242200:23469838:23469935	alt_acceptor
Chr13_1956843	Potri.013G116900:13021615:13022351	alt_acceptor
Chr05_23087956	Potri.005G247900:25149391:25149467	alt_acceptor
Chr01_28416537	Potri.001G000400:8667:10899	retained_intron,skipped_exon
Chr01_28415377	Potri.001G153000:12615618:12615872	retained_intron
Chr15_3219913	Potri.015G054700:7419900:7424148	skipped_exon
Chr06_10449007	Potri.006G088000:6726658:6726861	retained_intron
Chr10_22092078	Potri.010G071000:9780827:9780915	alt_acceptor
Chr06_25915613	Potri.006G148600:12780382:12780462	alt_acceptor,alt_donor,retained_intron
Chr13_6526162	Potri.013G116900:13021615:13022351	alt_acceptor
Chr10_16420209	Potri.010G025000:3528813:3529350	retained_intron
Chr15_4996879	Potri.015G054700:7419900:7424148	skipped_exon
Chr10_21972998	Potri.010G025000:3528813:3529350	retained_intron
Chr10_17336022	Potri.010G071000:9780827:9780915	alt_acceptor
Chr05_9629627	Potri.005G123500:9629845:9629950	alt_acceptor,alt_donor,retained_intron
Chr01_42808159	Potri.001G316700:32201866:32202179	alt_acceptor
Chr10_7162639	Potri.010G186800:18298813:18299131	retained_intron
Chr02_9204206	Potri.002G209900:17985194:17985298	alt_acceptor
Chr05_16975867	Potri.005G207300:22170449:22170539	alt_donor
Chr09_10021418	Potri.009G023200:3487099:3487198	retained_intron
Chr10_21769527	Potri.010G025000:3528813:3529350	retained_intron
Chr08_1365014	Potri.008G145800:9817272:9817434	retained_intron
Chr10_22208995	Potri.010G025000:3528813:3529350	retained_intron
Chr10_20174194	Potri.010G025000:3528813:3529350	retained_intron
Chr01_15376893	Potri.001G281300:28793205:28793325	retained_intron
Chr01_9428785	Potri.001G211000:21149700:21150776	alt_acceptor,retained_intron
Chr10_17028418	Potri.010G071000:9780827:9780915	alt_acceptor
Chr15_4688186	Potri.015G054700:7419900:7424148	skipped_exon
Chr15_10536628	Potri.015G054700:7419900:7424148	skipped_exon
Chr01_21482282	Potri.001G353900:36164218:36164314	retained_intron
Chr05_21508325	Potri.005G020400:1584591:1585169	alt_acceptor
Chr02_6822331	Potri.002G054700:3646746:3646925	alt_acceptor
Chr05_22996786	Potri.005G235000:24263914:24264207	alt_donor
Chr15_40599	Potri.015G054700:7419900:7424148	skipped_exon
Chr06_4061913	Potri.006G000500:51073:51674	alt_acceptor
Chr05_3814599	Potri.005G125500:9795855:9795965	alt_acceptor,retained_intron
Chr01_28416537	Potri.001G081500:6444571:6445020	alt_acceptor,alt_donor
Chr10_19640477	Potri.010G071000:9780827:9780915	alt_acceptor
Chr04_22469438	Potri.004G129500:14323381:14324721	alt_donor
Chr10_21533386	Potri.010G041100:7118431:7118896	alt_acceptor,alt_donor
Chr10_17028241	Potri.010G071000:9780827:9780915	alt_acceptor
Chr10_14411174	Potri.010G051600:8220388:8222311	retained_intron
Chr10_16396761	Potri.010G025000:3528813:3529350	retained_intron
Chr10_13933230	Potri.010G025000:3528813:3529350	retained_intron
Chr01_24961124	Potri.001G077600:6153983:6154309	retained_intron
Chr06_25915840	Potri.006G148600:12780382:12780462	alt_acceptor,alt_donor,retained_intron
Chr02_7299335	Potri.002G022600:1365139:1365678	alt_acceptor,alt_donor,skipped_exon
Chr09_10859782	Potri.009G080000:7652469:7652553	alt_donor,retained_intron
Chr02_7427177	Potri.002G185100:14469761:14471226	alt_donor
Chr05_22462166	Potri.005G108500:8307590:8308055	alt_donor
Chr10_13019707	Potri.010G025000:3528813:3529350	retained_intron
Chr06_5527327	Potri.006G021600:1518028:1518240	retained_intron
Chr10_20173017	Potri.010G025000:3528813:3529350	retained_intron
Chr01_21482282	Potri.001G143400:11648654:11648752	retained_intron
Chr16_4704016	Potri.016G114500:11874833:11874900	retained_intron
Chr01_11405689	Potri.001G076400:6066767:6066945	alt_acceptor,alt_donor
Chr05_19268186	Potri.005G120800:9425926:9426027	alt_acceptor,alt_donor
Chr01_10038127	Potri.001G077600:6153983:6154309	retained_intron
Chr05_7505036	Potri.005G071900:5193051:5193336	alt_acceptor,retained_intron
Chr05_7505038	Potri.005G071900:5193051:5193336	alt_acceptor,retained_intron
Chr07_386679	Potri.007G071800:9414264:9414907	retained_intron
Chr01_28416537	Potri.001G210100:21076306:21076402	alt_donor
Chr03_20515534	Potri.003G118300:14148170:14148445	alt_acceptor
Chr08_13858709	Potri.008G144800:9750629:9750918	retained_intron
Chr01_28416537	Potri.001G162900:13615253:13615806	alt_donor
Chr01_28416537	Potri.001G468700:50111662:50111857	retained_intron
Chr06_25858376	Potri.006G148600:12780382:12780462	alt_acceptor,alt_donor,retained_intron
Chr06_2732060	Potri.006G185700:19985099:19985188	alt_donor,retained_intron
Chr01_32840662	Potri.001G076400:6066767:6066945	alt_acceptor,alt_donor
Chr01_26172455	Potri.001G143400:11648842:11649368	retained_intron
Chr01_28415377	Potri.001G000700:55716:55965	retained_intron
Chr15_14988786	Potri.015G054700:7419900:7424148	skipped_exon
Chr08_12242091	Potri.008G039200:2224950:2225067	alt_acceptor
Chr10_9084758	Potri.010G120200:13710164:13710761	alt_acceptor
Chr02_5364857	Potri.002G240600:23312596:23313332	alt_donor
Chr10_18692218	Potri.010G025000:3528813:3529350	retained_intron
Chr01_28418417	Potri.001G370400:38460817:38461116	alt_acceptor
Chr15_5370223	Potri.015G054700:7419900:7424148	skipped_exon
Chr19_12687045	Potri.019G112400:14138500:14139709	alt_acceptor
Chr04_10709537	Potri.004G155300:17656369:17656389	alt_acceptor,alt_donor,retained_intron
Chr10_9084758	Potri.010G202400:19403556:19403689	alt_acceptor
Chr15_746627	Potri.015G054700:7419900:7424148	skipped_exon
Chr01_42496926	Potri.001G071000:5675090:5675989	alt_donor
Chr02_13671677	Potri.002G022600:1365139:1365678	alt_acceptor,alt_donor,skipped_exon
Chr04_19369002	Potri.004G207300:21616778:21617225	alt_donor
Chr01_28416537	Potri.001G347700:35348735:35349290	retained_intron
Chr13_3322774	Potri.013G154100:15723786:15724041	retained_intron
Chr01_28416537	Potri.001G180100:15590857:15591023	alt_acceptor
Chr04_20385630	Potri.004G138000:15968149:15968262	alt_acceptor
Chr01_527922	Potri.001G327000:33110650:33110836	alt_acceptor
Chr10_15265122	Potri.010G025000:3528813:3529350	retained_intron
Chr18_1027647	Potri.018G044100:3997173:3997626	retained_intron
Chr06_11297093	Potri.006G021600:1518028:1518240	retained_intron
Chr01_28416537	Potri.001G206100:20599969:20600068	retained_intron
Chr10_19640477	Potri.010G025000:3528813:3529350	retained_intron
Chr01_7922164	Potri.001G188800:16700682:16700994	alt_donor
Chr15_7705547	Potri.015G099500:11856129:11856610	alt_donor,retained_intron
Chr01_28416537	Potri.001G112200:8939710:8939947	retained_intron
Chr02_8199863	Potri.002G176800:13620682:13620930	retained_intron
Chr13_4328695	Potri.013G018800:1224853:1225135	alt_donor
Chr10_17407537	Potri.010G025000:3528813:3529350	retained_intron
Chr10_9084758	Potri.010G179000:17799452:17800511	retained_intron
Chr06_4446828	Potri.006G021600:1518028:1518240	retained_intron
Chr01_28416537	Potri.001G030000:2209324:2210042	retained_intron
Chr01_28416537	Potri.001G002000:128861:128943	alt_acceptor
Chr01_28416537	Potri.001G167400:14065324:14066819	alt_acceptor
Chr02_7288200	Potri.002G022600:1365139:1365678	alt_acceptor,alt_donor,skipped_exon
Chr14_3597689	Potri.014G116500:9057654:9058282	alt_donor
Chr13_4328696	Potri.013G018800:1224853:1225135	alt_donor
Chr01_43203558	Potri.001G083800:6633480:6634158	retained_intron
Chr19_12684792	Potri.019G112400:14138500:14139709	alt_acceptor
Chr15_9089594	Potri.015G054700:7419900:7424148	skipped_exon
Chr03_6052759	Potri.003G170000:18013105:18013296	alt_acceptor
Chr10_21537246	Potri.010G071000:9780827:9780915	alt_acceptor
Chr05_6457741	Potri.005G180200:19638209:19638301	retained_intron
Chr01_28416537	Potri.001G138500:11141261:11141702	retained_intron
Chr05_96596	Potri.005G020800:1603008:1603521	alt_acceptor
Chr04_60036	Potri.004G155300:17656369:17656389	alt_acceptor,alt_donor,retained_intron
Chr01_28416537	Potri.001G118300:9500017:9500163	retained_intron
Chr01_2471752	Potri.001G293400:29864494:29864737	alt_acceptor
Chr10_14263091	Potri.010G183500:18076537:18076757	retained_intron
Chr02_23704283	Potri.002G032600:2108776:2108883	retained_intron
Chr01_26497178	Potri.001G076400:6067359:6068122	alt_acceptor,alt_donor,retained_intron
Chr06_12682687	Potri.006G021600:1518392:1518877	alt_acceptor,alt_donor
Chr08_13585120	Potri.008G073800:4595498:4595608	alt_donor,retained_intron
Chr04_21952082	Potri.004G033600:2452913:2453914	alt_acceptor
Chr01_14896742	Potri.001G076400:6067359:6068122	alt_acceptor,alt_donor,retained_intron
Chr14_14186039	Potri.014G164900:13047465:13047558	alt_acceptor
Chr06_24605450	Potri.006G021600:1518392:1518877	alt_acceptor,alt_donor
Chr10_7855425	Potri.010G025000:3528813:3529350	retained_intron
Chr12_12783531	Potri.012G042200:3814897:3815036	retained_intron
Chr02_24202657	Potri.002G054700:3646746:3646925	alt_acceptor
Chr06_12683097	Potri.006G021600:1518392:1518877	alt_acceptor,alt_donor
Chr02_14393264	Potri.002G054700:3646746:3646925	alt_acceptor
Chr03_21413961	Potri.003G070600:9887983:9888378	alt_acceptor,retained_intron
Chr02_23825644	Potri.002G054700:3646746:3646925	alt_acceptor
Chr02_1072278	Potri.002G054700:3646746:3646925	alt_acceptor
Chr04_3015352	Potri.004G155300:17656369:17656389	alt_acceptor,alt_donor,retained_intron
Chr15_10534510	Potri.015G054700:7419900:7424148	skipped_exon
Chr10_17202023	Potri.010G071000:9780827:9780915	alt_acceptor
Chr01_25171782	Potri.001G215000:21786285:21786574	alt_acceptor,retained_intron,skipped_exon
Chr10_391960	Potri.010G071000:9780827:9780915	alt_acceptor
Chr04_21919013	Potri.004G168400:18758083:18758206	alt_acceptor
Chr18_6365663	Potri.018G026400:2102360:2102440	retained_intron
Chr09_2860522	Potri.009G135500:10928145:10928232	retained_intron
Chr10_22120759	Potri.010G025000:3528813:3529350	retained_intron
Chr07_2080488	Potri.007G009700:764500:764589	alt_acceptor
Chr05_22996786	Potri.005G061700:4327846:4327952	alt_donor
Chr15_4022752	Potri.015G054700:7419900:7424148	skipped_exon
Chr05_20628298	Potri.005G056100:3961982:3962897	alt_acceptor
Chr10_17443138	Potri.010G107700:12732928:12733971	alt_acceptor
Chr04_7811968	Potri.004G155300:17656369:17656389	alt_acceptor,alt_donor,retained_intron
Chr06_25768397	Potri.006G130700:10717642:10720073	alt_donor
Chr08_4776745	Potri.008G008000:428528:428628	alt_acceptor
Chr08_2100997	Potri.008G210900:16395742:16395928	alt_acceptor
Chr01_28416537	Potri.001G367200:37996785:37997886	alt_acceptor,alt_donor,retained_intron
Chr10_18791015	Potri.010G025000:3528813:3529350	retained_intron
Chr06_8429545	Potri.006G002400:191270:191372	alt_donor
Chr01_28416537	Potri.001G085400:6759475:6759819	alt_acceptor,retained_intron
Chr02_23705116	Potri.002G043500:2783862:2784415	alt_acceptor
Chr01_28416537	Potri.001G224100:23472475:23472809	retained_intron
Chr06_24114932	Potri.006G009100:600390:600502	alt_donor
Chr01_28416537	Potri.001G118900:9545561:9545608	alt_acceptor,retained_intron
Chr10_22319244	Potri.010G025000:3528813:3529350	retained_intron
Chr13_4278803	Potri.013G031300:2076642:2077276	alt_acceptor,alt_donor
Chr17_2625719	Potri.017G054400:4810323:4810568	alt_acceptor
Chr10_20589626	Potri.010G071000:9780827:9780915	alt_acceptor
Chr04_1197231	Potri.004G199900:21184082:21184377	alt_acceptor
Chr01_28416537	Potri.001G163700:13697554:13697644	retained_intron
Chr02_188692	Potri.002G185100:14469761:14471226	alt_donor
Chr01_33589112	Potri.001G342800:34793757:34794698	alt_acceptor
Chr05_9628923	Potri.005G123500:9629845:9629950	alt_acceptor,alt_donor,retained_intron
Chr10_20173203	Potri.010G025000:3528813:3529350	retained_intron
Chr10_14241821	Potri.010G025000:3528813:3529350	retained_intron
Chr01_21482282	Potri.001G186100:16406178:16406415	retained_intron
Chr13_5641231	Potri.013G039600:2722183:2722318	alt_donor
Chr07_14558682	Potri.007G051000:5000820:5000896	alt_acceptor
Chr01_28416537	Potri.001G155500:12873569:12873641	retained_intron
Chr01_11787872	Potri.001G454500:48907410:48907549	alt_acceptor
Chr10_9527786	Potri.010G025000:3528813:3529350	retained_intron
Chr01_28416537	Potri.001G208200:20869185:20869389	alt_acceptor
Chr07_14175576	Potri.007G100900:12639411:12641564	alt_acceptor,alt_donor
Chr15_922388	Potri.015G054700:7419900:7424148	skipped_exon
Chr01_28416537	Potri.001G029900:2205933:2207592	alt_acceptor
Chr05_96596	Potri.005G096900:7330762:7330867	alt_acceptor
Chr04_4782326	Potri.004G138000:15968149:15968262	alt_acceptor
Chr10_19923852	Potri.010G025000:3528813:3529350	retained_intron
Chr10_21533320	Potri.010G025000:3528813:3529350	retained_intron
Chr11_7913010	Potri.011G114300:13887960:13888662	alt_acceptor,retained_intron
Chr05_9178693	Potri.005G199600:21502912:21502991	alt_acceptor
Chr10_14959350	Potri.010G025000:3528813:3529350	retained_intron
Chr15_11414396	Potri.015G054700:7419900:7424148	skipped_exon
Chr01_12241028	Potri.001G401300:42275517:42275628	alt_donor
Chr06_23265315	Potri.006G021600:1518028:1518240	retained_intron
Chr02_23005209	Potri.002G054700:3646746:3646925	alt_acceptor
Chr11_16550708	Potri.011G048000:4113362:4113630	retained_intron
Chr02_23842149	Potri.002G054700:3646746:3646925	alt_acceptor
Chr02_1890272	Potri.002G054700:3646746:3646925	alt_acceptor
Chr07_10525991	Potri.007G139300:15043740:15044487	alt_acceptor
Chr01_28416537	Potri.001G119800:9608881:9608955	alt_acceptor
Chr10_12796143	Potri.010G025000:3528813:3529350	retained_intron
Chr06_19653997	Potri.006G279100:27758866:27759764	alt_acceptor
Chr06_7234338	Potri.006G021600:1518028:1518240	retained_intron
Chr01_5760242	Potri.001G061100:4704392:4704543	alt_acceptor
Chr01_16178160	Potri.001G149600:12332125:12332377	alt_acceptor
Chr13_12784113	Potri.013G064300:4945367:4945595	retained_intron
Chr01_28415377	Potri.001G137200:11008913:11009587	retained_intron
Chr01_29289588	Potri.001G043000:3124929:3125670	alt_acceptor
Chr11_5153275	Potri.011G114300:13887960:13888662	alt_acceptor,retained_intron
Chr01_29461218	Potri.001G236400:24796809:24797760	alt_acceptor,alt_donor,retained_intron
Chr10_17336022	Potri.010G252800:22404147:22404431	alt_acceptor,retained_intron
Chr07_13155750	Potri.007G044500:3896307:3896394	alt_acceptor,alt_donor,retained_intron
Chr02_9085840	Potri.002G063700:4288201:4289084	alt_acceptor,retained_intron
Chr06_1518974	Potri.006G185700:19985099:19985188	alt_donor,retained_intron
Chr01_42807208	Potri.001G316700:32201866:32202179	alt_acceptor
Chr06_9461287	Potri.006G153700:13716280:13716888	alt_donor
Chr13_2336229	Potri.013G116900:13021615:13022351	alt_acceptor
Chr15_3730554	Potri.015G054700:7419900:7424148	skipped_exon
Chr01_21482282	Potri.001G174900:14822177:14822570	retained_intron
Chr10_18622030	Potri.010G069600:9661003:9661171	alt_donor,skipped_exon
Chr01_10148837	Potri.001G349300:35580861:35580995	alt_acceptor
Chr06_4669052	Potri.006G106900:8297291:8297506	retained_intron
Chr02_4726378	Potri.002G148000:10994623:10995018	alt_acceptor
Chr01_11788658	Potri.001G454500:48907410:48907549	alt_acceptor
Chr15_4022194	Potri.015G054700:7419900:7424148	skipped_exon
Chr01_19753209	Potri.001G114800:9173026:9174087	alt_donor
Chr14_4097784	Potri.014G116500:9057654:9058282	alt_donor
Chr09_2141041	Potri.009G021000:3302725:3303462	alt_acceptor
Chr01_39359302	Potri.001G121700:9865649:9866058	retained_intron
Chr01_12449727	Potri.001G270100:27745694:27747242	alt_acceptor
Chr10_15159099	Potri.010G071000:9780827:9780915	alt_acceptor
Chr10_20165738	Potri.010G025000:3528813:3529350	retained_intron
Chr13_6283818	Potri.013G064300:4945367:4945595	retained_intron
Chr02_15615531	Potri.002G022600:1365142:1365266	alt_donor
Chr02_24924873	Potri.002G082100:5739315:5740239	retained_intron
Chr05_110405	Potri.005G096900:7330762:7330867	alt_acceptor
Chr10_20173894	Potri.010G025000:3528813:3529350	retained_intron
Chr04_6675170	Potri.004G144100:16758789:16758853	retained_intron
Chr06_1728575	Potri.006G148600:12780382:12780462	alt_acceptor,alt_donor,retained_intron
Chr10_9232256	Potri.010G025000:3528813:3529350	retained_intron
Chr01_28416537	Potri.001G028000:2083342:2084516	retained_intron
Chr10_12598448	Potri.010G073100:9975605:9975859	retained_intron
Chr15_1308907	Potri.015G054700:7419900:7424148	skipped_exon
Chr01_1986244	Potri.001G179200:15449638:15449958	alt_acceptor
Chr01_27024053	Potri.001G317500:32257271:32257365	alt_donor,skipped_exon
Chr15_13629639	Potri.015G143300:14943420:14943559	alt_donor
Chr04_16371009	Potri.004G099100:8570709:8571498	alt_donor
Chr06_21542461	Potri.006G233100:24291580:24291713	alt_acceptor
Chr10_15593167	Potri.010G025000:3528813:3529350	retained_intron
Chr03_1923693	Potri.003G132000:15144108:15144782	alt_acceptor
Chr10_15240969	Potri.010G025000:3528813:3529350	retained_intron
Chr11_5152914	Potri.011G048000:4112365:4113187	alt_acceptor
Chr01_29163867	Potri.001G146100:11890138:11890468	alt_acceptor,retained_intron
Chr01_28415377	Potri.001G293100:29828088:29828195	retained_intron
Chr06_9314391	Potri.006G185700:19985099:19985188	alt_donor,retained_intron
Chr01_29288347	Potri.001G043000:3124929:3125670	alt_acceptor
Chr11_11565603	Potri.011G147400:16679856:16679959	alt_acceptor
Chr01_14106584	Potri.001G453200:48823895:48824239	retained_intron
Chr01_17057474	Potri.001G394200:41341314:41341419	retained_intron
Chr11_8022412	Potri.011G094800:11524039:11524749	alt_acceptor
Chr01_42806599	Potri.001G103600:8251541:8251618	alt_donor
Chr11_5845419	Potri.011G114300:13887960:13888662	alt_acceptor,retained_intron
Chr16_403805	Potri.016G083900:6531150:6531257	alt_acceptor
Chr03_8333234	Potri.003G178600:18637931:18638010	alt_acceptor
Chr11_6238577	Potri.011G048000:4113362:4113630	retained_intron
Chr15_11613831	Potri.015G054700:7419900:7424148	skipped_exon
Chr01_28416537	Potri.001G471100:50258287:50258735	retained_intron
Chr01_36381542	Potri.001G322500:32674882:32675648	alt_donor
Chr17_2625719	Potri.017G057900:5276174:5276978	alt_acceptor
Chr10_11382590	Potri.010G025000:3528813:3529350	retained_intron
Chr13_5538526	Potri.013G116900:13021615:13022351	alt_acceptor
Chr14_6876470	Potri.014G128600:9852889:9853598	alt_donor
Chr10_18362458	Potri.010G155400:16281276:16281595	retained_intron
Chr10_20604554	Potri.010G025000:3528813:3529350	retained_intron
Chr06_6037548	Potri.006G048400:3456545:3456759	retained_intron
Chr01_33057667	Potri.001G419300:44395460:44396067	alt_acceptor
Chr14_7703950	Potri.014G043300:3472658:3473178	alt_acceptor,retained_intron
Chr05_10429121	Potri.005G167800:17755822:17756246	alt_acceptor
Chr10_1682831	Potri.010G025000:3528813:3529350	retained_intron
Chr16_403786	Potri.016G083900:6531150:6531257	alt_acceptor
Chr01_28416537	Potri.001G317300:32247024:32247826	alt_acceptor
Chr02_5660562	Potri.002G151500:11426899:11426995	retained_intron
Chr10_8153101	Potri.010G025000:3528813:3529350	retained_intron
Chr01_31434941	Potri.001G171100:14519499:14519630	alt_donor
Chr10_9084758	Potri.010G087700:11170362:11170445	retained_intron
Chr01_27963787	Potri.001G212700:21489414:21489503	alt_acceptor
Chr01_28264990	Potri.001G076400:6066767:6066945	alt_acceptor,alt_donor
Chr01_14703025	Potri.001G266200:27419676:27420348	alt_acceptor
Chr03_9887773	Potri.003G118300:14148782:14149001	alt_donor,retained_intron
Chr01_527922	Potri.001G230500:24235458:24235549	alt_acceptor
Chr06_5424420	Potri.006G257100:26130811:26131490	alt_acceptor
Chr02_16886460	Potri.002G032400:2090497:2091191	alt_acceptor
Chr02_1751749	Potri.002G176800:13620408:13620561	alt_acceptor
Chr01_28416537	Potri.001G341100:34594357:34594703	alt_acceptor,retained_intron
Chr10_19561983	Potri.010G025000:3528813:3529350	retained_intron
Chr01_24675503	Potri.001G076400:6066767:6066945	alt_acceptor,alt_donor
Chr02_9204206	Potri.002G153900:11603076:11603636	alt_acceptor
Chr01_33589112	Potri.001G055100:4176454:4176524	alt_acceptor
Chr10_18839138	Potri.010G074300:10077700:10078461	retained_intron
Chr02_22600246	Potri.002G256600:24566841:24569295	alt_acceptor
Chr01_28416537	Potri.001G110000:8745618:8745976	alt_donor,retained_intron
Chr01_26824135	Potri.001G076400:6066767:6066945	alt_acceptor,alt_donor
Chr10_7579371	Potri.010G071000:9780827:9780915	alt_acceptor
Chr01_28416537	Potri.001G057300:4345352:4345878	retained_intron
Chr15_10481244	Potri.015G054700:7419900:7424148	skipped_exon
Chr06_8832018	Potri.006G021600:1518028:1518240	retained_intron
Chr01_1196900	Potri.001G345300:35078154:35078234	alt_acceptor
Chr02_9204206	Potri.002G086300:6074349:6074507	alt_acceptor,alt_donor
Chr01_42808321	Potri.001G103600:8251541:8251618	alt_donor
Chr06_26881964	Potri.006G064800:4759148:4759271	alt_donor
Chr01_28415377	Potri.001G392500:41108909:41109214	retained_intron
Chr10_8383884	Potri.010G155400:16280723:16281181	alt_donor,retained_intron
Chr01_28415377	Potri.001G057500:4378301:4379650	retained_intron
Chr01_28415377	Potri.001G118100:9477044:9477363	retained_intron
Chr10_12415684	Potri.010G025000:3528813:3529350	retained_intron
Chr08_2792111	Potri.008G130400:8565756:8566422	retained_intron
Chr08_11075704	Potri.008G006400:375025:375758	alt_acceptor
Chr14_11455655	Potri.014G131600:10023699:10025211	alt_acceptor
Chr09_5866477	Potri.009G080000:7652469:7652553	alt_donor,retained_intron
Chr06_9273480	Potri.006G185700:19985099:19985188	alt_donor,retained_intron
Chr10_19657244	Potri.010G024900:3522318:3522769	retained_intron
Chr06_12688921	Potri.006G021600:1518028:1518240	retained_intron
Chr15_2433663	Potri.015G054700:7419900:7424148	skipped_exon
Chr13_6931280	Potri.013G064300:4945367:4945595	retained_intron
Chr06_1088242	Potri.006G166700:17089457:17089825	retained_intron
Chr14_7213390	Potri.014G043300:3473231:3474290	retained_intron
Chr05_22996786	Potri.005G117200:9040707:9040815	alt_donor
Chr14_13501143	Potri.014G069100:5604183:5604795	retained_intron
Chr01_49682877	Potri.001G233300:24522558:24522668	alt_donor,retained_intron
Chr10_18223128	Potri.010G071000:9780827:9780915	alt_acceptor
Chr10_22457613	Potri.010G025000:3528813:3529350	retained_intron
Chr04_21952218	Potri.004G163200:18407957:18408076	alt_acceptor
Chr15_14783252	Potri.015G062300:8536168:8536282	alt_acceptor
Chr02_7266435	Potri.002G252800:24187462:24188236	retained_intron
Chr01_25774668	Potri.001G327000:33110650:33110836	alt_acceptor
Chr14_10965153	Potri.014G043300:3472891:3473178	alt_acceptor,retained_intron
Chr15_293098	Potri.015G026100:2031869:2031977	alt_acceptor
Chr01_38833007	Potri.001G302100:30592710:30593308	alt_acceptor
Chr01_30285206	Potri.001G076400:6066220:6066673	alt_acceptor
Chr10_22207272	Potri.010G025000:3528813:3529350	retained_intron
Chr10_18622030	Potri.010G128400:14372676:14372789	alt_donor
Chr10_12800036	Potri.010G025000:3528813:3529350	retained_intron
Chr06_12688921	Potri.006G021600:1518392:1518877	alt_acceptor,alt_donor
Chr10_19230543	Potri.010G025000:3528813:3529350	retained_intron
Chr14_13501128	Potri.014G069100:5604183:5604795	retained_intron
Chr10_14847947	Potri.010G025000:3528813:3529350	retained_intron
